# Supplementary material for: Chronobiological Hypothesis about the Association Between Height Growth Seasonality and Geographical Differences in Body Height According to Effective Day Length
Source: J Circadian Rhythms. 2016 Nov 11;14:7. doi: 10.5334/jcr.142 (PMC5388030; doi:10.5334/jcr.142)
Supplement: Supplementary file 2 [file jcr-14-142-s2.xls]

## Sheet: m5
	Age	5
	cm	Male
		Year	1989	1990	1991	1992	1993	1994	1995	1996	1997	1998	1999	2000	2001	2002	2003	2004	2005	2006	2007	2008	2009	2010	2011	2012	2013			Standardized data
	National average		110.8	110.9	110.8	110.8	110.9	110.9	111	110.8	110.8	110.8	110.8	110.7	110.7	110.8	110.8	110.9	110.7	110.7	110.7	110.8	110.7	110.7	110.5	110.5	110.4
1	Hokkaido		111	111.3	111.5	111.1	111.5	111.3	111.3	111.4	111.1	111.4	111.3	111	111.1	111.2	111.2	111.3	110.7	111	111.1	111.1	110.6	110.9	110.54	110.5	111			0.0431965	0.0867679	0.149254	0.0635593	0.127119	0.0847458	0.0638298	0.127932	0.0639659	0.129032	0.105485	0.0636943	0.0843882	0.0852878	0.0852878	0.0847458	0	0.0634249	0.0845666	0.0632911
2	Aomori		111.7	111.9	111.7	111.6	111.3	111.4	111.5	111.9	111.2	111.1	111.5	111.5	111.5	111.6	111.4	111.4	111.2	111.5	111	111.7	111.7	111.1	110.92	111.4	110.8			0.194384	0.21692	0.191898	0.169492	0.0847458	0.105932	0.106383	0.234542	0.0852878	0.0645161	0.147679	0.169851	0.168776	0.170576	0.127932	0.105932	0.105932	0.169133	0.0634249	0.189873
3	Iwate		111.4	111.4	111.2	111.5	110.9	111.4	111.8	111.6	111.5	111.3	111.6	111.7	111.5	111.2	111.3	111.2	111.3	111.6	111.4	111.5	111.6	110.8	…	110.8	110.9			0.12959	0.10846	0.0852878	0.148305	0	0.105932	0.170213	0.170576	0.149254	0.107527	0.168776	0.212314	0.168776	0.0852878	0.10661	0.0635593	0.127119	0.190275	0.147992	0.147679
4	Miyagi		111.5	111.3	111.5	111.1	111.8	111.9	111.5	111.3	111.4	111.4	111.3	111.6	111.2	111.5	111.7	111.5	111.5	111.1	110.9	111.3	111.3	111.4	…	110.7	111.1			0.151188	0.0867679	0.149254	0.0635593	0.190678	0.211864	0.106383	0.10661	0.127932	0.129032	0.105485	0.191083	0.105485	0.149254	0.191898	0.127119	0.169492	0.0845666	0.0422833	0.105485
5	Akita		111.9	111.7	111.8	111.8	111.4	111.8	111.8	111.8	112	111.7	112.1	112.1	111.9	112.1	111.7	111.8	111.9	111.7	111.8	112.1	112	111.6	111.44	111.1	111.1			0.237581	0.173536	0.21322	0.211864	0.105932	0.190678	0.170213	0.21322	0.255864	0.193548	0.274262	0.29724	0.253165	0.277186	0.191898	0.190678	0.254237	0.211416	0.232558	0.274262
6	Yamagata		111.8	111.7	111.32	111.5	111.5	111.7	111.6	111.4	111.5	111.6	111.3	111	111.4	111.3	111.4	111.4	110.9	111.3	111.1	111.4	111.2	111.3	110.75	111.2	110.7			0.215983	0.173536	0.110874	0.148305	0.127119	0.169492	0.12766	0.127932	0.149254	0.172043	0.105485	0.0636943	0.147679	0.10661	0.127932	0.105932	0.0423729	0.12685	0.0845666	0.126582
7	Fukushima		110.9	111.4	111.5	110.8	111.1	111.1	111.3	111.2	111.3	111.2	111.4	110.9	110.9	111.3	110.9	111.2	110.7	111	110.8	111.3	111	110.8	…	110.9	110.7			0.0215983	0.10846	0.149254	0	0.0423729	0.0423729	0.0638298	0.0852878	0.10661	0.0860215	0.126582	0.0424628	0.0421941	0.10661	0.021322	0.0635593	0	0.0634249	0.0211416	0.105485
8	Ibaraki		110.8	111.1	110.8	110.9	111.2	111.4	110.8	111.1	110.9	111	110.9	111.1	110.6	111.1	111	110.7	111	110.9	111	110.7	110.9	110.7	110.67	110.9	110.3			0	0.0433839	0	0.0211864	0.0635593	0.105932	-0.0425532	0.0639659	0.021322	0.0430108	0.021097	0.0849257	-0.021097	0.0639659	0.0426439	-0.0423729	0.0635593	0.0422833	0.0634249	-0.021097
9	Tochigi		110.7	110.5	111.2	111.3	111.2	110.9	111.2	110.9	110.5	110.8	110.9	110.3	110.3	110.9	110.5	110.8	110.7	110.9	111	110.7	110.4	110.6	110.02	110.3	110			-0.0215983	-0.0867679	0.0852878	0.105932	0.0635593	0	0.0425532	0.021322	-0.0639659	0	0.021097	-0.0849257	-0.0843882	0.021322	-0.0639659	-0.0211864	0	0.0422833	0.0634249	-0.021097
10	Gunma		110.4	110.8	110.9	110.6	110.8	110.5	110.7	111.1	110.4	110.9	110.8	110.7	110.3	110.8	110.5	110.7	110.7	111	110.8	111	111	110.7	110.66	110.2	110.1			-0.0863931	-0.021692	0.021322	-0.0423729	-0.0211864	-0.0847458	-0.0638298	0.0639659	-0.0852878	0.0215054	0	0	-0.0843882	0	-0.0639659	-0.0423729	0	0.0634249	0.0211416	0.0421941
11	Saitama		110.8	111	111.1	111	111.5	111	111.1	110.6	111.3	110.7	110.8	110.9	110.9	111.2	111.1	111	110.6	110.8	110.1	110.8	110.5	110.4	110.52	110.4	110.5			0	0.021692	0.0639659	0.0423729	0.127119	0.0211864	0.0212766	-0.0426439	0.10661	-0.0215054	0	0.0424628	0.0421941	0.0852878	0.0639659	0.0211864	-0.0211864	0.0211416	-0.12685	0
12	Chiba		111.3	111	111	111.4	111.3	111.2	111.9	110.8	111.1	111.2	111	111	110.8	111	111.2	111.5	111	110.9	110.6	110.8	110.8	111	110.59	110.7	110.4			0.107991	0.021692	0.0426439	0.127119	0.0847458	0.0635593	0.191489	0	0.0639659	0.0860215	0.0421941	0.0636943	0.021097	0.0426439	0.0852878	0.127119	0.0635593	0.0422833	-0.0211416	0
13	Tokyo		111.1	111.2	110.7	111.3	111.3	111	111.4	111.4	110.9	111.2	110.9	110.6	110.9	111.1	111.3	111.3	111.1	110.7	111.1	111.1	110.8	111	111.2	110.8	110.8			0.0647948	0.0650759	-0.021322	0.105932	0.0847458	0.0211864	0.0851064	0.127932	0.021322	0.0860215	0.021097	-0.0212314	0.0421941	0.0639659	0.10661	0.0847458	0.0847458	0	0.0845666	0.0632911
14	Kanagawa		110.7	111.1	110.7	110.9	111.1	111.1	111.3	111.4	110.9	111	110.7	110.9	111.1	110.5	111	111.2	111	110.8	110.8	110.8	110.7	110.5	110.4	110.4	110.5			-0.0215983	0.0433839	-0.021322	0.0211864	0.0423729	0.0423729	0.0638298	0.127932	0.021322	0.0430108	-0.021097	0.0424628	0.0843882	-0.0639659	0.0426439	0.0635593	0.0635593	0.0211416	0.0211416	0
15	Niigata		111.4	111.3	111.4	111.8	111.7	111.4	111.5	111.4	111.3	111.3	111	111.1	111	111.7	111.2	111.3	111.6	111.3	111.4	111.3	111.2	111.6	110.74	111	110.9			0.12959	0.0867679	0.127932	0.211864	0.169492	0.105932	0.106383	0.127932	0.10661	0.107527	0.0421941	0.0849257	0.0632911	0.191898	0.0852878	0.0847458	0.190678	0.12685	0.147992	0.105485
16	Toyama		111.5	111.6	111.4	111.3	111.5	111.4	111.4	111.2	111.3	111.3	111.4	111.4	111.3	111	110.7	111.2	111	110.6	110.6	110.9	110.9	111.3	111.06	111.2	111.3			0.151188	0.151844	0.127932	0.105932	0.127119	0.105932	0.0851064	0.0852878	0.10661	0.107527	0.126582	0.14862	0.126582	0.0426439	-0.021322	0.0635593	0.0635593	-0.0211416	-0.0211416	0.021097
17	Ishikawa		111.2	111.7	110.8	110.9	110.8	111.1	110.9	111.1	111	110.9	110.7	111.2	111.2	111.2	111.2	110.8	111	111.4	111.1	111.4	111.2	110.8	111.04	110	110.9			0.0863931	0.173536	0	0.0211864	-0.0211864	0.0423729	-0.0212766	0.0639659	0.0426439	0.0215054	-0.021097	0.106157	0.105485	0.0852878	0.0852878	-0.0211864	0.0635593	0.147992	0.0845666	0.126582
18	Fukui		111.2	111.1	110.9	110.9	111.1	111.2	110.8	110.8	111	110.7	110.9	111	111.3	110.7	110.8	111	110.6	110.6	111	110.5	110.4	111.2	111.35	110.7	110.9			0.0863931	0.0433839	0.021322	0.0211864	0.0423729	0.0635593	-0.0425532	0	0.0426439	-0.0215054	0.021097	0.0636943	0.126582	-0.021322	0	0.0211864	-0.0211864	-0.0211416	0.0634249	-0.0632911
19	Yamanashi		110.9	110.9	110.6	110.8	110.7	110.8	111	110.5	110.7	110.4	110.2	110.6	110.5	110.9	110.6	110.6	110.5	110.3	110.3	111	110.5	110.7	110.08	110	110.5			0.0215983	0	-0.0426439	0	-0.0423729	-0.0211864	0	-0.0639659	-0.021322	-0.0860215	-0.126582	-0.0212314	-0.0421941	0.021322	-0.0426439	-0.0635593	-0.0423729	-0.0845666	-0.0845666	0.0421941
20	Nagano		110.9	110.9	110.5	110.8	110.8	111.1	110.8	110.8	110.9	110.5	110.6	110.4	110.8	111	110.8	110.7	111	110.8	110.7	110.4	110.3	111.1	110.11	110.5	110.7			0.0215983	0	-0.0639659	0	-0.0211864	0.0423729	-0.0425532	0	0.021322	-0.0645161	-0.0421941	-0.0636943	0.021097	0.0426439	0	-0.0423729	0.0635593	0.0211416	0	-0.0843882
21	Gifu		110.2	110.4	110.4	110.4	110.2	110.3	110.5	110.3	110.2	110.6	110.6	110.3	110.4	110.6	110.8	110.7	110.4	110.8	110.3	110.9	110.9	110.7	110.49	110.5	110.7			-0.12959	-0.10846	-0.0852878	-0.0847458	-0.148305	-0.127119	-0.106383	-0.10661	-0.127932	-0.0430108	-0.0421941	-0.0849257	-0.0632911	-0.0426439	0	-0.0423729	-0.0635593	0.0211416	-0.0845666	0.021097
22	Shizuoka		110.6	110.2	110.8	110.3	110.3	110.6	110.6	110.6	110.3	110.2	110.5	110.2	110.4	110.4	110.5	110.1	110.5	110.5	110.3	110.7	110	110.5	110.32	110.5	110			-0.0431965	-0.151844	0	-0.105932	-0.127119	-0.0635593	-0.0851064	-0.0426439	-0.10661	-0.129032	-0.0632911	-0.106157	-0.0632911	-0.0852878	-0.0639659	-0.169492	-0.0423729	-0.0422833	-0.0845666	-0.021097
23	Aichi		110.6	110.6	110.5	110.4	110.5	110.4	110.8	110.4	110.4	110.7	110.3	110.7	110.5	110.8	110.9	110.9	110.3	110.5	110.5	110.5	110.8	110.6	110.39	110.5	110.3			-0.0431965	-0.0650759	-0.0639659	-0.0847458	-0.0847458	-0.105932	-0.0425532	-0.0852878	-0.0852878	-0.0215054	-0.105485	0	-0.0421941	0	0.021322	0	-0.0847458	-0.0422833	-0.0422833	-0.0632911
24	Mie		110.3	110.6	110	110.7	110.6	110.7	110.3	110.3	110.3	110.6	110.4	110.6	110.6	110.4	110.7	110.4	110.7	110.7	110.6	110.7	110.1	110.7	110.19	110.7	110.4			-0.107991	-0.0650759	-0.170576	-0.0211864	-0.0635593	-0.0423729	-0.148936	-0.10661	-0.10661	-0.0430108	-0.0843882	-0.0212314	-0.021097	-0.0852878	-0.021322	-0.105932	0	0	-0.0211416	-0.021097
25	Shiga		110.8	110.8	111.1	110.9	111	110.8	110.7	110.7	110.9	110.7	110.9	110.5	111.1	110.8	110.9	111	110.5	110.6	110.6	110.9	110.5	111	110.43	110.7	110.3			0	-0.021692	0.0639659	0.0211864	0.0211864	-0.0211864	-0.0638298	-0.021322	0.021322	-0.0215054	0.021097	-0.0424628	0.0843882	0	0.021322	0.0211864	-0.0423729	-0.0211416	-0.0211416	0.021097
26	Kyoto		110.9	111.2	111.2	111	111	111.3	111.3	110.7	110.8	111.1	111.3	110.9	110.9	111	110.8	111.1	110.5	110.5	110.9	110.7	111.1	110.6	110.35	110.8	110.7			0.0215983	0.0650759	0.0852878	0.0423729	0.0211864	0.0847458	0.0638298	-0.021322	0	0.0645161	0.105485	0.0424628	0.0421941	0.0426439	0	0.0423729	-0.0423729	-0.0422833	0.0422833	-0.021097
27	Osaka		111.2	110.9	110.9	111.1	110.5	111.1	110.8	110.7	110.9	110.7	110.5	110.7	110.7	110.6	110.7	111.1	110.5	110.5	110.8	110.7	110.9	110.8	110.6	110.4	110.5			0.0863931	0	0.021322	0.0635593	-0.0847458	0.0423729	-0.0425532	-0.021322	0.021322	-0.0215054	-0.0632911	0	0	-0.0426439	-0.021322	0.0423729	-0.0423729	-0.0422833	0.0211416	-0.021097
28	Hyogo		110.2	110.7	110.4	110.7	110.9	110.8	110.6	110.7	110.5	110.5	110.8	110.3	110.3	110.5	110.6	110.7	110.6	110.8	110.6	111	110.5	110.3	110.34	110.1	110.7			-0.12959	-0.0433839	-0.0852878	-0.0211864	0	-0.0211864	-0.0851064	-0.021322	-0.0639659	-0.0645161	0	-0.0849257	-0.0843882	-0.0639659	-0.0426439	-0.0423729	-0.0211864	0.0211416	-0.0211416	0.0421941
29	Nara		110.5	110.7	110.5	110.8	111	110.6	110.8	110.7	110.9	111	110.6	110.8	110.6	110.8	110.5	110.7	110.5	110.6	110.6	110.9	110.8	110.6	110.25	110.3	110.6			-0.0647948	-0.0433839	-0.0639659	0	0.0211864	-0.0635593	-0.0425532	-0.021322	0.021322	0.0430108	-0.0421941	0.0212314	-0.021097	0	-0.0639659	-0.0423729	-0.0423729	-0.0211416	-0.0211416	0.021097
30	Wakayama		110.7	111	110.8	110.8	110.8	110.6	110.8	110.6	110.8	110.9	110.5	110.7	110.9	110.6	110.7	110.5	110.9	110.5	110.6	110.6	110.8	110.9	110.59	110.8	110.4			-0.0215983	0.021692	0	0	-0.0211864	-0.0635593	-0.0425532	-0.0426439	0	0.0215054	-0.0632911	0	0.0421941	-0.0426439	-0.021322	-0.0847458	0.0423729	-0.0422833	-0.0211416	-0.0421941
31	Tottori		110.7	110.9	110.6	110.7	111.2	110.9	110.9	111.2	110.6	110.7	110.5	110.6	111	110.7	110.4	110.7	110.8	110.6	110.6	110.5	110.9	110.4	110.39	110.4	110.4			-0.0215983	0	-0.0426439	-0.0211864	0.0635593	0	-0.0212766	0.0852878	-0.0426439	-0.0215054	-0.0632911	-0.0212314	0.0632911	-0.021322	-0.0852878	-0.0423729	0.0211864	-0.0211416	-0.0211416	-0.0632911
32	Shimane		110.2	110.4	110.4	110.1	110.2	110.6	110.2	110	110.3	110.3	110.4	110.4	109.9	110.5	109.9	110.3	110.4	110.6	110.4	110.2	110.4	110.2	111.12	110.1	109.8			-0.12959	-0.10846	-0.0852878	-0.148305	-0.148305	-0.0635593	-0.170213	-0.170576	-0.10661	-0.107527	-0.0843882	-0.0636943	-0.168776	-0.0639659	-0.191898	-0.127119	-0.0635593	-0.0211416	-0.0634249	-0.126582
33	Okayama		110.3	110.6	110.3	110.7	110.6	110.3	110.3	110.1	110.7	110.2	110.5	110.4	110.3	109.9	110.2	110.4	110.3	110.4	110.1	110.9	110.3	110.4	110.28	109.9	110			-0.107991	-0.0650759	-0.10661	-0.0211864	-0.0635593	-0.127119	-0.148936	-0.149254	-0.021322	-0.129032	-0.0632911	-0.0636943	-0.0843882	-0.191898	-0.127932	-0.105932	-0.0847458	-0.0634249	-0.12685	0.021097
34	Hiroshima		110.5	110.5	110	110.1	110	110.4	110.3	110.4	110.7	110.4	110.7	110.6	110.5	110.6	111	110.7	110.5	110.3	110.4	110.1	110.2	110.4	110.52	110.1	110			-0.0647948	-0.0867679	-0.170576	-0.148305	-0.190678	-0.105932	-0.148936	-0.0852878	-0.021322	-0.0860215	-0.021097	-0.0212314	-0.0421941	-0.0426439	0.0426439	-0.0423729	-0.0423729	-0.0845666	-0.0634249	-0.147679
35	Yamaguchi		109.9	110.4	110.5	110.5	110.3	110.2	111.1	110.1	110.5	110.4	110.3	110.2	110	110.7	110.3	110.1	110.4	110.3	110.3	110.5	110.2	110.5	110.27	109.8	110.1			-0.194384	-0.10846	-0.0639659	-0.0635593	-0.127119	-0.148305	0.0212766	-0.149254	-0.0639659	-0.0860215	-0.105485	-0.106157	-0.147679	-0.021322	-0.10661	-0.169492	-0.0635593	-0.0845666	-0.0845666	-0.0632911
36	Tokushima		110.6	111.1	110.8	110.5	110.8	110.9	111.2	110.6	111.4	110.7	110.8	110.6	110.7	110.9	110.7	110.9	110.9	110.3	110.8	110.4	110.4	110.3	110.67	110.5	110.8			-0.0431965	0.0433839	0	-0.0635593	-0.0211864	0	0.0425532	-0.0426439	0.127932	-0.0215054	0	-0.0212314	0	0.021322	-0.021322	0	0.0423729	-0.0845666	0.0211416	-0.0843882
37	Kagawa		110.5	110.4	110.4	110.8	110.3	110.4	110.5	110.5	110.7	110.3	110.6	110.4	110.1	110.4	110.3	110.4	110.5	110.3	109.9	110.7	110.3	110.1	109.79	110.1	109.7			-0.0647948	-0.10846	-0.0852878	0	-0.127119	-0.105932	-0.106383	-0.0639659	-0.021322	-0.107527	-0.0421941	-0.0636943	-0.126582	-0.0852878	-0.10661	-0.105932	-0.0423729	-0.0845666	-0.169133	-0.021097
38	Ehime		110.9	110.5	110.5	110.3	110.3	110.3	110.4	110.1	110.4	110.4	110.5	110.5	110.2	110.7	110.3	110.4	110.3	110.1	110.4	110.5	110.4	110.2	110.59	110	110.4			0.0215983	-0.0867679	-0.0639659	-0.105932	-0.127119	-0.127119	-0.12766	-0.149254	-0.0852878	-0.0860215	-0.0632911	-0.0424628	-0.105485	-0.021322	-0.10661	-0.105932	-0.0847458	-0.12685	-0.0634249	-0.0632911
39	Kochi		110.5	110.5	110.1	109.9	110.3	110.3	110.4	109.9	110	110.2	110.1	110.2	110.2	110.4	110.1	110.6	110.5	110.4	110.5	111	109.7	109.9	109.72	109.9	109.8			-0.0647948	-0.0867679	-0.149254	-0.190678	-0.127119	-0.127119	-0.12766	-0.191898	-0.170576	-0.129032	-0.147679	-0.106157	-0.105485	-0.0852878	-0.149254	-0.0635593	-0.0423729	-0.0634249	-0.0422833	0.0421941
40	Fukuoka		111.1	110.5	110.7	110.5	111	110.6	110.7	110.6	110.6	111.1	110.7	110.6	110.4	110.7	110.3	110.6	110.4	110.6	110.4	110.8	110.6	110.2	110.03	110.6	109.6			0.0647948	-0.0867679	-0.021322	-0.0635593	0.0211864	-0.0635593	-0.0638298	-0.0426439	-0.0426439	0.0645161	-0.021097	-0.0212314	-0.0632911	-0.021322	-0.10661	-0.0635593	-0.0635593	-0.0211416	-0.0634249	0
41	Saga		110.6	110.7	110.6	110.8	110.9	110.6	110.6	110.5	110.1	110.2	110.5	110.3	110.5	110.4	110.8	110.5	110.6	110.5	110.6	110.6	110.4	109.9	110.09	110.4	110.2			-0.0431965	-0.0433839	-0.0426439	0	0	-0.0635593	-0.0851064	-0.0639659	-0.149254	-0.129032	-0.0632911	-0.0849257	-0.0421941	-0.0852878	0	-0.0847458	-0.0211864	-0.0422833	-0.0211416	-0.0421941
42	Nagasaki		110.5	110.4	110.7	110.4	110.5	110.1	110.1	110.1	110.8	110.1	110.4	109.8	110.7	110.4	110.4	110.7	110.2	110.4	110.4	110.2	110.2	110.5	110.17	109.6	109.8			-0.0647948	-0.10846	-0.021322	-0.0847458	-0.0847458	-0.169492	-0.191489	-0.149254	0	-0.150538	-0.0843882	-0.191083	0	-0.0852878	-0.0852878	-0.0423729	-0.105932	-0.0634249	-0.0634249	-0.126582
43	Kumamoto		110.7	110.6	110.5	110.6	110.4	110.7	110.7	111.2	110.6	110.9	111	110.9	110.4	110.7	110.6	110.7	110.6	110.5	111.1	110.5	110.8	110.7	110.35	110.3	110.2			-0.0215983	-0.0650759	-0.0639659	-0.0423729	-0.105932	-0.0423729	-0.0638298	0.0852878	-0.0426439	0.0215054	0.0421941	0.0424628	-0.0632911	-0.021322	-0.0426439	-0.0423729	-0.0211864	-0.0422833	0.0845666	-0.0632911
44	Oita		110.5	110.5	110.4	110.4	110.3	110.1	110.4	110	110.4	110.1	110.3	109.7	110.5	110.3	110.5	110.5	110.5	110.6	110.1	110.6	110.1	110.9	110.11	110.2	110.1			-0.0647948	-0.0867679	-0.0852878	-0.0847458	-0.127119	-0.169492	-0.12766	-0.170576	-0.0852878	-0.150538	-0.105485	-0.212314	-0.0421941	-0.10661	-0.0639659	-0.0847458	-0.0423729	-0.0211416	-0.12685	-0.0421941
45	Miyazaki		110.3	110.4	110.4	110.4	110.7	110.7	110.2	110.2	110.6	110.6	110.8	110.7	110.3	110.6	110.5	110.8	110.4	110.4	110.3	110.2	110.5	110.3	110.34	110	109.9			-0.107991	-0.10846	-0.0852878	-0.0847458	-0.0423729	-0.0423729	-0.170213	-0.127932	-0.0426439	-0.0430108	0	0	-0.0843882	-0.0426439	-0.0639659	-0.0211864	-0.0635593	-0.0634249	-0.0845666	-0.126582
46	Kagoshima		110.3	110.2	110	110.4	110.1	110.1	110.2	110.3	110.5	109.9	109.8	110.4	110.1	110.8	110	110.2	110	110.3	110.3	110.3	110.1	110.4	110.07	109.9	109.2			-0.107991	-0.151844	-0.170576	-0.0847458	-0.169492	-0.169492	-0.170213	-0.10661	-0.0639659	-0.193548	-0.21097	-0.0636943	-0.126582	0	-0.170576	-0.148305	-0.148305	-0.0845666	-0.0845666	-0.105485
47	Okinawa		109.5	109.4	109.6	109.7	109.6	109.2	109.8	109.7	109.8	109.5	109.7	108.9	109.5	109.2	109.4	109.6	109.6	109.7	109.9	109.8	109.6	109.5	109.55	109.3	109.1			-0.280778	-0.32538	-0.255864	-0.233051	-0.275424	-0.360169	-0.255319	-0.234542	-0.21322	-0.27957	-0.232068	-0.382166	-0.253165	-0.341151	-0.298507	-0.275424	-0.233051	-0.211416	-0.169133	-0.21097
48	National-level standard deviation		4.63	4.61	4.69	4.72	4.72	4.72	4.7	4.69	4.69	4.65	4.74	4.71	4.74	4.69	4.69	4.72	4.72	4.73	4.73	4.74	4.71	4.77	4.68	4.74	4.75
49	Sample size		565-770	613-764	624-759	606-766	598-767	561-769	571-756	518-761	552-764	573-769	507-759	491-770	516-753	508-770	543-767	513-770	511-768	420-1131	394-1139	397-1216	376-1251	359-1246	312-1234	386-1258	324-1250
[truncated: 11 more columns]

## Sheet: m6
	Age	6
	cm	Male
		Year	1989	1990	1991	1992	1993	1994	1995	1996	1997	1998	1999	2000	2001	2002	2003	2004	2005	2006	2007	2008	2009	2010	2011	2012	2013			Standardized data
	National average		116.7	116.8	116.8	116.8	116.8	116.8	116.8	116.7	116.7	116.8	116.6	116.7	116.7	116.7	116.7	116.8	116.6	116.6	116.6	116.7	116.7	116.7	116.6	116.5	116.6
1	Hokkaido		116.6	117	117.1	117	117.2	117.4	117	117.1	116.6	117.1	117.4	116.5	116.7	116.8	117.2	117.1	117.1	117.2	117.1	117	117.1	116.5	117.2	117	116.9			-0.0205761	0.0413223	0.0622407	0.0413223	0.0829876	0.122449	0.0409836	0.0813008	-0.020284	0.0613497	0.16129	-0.0403226	0	0.0202429	0.10142	0.0609756	0.101626	0.120724	0.101215	0.0614754
2	Aomori		117.3	117.6	117.4	117.8	117.7	118.1	117.5	117.3	117.6	117.3	117.2	117.2	117.6	117.6	117.2	117.5	117.5	117.4	117.4	117.9	117.2	117.3	117.2	116.9	117.2			0.123457	0.165289	0.124481	0.206612	0.186722	0.265306	0.143443	0.121951	0.182556	0.102249	0.120968	0.100806	0.182186	0.182186	0.10142	0.142276	0.182927	0.160966	0.161943	0.245902
3	Iwate		117	117	117.1	117.5	117.2	117.4	117.5	117.1	117.1	117.1	117.1	117.2	117.3	117.3	117.4	117.5	117.8	117.1	117.3	117.4	117.1	117.1	…	117.5	117			0.0617284	0.0413223	0.0622407	0.144628	0.0829876	0.122449	0.143443	0.0813008	0.0811359	0.0613497	0.100806	0.100806	0.121457	0.121457	0.141988	0.142276	0.243902	0.100604	0.1417	0.143443
4	Miyagi		117	117	117.2	117.2	117.1	117.8	117.3	117.1	117.2	117.5	117.4	117.1	117.3	117.2	117.6	117.2	117.5	117.1	116.9	117.1	117.2	117	…	117.1	117.3			0.0617284	0.0413223	0.0829876	0.0826446	0.0622407	0.204082	0.102459	0.0813008	0.10142	0.143149	0.16129	0.0806452	0.121457	0.101215	0.182556	0.0813008	0.182927	0.100604	0.0607287	0.0819672
5	Akita		117.4	117.7	118	117.5	117.6	117.8	117.4	117.5	117.9	117.7	117.5	117.6	118	118	117.3	117.7	117.6	117.9	117.7	117.7	117.4	117.8	117.3	117.8	117.3			0.144033	0.18595	0.248963	0.144628	0.165975	0.204082	0.122951	0.162602	0.243408	0.184049	0.181452	0.181452	0.263158	0.263158	0.121704	0.182927	0.203252	0.261569	0.222672	0.204918
6	Yamagata		117.2	117.2	117.3	117.2	117.8	117.3	117.3	117.4	117.2	117.6	117.1	117.1	117.2	117	117.5	117.3	117	117.1	117.1	117.2	117	117.3	116.8	117.2	116.7			0.102881	0.0826446	0.103734	0.0826446	0.207469	0.102041	0.102459	0.142276	0.10142	0.163599	0.100806	0.0806452	0.101215	0.0607287	0.162272	0.101626	0.0813008	0.100604	0.101215	0.102459
7	Fukushima		117.3	116.9	117.4	117	117.3	117.3	117.1	117	117.4	117.1	117	117.2	117.2	117	116.6	117.3	117.1	116.8	117.2	117	116.8	116.6	…	116.8	116.9			0.123457	0.0206612	0.124481	0.0413223	0.103734	0.102041	0.0614754	0.0609756	0.141988	0.0613497	0.0806452	0.100806	0.101215	0.0607287	-0.020284	0.101626	0.101626	0.0402414	0.121457	0.0614754
8	Ibaraki		116.7	116.5	117	116.9	117.2	117.2	117	116.9	116.9	116.9	116.8	116.4	116.5	117.1	117.2	116.9	116.6	116.5	116.7	117.1	117.2	116.5	116.8	116.6	116.7			0	-0.0619835	0.0414938	0.0206612	0.0829876	0.0816327	0.0409836	0.0406504	0.040568	0.0204499	0.0403226	-0.0604839	-0.0404858	0.0809717	0.10142	0.0203252	0	-0.0201207	0.0202429	0.0819672
9	Tochigi		116.6	116.7	116.9	117	116.8	117.4	116.5	117	116.6	116.3	116.5	116.7	116.7	116.8	116.7	116.7	116.9	116.6	116.8	116.6	116.8	116.8	116.5	116.1	116.5			-0.0205761	-0.0206612	0.0207469	0.0413223	0	0.122449	-0.0614754	0.0609756	-0.020284	-0.102249	-0.0201613	0	0	0.0202429	0	-0.0203252	0.0609756	0	0.0404858	-0.0204918
10	Gunma		116.8	116.7	116.6	116.9	116.3	117.1	116.9	117	116.6	117	117.1	116.9	116.9	116.9	116.8	116.5	116.2	116.8	116.3	116.8	116.4	116.4	116.6	116.4	117			0.0205761	-0.0206612	-0.0414938	0.0206612	-0.103734	0.0612245	0.0204918	0.0609756	-0.020284	0.0408998	0.100806	0.0403226	0.0404858	0.0404858	0.020284	-0.0609756	-0.0813008	0.0402414	-0.0607287	0.0204918
11	Saitama		116.6	117.1	117.4	117.2	117.4	117	116.9	117	117	116.8	116.8	117.2	116.8	116.7	116.1	117.2	116.8	116.8	116.8	116.6	116.8	116.9	116.9	116.9	116.6			-0.0205761	0.0619835	0.124481	0.0826446	0.124481	0.0408163	0.0204918	0.0609756	0.0608519	0	0.0403226	0.100806	0.0202429	0	-0.121704	0.0813008	0.0406504	0.0402414	0.0404858	-0.0204918
12	Chiba		116.9	117.4	117.3	117.3	117	117.2	117.2	117.2	117	117.2	117.2	117.4	117.1	116.7	116.6	117.6	117.2	117	116.5	116.7	116.9	117.1	116.8	116.8	116.5			0.0411523	0.123967	0.103734	0.103306	0.0414938	0.0816327	0.0819672	0.101626	0.0608519	0.0817996	0.120968	0.141129	0.0809717	0	-0.020284	0.162602	0.121951	0.0804829	-0.0202429	0
13	Tokyo		117.4	117	117	116.9	117	117.1	117.1	117.2	117.1	117.2	117	117.4	117.3	117.2	117.3	117.1	116.8	116.7	116.8	117	117.5	116.9	117.1	116.9	117.1			0.144033	0.0413223	0.0414938	0.0206612	0.0414938	0.0612245	0.0614754	0.101626	0.0811359	0.0817996	0.0806452	0.141129	0.121457	0.101215	0.121704	0.0609756	0.0406504	0.0201207	0.0404858	0.0614754
14	Kanagawa		116.9	117.1	117.1	117	117	116.9	116.9	116.6	117	116.9	116.5	116.8	117.1	117	116.8	116.9	116.7	116.6	117.1	116.8	116.9	116.7	116.8	116.3	117			0.0411523	0.0619835	0.0622407	0.0413223	0.0414938	0.0204082	0.0204918	-0.0203252	0.0608519	0.0204499	-0.0201613	0.0201613	0.0809717	0.0607287	0.020284	0.0203252	0.0203252	0	0.101215	0.0204918
15	Niigata		117.2	117.6	117.5	117.3	117.4	117.4	117.3	117.1	117.6	117.3	117.1	117	117.2	116.5	117.8	117.4	117.1	117.4	117.3	117.5	117.5	117.2	116.8	116.8	117.2			0.102881	0.165289	0.145228	0.103306	0.124481	0.122449	0.102459	0.0813008	0.182556	0.102249	0.100806	0.0604839	0.101215	-0.0404858	0.223124	0.121951	0.101626	0.160966	0.1417	0.163934
16	Toyama		117.6	117.4	116.9	117.2	117.2	117.3	117.2	117.5	117.3	117.6	116.7	117.4	117.3	116.7	117.1	117	116.9	116.8	117.3	116.7	117	116.8	116.7	116.7	116.4			0.185185	0.123967	0.0207469	0.0826446	0.0829876	0.102041	0.0819672	0.162602	0.121704	0.163599	0.0201613	0.141129	0.121457	0	0.0811359	0.0406504	0.0609756	0.0402414	0.1417	0
17	Ishikawa		116.9	117.4	117.3	117.5	117.1	117.3	117.1	117	117	116.7	116.8	116.8	116.5	116.8	117.2	117	116.8	116.7	116.8	116.8	116.5	116.9	117.1	116.6	117.2			0.0411523	0.123967	0.103734	0.144628	0.0622407	0.102041	0.0614754	0.0609756	0.0608519	-0.0204499	0.0403226	0.0201613	-0.0404858	0.0202429	0.10142	0.0406504	0.0406504	0.0201207	0.0404858	0.0204918
18	Fukui		117	117.5	116.9	116.9	117.1	117	117	116.6	116.7	116.9	116.6	116.9	116.5	117.1	116.8	116.8	116.6	116.6	116.7	116.9	116.9	117	116.7	116.8	116.6			0.0617284	0.144628	0.0207469	0.0206612	0.0622407	0.0408163	0.0409836	-0.0203252	0	0.0204499	0	0.0403226	-0.0404858	0.0809717	0.020284	0	0	0	0.0202429	0.0409836
19	Yamanashi		116.8	116.8	116.3	116.1	116.7	116.7	116.8	117.2	116.5	117	116.3	116.6	116.5	116.5	117.1	116.3	116.9	116.8	117	116.4	116.4	116.7	116.9	116.4	116.2			0.0205761	0	-0.103734	-0.144628	-0.0207469	-0.0204082	0	0.101626	-0.040568	0.0408998	-0.0604839	-0.0201613	-0.0404858	-0.0404858	0.0811359	-0.101626	0.0609756	0.0402414	0.0809717	-0.0614754
20	Nagano		116.9	116.7	117.3	117.1	116.7	117.2	117.2	117	116.7	117.1	116.9	116.9	116.5	116.7	117	116.8	116.7	116.5	116.6	116.5	116.6	116.6	116.5	116.6	116.6			0.0411523	-0.0206612	0.103734	0.0619835	-0.0207469	0.0816327	0.0819672	0.0609756	0	0.0613497	0.0604839	0.0403226	-0.0404858	0	0.0608519	0	0.0203252	-0.0201207	0	-0.0409836
21	Gifu		116.5	116.4	116	116.3	116.4	116.6	116.5	116.5	116.3	116.5	116.5	117	116.5	116.3	116.3	116.7	116.5	116.3	116.5	116.7	116	116.9	116.3	116.3	116.5			-0.0411523	-0.0826446	-0.165975	-0.103306	-0.0829876	-0.0408163	-0.0614754	-0.0406504	-0.0811359	-0.0613497	-0.0201613	0.0604839	-0.0404858	-0.0809717	-0.0811359	-0.0203252	-0.0203252	-0.0603622	-0.0202429	0
22	Shizuoka		116.3	116.4	116.1	116.3	116.4	116.5	116.3	116.4	116.4	116.1	116.4	116.1	116	116.2	116.6	116.4	116.3	116	115.8	116.6	115.7	116	116.3	115.9	116			-0.0823045	-0.0826446	-0.145228	-0.103306	-0.0829876	-0.0612245	-0.102459	-0.0609756	-0.0608519	-0.143149	-0.0403226	-0.120968	-0.1417	-0.101215	-0.020284	-0.0813008	-0.0609756	-0.120724	-0.161943	-0.0204918
23	Aichi		116.6	116.4	116.1	116.3	116.6	116.3	116.5	116.3	116.4	116.6	116.1	116.4	116.4	116.5	116.3	116.6	116.1	116.3	115.9	116.4	116.7	116.5	116.3	116.8	116.2			-0.0205761	-0.0826446	-0.145228	-0.103306	-0.0414938	-0.102041	-0.0614754	-0.0813008	-0.0608519	-0.0408998	-0.100806	-0.0604839	-0.0607287	-0.0404858	-0.0811359	-0.0406504	-0.101626	-0.0603622	-0.1417	-0.0614754
24	Mie		116.4	116.7	117	116.3	116.1	116.7	116.4	116.7	116.9	116.6	116.4	116.5	116	116.7	116.8	116.5	116.4	116.1	116.6	116.7	116.3	117	116.7	116.6	116.7			-0.0617284	-0.0206612	0.0414938	-0.103306	-0.145228	-0.0204082	-0.0819672	0	0.040568	-0.0408998	-0.0403226	-0.0403226	-0.1417	0	0.020284	-0.0609756	-0.0406504	-0.100604	0	0
25	Shiga		117	116.7	116.6	116.8	116.8	116.7	117	116.7	116.8	116.8	116.4	116.7	116.7	116.6	116.1	117.2	117.1	116.6	116.7	117.3	117	116.8	116.7	116.5	117			0.0617284	-0.0206612	-0.0414938	0	0	-0.0204082	0.0409836	0	0.020284	0	-0.0403226	0	0	-0.0202429	-0.121704	0.0813008	0.101626	0	0.0202429	0.122951
26	Kyoto		116.4	117	116.7	116.8	116	116.6	117	116.4	117.1	117.3	117	117	116.8	116.7	116.9	116.8	116.5	116.7	116.3	116.6	116.8	116.6	116.5	116.7	116.6			-0.0617284	0.0413223	-0.0207469	0	-0.165975	-0.0408163	0.0409836	-0.0609756	0.0811359	0.102249	0.0806452	0.0604839	0.0202429	0	0.040568	0	-0.0203252	0.0201207	-0.0607287	-0.0204918
27	Osaka		117.1	116.7	117.1	117.1	117	116.5	116.7	116.5	116.5	116.7	116.3	116.8	116.4	116.5	116.5	117.1	116.4	116.5	116.5	116.8	116.8	117.1	116.4	116.5	116.5			0.0823045	-0.0206612	0.0622407	0.0619835	0.0414938	-0.0612245	-0.0204918	-0.0406504	-0.040568	-0.0204499	-0.0604839	0.0201613	-0.0607287	-0.0404858	-0.040568	0.0609756	-0.0406504	-0.0201207	-0.0202429	0.0204918
28	Hyogo		116.5	116.8	116.8	116.9	116.6	116.8	116.7	116.7	116.4	116.9	116.6	116.9	116.9	116.5	116.3	116.7	116.3	117.2	116.3	116.7	116.7	116.4	116.5	116.5	116.4			-0.0411523	0	0	0.0206612	-0.0414938	0	-0.0204918	0	-0.0608519	0.0204499	0	0.0403226	0.0404858	-0.0404858	-0.0811359	-0.0203252	-0.0609756	0.120724	-0.0607287	0
29	Nara		116.7	116.9	117.3	117.2	116.7	117	116.9	116.9	116.9	116.9	116.5	116.5	116.9	117.2	116.9	116.8	116.8	116.9	116.8	117.1	116.9	116.7	116.9	116.9	116			0	0.0206612	0.103734	0.0826446	-0.0207469	0.0408163	0.0204918	0.0406504	0.040568	0.0204499	-0.0201613	-0.0403226	0.0404858	0.101215	0.040568	0	0.0406504	0.0603622	0.0404858	0.0819672
30	Wakayama		116.5	116.4	116.9	116.3	116.4	117	116.7	116.4	116	116.4	116.6	116.6	116.9	116.4	116	116.4	117	116.6	116.4	116.7	116.3	116.4	116.3	116.3	116.9			-0.0411523	-0.0826446	0.0207469	-0.103306	-0.0829876	0.0408163	-0.0204918	-0.0609756	-0.141988	-0.0817996	0	-0.0201613	0.0404858	-0.0607287	-0.141988	-0.0813008	0.0813008	0	-0.0404858	0
31	Tottori		116.5	116.3	116.6	116.4	116.4	116.9	116.8	116.6	116.9	117	116.7	116.6	116.5	116.7	116.7	116.7	117.3	116.8	116.3	116.8	116.6	116.1	116.9	116.3	116.9			-0.0411523	-0.103306	-0.0414938	-0.0826446	-0.0829876	0.0204082	0	-0.0203252	0.040568	0.0408998	0.0201613	-0.0201613	-0.0404858	0	0	-0.0203252	0.142276	0.0402414	-0.0607287	0.0204918
32	Shimane		116.1	116.6	116.1	116.1	116.5	116.6	116.4	116	115.7	115.9	116.2	115.9	116.2	115.9	116.3	116.2	116	116	115.9	116.3	116	116.2	116.2	116	116.1			-0.123457	-0.0413223	-0.145228	-0.144628	-0.0622407	-0.0408163	-0.0819672	-0.142276	-0.20284	-0.184049	-0.0806452	-0.16129	-0.101215	-0.161943	-0.0811359	-0.121951	-0.121951	-0.120724	-0.1417	-0.0819672
33	Okayama		116.4	116.4	116.2	116.8	116.6	116.3	116.5	116.2	116.3	116.5	116.2	116.4	116.4	116.5	116.5	116.3	116.4	116.7	116.3	116.3	116.7	116.3	116.5	115.7	116.3			-0.0617284	-0.0826446	-0.124481	0	-0.0414938	-0.102041	-0.0614754	-0.101626	-0.0811359	-0.0613497	-0.0806452	-0.0604839	-0.0607287	-0.0404858	-0.040568	-0.101626	-0.0406504	0.0201207	-0.0607287	-0.0819672
34	Hiroshima		116.5	116.4	116.1	115.9	116.2	116.3	116.5	116	116.1	116.4	116.2	116.1	115.7	116.1	116.3	115.6	116.3	116.4	116	116.4	116.4	116.5	116	116.4	116.1			-0.0411523	-0.0826446	-0.145228	-0.18595	-0.124481	-0.102041	-0.0614754	-0.142276	-0.121704	-0.0817996	-0.0806452	-0.120968	-0.202429	-0.121457	-0.0811359	-0.243902	-0.0609756	-0.0402414	-0.121457	-0.0614754
35	Yamaguchi		116	116.3	115.8	115.6	115.8	116	115.9	116.4	115.7	115.5	115.9	116.2	116	115.9	115.7	116.4	116	115.6	115.9	115.9	116.2	115.7	116.3	115.9	115.4			-0.144033	-0.103306	-0.207469	-0.247934	-0.207469	-0.163265	-0.184426	-0.0609756	-0.20284	-0.265849	-0.141129	-0.100806	-0.1417	-0.161943	-0.20284	-0.0813008	-0.121951	-0.201207	-0.1417	-0.163934
36	Tokushima		116.6	116.9	117.2	116.9	116.8	116.9	117.4	117	116.7	117.5	116.5	116.9	116.5	117	116.8	116.7	116.5	117.2	116.7	116.9	116.6	116.7	116.3	116.3	116.2			-0.0205761	0.0206612	0.0829876	0.0206612	0	0.0204082	0.122951	0.0609756	0	0.143149	-0.0201613	0.0403226	-0.0404858	0.0607287	0.020284	-0.0203252	-0.0203252	0.120724	0.0202429	0.0409836
37	Kagawa		116.6	116.8	116.2	116.2	116.5	116.6	116.3	116.7	116.2	116.3	116.8	116.7	116.7	116.8	116.5	116.5	116.4	116.3	116.4	116.7	116.7	116.4	116.3	116.2	116.7			-0.0205761	0	-0.124481	-0.123967	-0.0622407	-0.0408163	-0.102459	0	-0.10142	-0.102249	0.0403226	0	0	0.0202429	-0.040568	-0.0609756	-0.0406504	-0.0603622	-0.0404858	0
38	Ehime		116.6	116.2	116.6	116.3	116.5	116.3	115.9	116.6	116.3	116.4	115.8	116.2	116.4	116.2	116.2	116.2	116.3	116.2	115.8	116.4	116	116.3	115.9	116.1	115.5			-0.0205761	-0.123967	-0.0414938	-0.103306	-0.0622407	-0.102041	-0.184426	-0.0203252	-0.0811359	-0.0817996	-0.16129	-0.100806	-0.0607287	-0.101215	-0.10142	-0.121951	-0.0609756	-0.0804829	-0.161943	-0.0614754
39	Kochi		116	115.9	116.3	116.1	116.5	116.2	116.5	116	116.3	115.9	116.1	115.7	116.2	116.3	117.1	116.4	116.1	116.3	116.6	116.3	116.2	116.5	116	116.3	115.7			-0.144033	-0.18595	-0.103734	-0.144628	-0.0622407	-0.122449	-0.0614754	-0.142276	-0.0811359	-0.184049	-0.100806	-0.201613	-0.101215	-0.0809717	0.0811359	-0.0813008	-0.101626	-0.0603622	0	-0.0819672
40	Fukuoka		116.2	116.1	116.4	116.5	116.4	116.6	116.4	116.5	116.5	116.4	116.3	116.1	116.2	116.7	116.1	116.2	116.6	116.4	116.5	116.9	116.3	116.6	116.1	116	116.5			-0.102881	-0.144628	-0.0829876	-0.0619835	-0.0829876	-0.0408163	-0.0819672	-0.0406504	-0.040568	-0.0817996	-0.0604839	-0.120968	-0.101215	0	-0.121704	-0.121951	0	-0.0402414	-0.0202429	0.0409836
41	Saga		116	116.4	117	116.6	116.5	116.4	116.6	116.8	116.1	116.6	116.4	116.3	116.7	116.7	116.4	116.7	116.5	116.4	116.5	116.8	116.1	116.3	116.2	116.3	116.7			-0.144033	-0.0826446	0.0414938	-0.0413223	-0.0622407	-0.0816327	-0.0409836	0.0203252	-0.121704	-0.0408998	-0.0403226	-0.0806452	0	0	-0.0608519	-0.0203252	-0.0203252	-0.0402414	-0.0202429	0.0204918
42	Nagasaki		116.3	116.4	115.9	115.9	116.5	116.1	116.6	116.4	116.2	116.6	116	116.4	116	116.3	116.5	116	116.6	116.4	116	116.1	116.8	116.1	116.5	116	116.4			-0.0823045	-0.0826446	-0.186722	-0.18595	-0.0622407	-0.142857	-0.0409836	-0.0609756	-0.10142	-0.0408998	-0.120968	-0.0604839	-0.1417	-0.0809717	-0.040568	-0.162602	0	-0.0402414	-0.121457	-0.122951
43	Kumamoto		116.2	116.5	116.3	116.8	116.4	116.6	116.6	116.8	116.3	116.7	116	116.4	116.4	116.3	117	116.8	116.6	116.5	116.4	117	116.1	116.7	116.2	116.2	116.7			-0.102881	-0.0619835	-0.103734	0	-0.0829876	-0.0408163	-0.0409836	0.0203252	-0.0811359	-0.0204499	-0.120968	-0.0604839	-0.0607287	-0.0809717	0.0608519	0	0	-0.0201207	-0.0404858	0.0614754
44	Oita		116.2	116.5	116.2	116.1	116.6	116.6	116.3	116.1	116.1	116.7	115.9	116.1	116.2	116.1	116.3	116.6	116.2	116.7	116.1	116.3	116.4	116.7	116.3	116.1	116.2			-0.102881	-0.0619835	-0.124481	-0.144628	-0.0414938	-0.0408163	-0.102459	-0.121951	-0.121704	-0.0204499	-0.141129	-0.120968	-0.101215	-0.121457	-0.0811359	-0.0406504	-0.0813008	0.0201207	-0.101215	-0.0819672
45	Miyazaki		116.4	115.9	116.6	116.1	116.4	116.6	116.7	116.3	116	116.3	116	116.5	116.5	116.4	116.6	116.6	116	116.2	115.7	116.2	116.4	116.6	116.4	115.3	116.4			-0.0617284	-0.18595	-0.0414938	-0.144628	-0.0829876	-0.0408163	-0.0204918	-0.0813008	-0.141988	-0.102249	-0.120968	-0.0403226	-0.0404858	-0.0607287	-0.020284	-0.0406504	-0.121951	-0.0804829	-0.182186	-0.102459
46	Kagoshima		116.1	115.7	116.3	115.8	115.9	115.9	115.7	115.6	115.6	116	116	115.8	116.1	115.8	116	116.1	116	115.5	115.6	115.5	116.5	116	116	115.6	116.2			-0.123457	-0.227273	-0.103734	-0.206612	-0.186722	-0.183673	-0.22541	-0.223577	-0.223124	-0.163599	-0.120968	-0.181452	-0.121457	-0.182186	-0.141988	-0.142276	-0.121951	-0.221328	-0.202429	-0.245902
47	Okinawa		116	115.7	115.8	115.5	115.6	116	115.4	116	115.8	115.7	115.6	115.7	115.6	115.4	115.6	115.9	115.7	115.9	116.3	115.9	115.7	115.6	116.4	115.7	115.8			-0.144033	-0.227273	-0.207469	-0.268595	-0.248963	-0.163265	-0.286885	-0.142276	-0.182556	-0.224949	-0.201613	-0.201613	-0.222672	-0.263158	-0.223124	-0.182927	-0.182927	-0.140845	-0.0607287	-0.163934
48	National-level standard deviation		4.86	4.84	4.82	4.84	4.82	4.9	4.88	4.92	4.93	4.89	4.96	4.96	4.94	4.94	4.93	4.92	4.92	4.97	4.94	4.88	4.91	4.89	4.9	4.89	4.96
49	Sample size		394-480	442-480	444-480	441-480	438-480	430-480	441-480	426-480	429-480	441-480	432-480	423-480	423-480	438-480	440-480	428-480	428-480	422-528	423-536	422-533	425-538	429-541	421-544	419-542	429-539
[truncated: 11 more columns]

## Sheet: m7
	Age	7
	cm	Male
		Year	1989	1990	1991	1992	1993	1994	1995	1996	1997	1998	1999	2000	2001	2002	2003	2004	2005	2006	2007	2008	2009	2010	2011	2012	2013			Standardized data
	National average		122.5	122.5	122.5	122.5	122.5	122.7	122.5	122.5	122.6	122.5	122.4	122.5	122.4	122.5	122.5	122.6	122.5	122.5	122.5	122.5	122.6	122.5	122.6	122.4	122.4
1	Hokkaido		123	122.7	123.1	122.8	122.8	122.8	122.6	122.8	123	122.7	123.1	122.3	122.8	122.7	123.2	122.9	122.9	123.1	123.3	122.4	122.2	122.5	123	122.9	122.9			0.0984252	0.0394477	0.118577	0.0578035	0.0587084	0.0193424	0.0194932	0.0581395	0.0772201	0.0389105	0.135135	-0.0389105	0.0767754	0.0386847	0.135659	0.0580271	0.0775194	0.115607	0.152381	-0.019305
2	Aomori		123.5	123	123.6	123.3	123.5	123.5	123.5	123.6	123.6	123.6	123.6	123.6	123.7	123.7	123.5	123.7	123.2	123.7	123.5	123.8	123.7	123.7	123.5	123.4	123.4			0.19685	0.0986193	0.217391	0.154143	0.195695	0.154739	0.194932	0.213178	0.19305	0.214008	0.23166	0.214008	0.24952	0.232108	0.193798	0.212766	0.135659	0.231214	0.190476	0.250965
3	Iwate		123.3	122.8	123.3	123.4	123.2	123.6	123	123.6	122.9	123.1	123.1	123.2	123	122.9	123	123.2	123.3	122.7	122.8	123.1	123	123	…	122.6	123.5			0.15748	0.0591716	0.158103	0.17341	0.136986	0.174081	0.0974659	0.213178	0.0579151	0.116732	0.135135	0.136187	0.115163	0.0773694	0.0968992	0.116054	0.155039	0.0385356	0.0571429	0.11583
4	Miyagi		123.5	123.4	122.9	123	123.2	123.6	123.3	122.9	123.4	123	123.2	122.9	123	122.6	123.3	122.9	123.3	123.1	123.1	123.1	123	122.8	…	122.9	123			0.19685	0.177515	0.0790514	0.0963391	0.136986	0.174081	0.155945	0.0775194	0.15444	0.0972763	0.15444	0.077821	0.115163	0.0193424	0.155039	0.0580271	0.155039	0.115607	0.114286	0.11583
5	Akita		123	123.3	123.5	123.4	123.3	123.7	123.8	124.1	123.7	123.3	123.7	123.8	124.2	124.2	123.8	123.9	123.5	123.3	123.2	124.2	123.5	123.9	124.1	123.4	123.5			0.0984252	0.157791	0.197628	0.17341	0.156556	0.193424	0.253411	0.310078	0.212355	0.155642	0.250965	0.252918	0.345489	0.32882	0.251938	0.251451	0.193798	0.154143	0.133333	0.328185
6	Yamagata		123	123.4	123.1	123.5	123.1	123.9	122.9	123	123	123.1	123	123.2	122.8	123.1	123.3	123.4	123.2	123.1	123.4	123.2	123	123.1	122.9	123.3	123.4			0.0984252	0.177515	0.118577	0.192678	0.117417	0.232108	0.0779727	0.0968992	0.0772201	0.116732	0.11583	0.136187	0.0767754	0.116054	0.155039	0.154739	0.135659	0.115607	0.171429	0.135135
7	Fukushima		122.5	122.6	122.9	122.5	123	122.7	122.8	122.8	122.9	122.7	122.6	123	122.6	123	122.4	122.8	122.4	122.9	122.5	122.7	122.7	122.3	…	121.8	122.4			0	0.0197239	0.0790514	0	0.0978474	0	0.0584795	0.0581395	0.0579151	0.0389105	0.03861	0.0972763	0.0383877	0.0967118	-0.0193798	0.0386847	-0.0193798	0.0770713	0	0.03861
8	Ibaraki		122.6	122.9	122.8	122.2	122.7	123	122.8	122.5	122.9	122.8	122.7	122.5	122.5	123	122.6	122.6	122.9	122.7	123	122.5	122.5	122.8	122.6	122.4	122.6			0.019685	0.0788955	0.0592885	-0.0578035	0.0391389	0.0580271	0.0584795	0	0.0579151	0.0583658	0.0579151	0	0.0191939	0.0967118	0.0193798	0	0.0775194	0.0385356	0.0952381	0
9	Tochigi		122.2	122.2	122.9	122.6	122.2	122.6	122.5	122.4	123	122.7	122.3	122.5	122.4	122.6	122.1	122.4	122.4	121.9	122.5	122.6	122.2	122.4	122.3	122.4	122.6			-0.0590551	-0.0591716	0.0790514	0.0192678	-0.0587084	-0.0193424	0	-0.0193798	0.0772201	0.0389105	-0.019305	0	0	0.0193424	-0.0775194	-0.0386847	-0.0193798	-0.115607	0	0.019305
10	Gunma		122.9	122.7	122.4	122.8	122.6	122.9	122.5	123.2	122.5	123	122.8	122.9	122.3	122.7	122.9	122.3	122.3	122.1	122.4	122.4	122.7	122.6	122.6	122.5	122.8			0.0787402	0.0394477	-0.0197628	0.0578035	0.0195695	0.0386847	0	0.135659	-0.019305	0.0972763	0.0772201	0.077821	-0.0191939	0.0386847	0.0775194	-0.0580271	-0.0387597	-0.0770713	-0.0190476	-0.019305
11	Saitama		122.4	122.4	122.8	122.5	122.9	123.1	122.8	123	122.4	123	122.5	122.6	122.4	122.2	123.1	122.3	122.4	122.3	122.4	122.5	123	122.9	122.7	122.5	122.1			-0.019685	-0.0197239	0.0592885	0	0.0782779	0.0773694	0.0584795	0.0968992	-0.03861	0.0972763	0.019305	0.0194553	0	-0.0580271	0.116279	-0.0580271	-0.0193798	-0.0385356	-0.0190476	0
12	Chiba		122.7	122.8	122.9	123	122.4	123	123.2	122.5	122.7	122.8	122.7	122.9	123	123	122.8	123.2	123.2	123.2	122.6	123.2	123	122.6	123.1	122.3	122.7			0.0393701	0.0591716	0.0790514	0.0963391	-0.0195695	0.0580271	0.136452	0	0.019305	0.0583658	0.0579151	0.077821	0.115163	0.0967118	0.0581395	0.116054	0.135659	0.134875	0.0190476	0.135135
13	Tokyo		122.8	122.5	122.7	123.2	123	123.6	123	123.2	123.2	122.8	122.8	122.6	122.4	123.4	123.1	122.8	123.3	122.6	122.9	123	122.9	123	123.2	122.4	123.2			0.0590551	0	0.0395257	0.134875	0.0978474	0.174081	0.0974659	0.135659	0.11583	0.0583658	0.0772201	0.0194553	0	0.174081	0.116279	0.0386847	0.155039	0.0192678	0.0761905	0.0965251
14	Kanagawa		122.8	123.1	122.8	122.8	123	123	122.6	122.7	122.5	123	122.2	122.5	122.5	122.7	122.5	122.9	122.7	122.7	122.5	122.6	122.7	122.5	123.1	122.8	122.3			0.0590551	0.118343	0.0592885	0.0578035	0.0978474	0.0580271	0.0194932	0.0387597	-0.019305	0.0972763	-0.03861	0	0.0191939	0.0386847	0	0.0580271	0.0387597	0.0385356	0	0.019305
15	Niigata		123.6	123.7	123.5	122.9	122.8	123.4	123.2	123.4	123.5	123.4	123.1	123.3	123.1	123.2	123.4	123.2	123.2	123.4	122.8	122.5	123.3	123.4	122.9	122.9	123.5			0.216535	0.236686	0.197628	0.0770713	0.0587084	0.135397	0.136452	0.174419	0.173745	0.175097	0.135135	0.155642	0.134357	0.135397	0.174419	0.116054	0.135659	0.17341	0.0571429	0
16	Toyama		123.2	123.7	123.4	123.1	123.2	123.1	123.8	122.7	123.8	123.1	123.4	123	123.1	122.7	122.6	123.2	122.7	123	122.9	122.8	123.3	122.7	122.7	123	122.7			0.137795	0.236686	0.177866	0.115607	0.136986	0.0773694	0.253411	0.0387597	0.23166	0.116732	0.19305	0.0972763	0.134357	0.0386847	0.0193798	0.116054	0.0387597	0.0963391	0.0761905	0.0579151
17	Ishikawa		122.8	122.7	122.9	122.6	122.4	122.9	122.9	122.7	122.8	122.9	122.4	122.8	122.6	122.7	123	122.9	122.7	122.7	122.7	123.2	123.3	122.7	122.3	123.1	123			0.0590551	0.0394477	0.0790514	0.0192678	-0.0195695	0.0386847	0.0779727	0.0387597	0.03861	0.077821	0	0.0583658	0.0383877	0.0386847	0.0968992	0.0580271	0.0387597	0.0385356	0.0380952	0.135135
18	Fukui		123.1	122.6	123.1	123.2	122.8	122.8	123.1	122.7	122.9	122.4	122.4	122.5	122.5	122.9	122.6	122.4	122.1	122.5	122.2	122.8	123	122.3	122.9	122.2	122.7			0.11811	0.0197239	0.118577	0.134875	0.0587084	0.0193424	0.116959	0.0387597	0.0579151	-0.0194553	0	0	0.0191939	0.0773694	0.0193798	-0.0386847	-0.0775194	0	-0.0571429	0.0579151
19	Yamanashi		122.3	122.4	122.9	123.2	122.6	122.8	122.4	122.7	122.8	122.6	122.5	122.7	122.5	122.3	122.8	122.6	122.2	122.8	122.3	122.6	122.3	122.9	122	122.3	122.1			-0.0393701	-0.0197239	0.0790514	0.134875	0.0195695	0.0193424	-0.0194932	0.0387597	0.03861	0.0194553	0.019305	0.0389105	0.0191939	-0.0386847	0.0581395	0	-0.0581395	0.0578035	-0.0380952	0.019305
20	Nagano		122.3	122.7	123	122.2	122.6	122.9	122.5	122.6	122.6	122.7	122.6	122.1	122.7	122.3	122.5	122.6	122.3	122.5	122.5	122.5	122.6	122.4	122.1	122.5	122.4			-0.0393701	0.0394477	0.0988142	-0.0578035	0.0195695	0.0386847	0	0.0193798	0	0.0389105	0.03861	-0.077821	0.0575816	-0.0386847	0	0	-0.0387597	0	0	0
21	Gifu		122.5	122	122.7	121.8	121.9	121.8	122.1	122.4	122.8	122.1	122.1	122.3	121.8	121.9	122.1	122.4	122.1	122.6	122.6	122.4	122.4	122.7	122.6	121.9	122.3			0	-0.0986193	0.0395257	-0.134875	-0.117417	-0.174081	-0.0779727	-0.0193798	0.03861	-0.077821	-0.0579151	-0.0389105	-0.115163	-0.116054	-0.0775194	-0.0386847	-0.0775194	0.0192678	0.0190476	-0.019305
22	Shizuoka		122.1	122	121.7	121.9	122	121.9	122.5	122.5	122.7	121.8	122.2	122.1	121.9	122.1	122.1	122.2	122.6	122.2	122	122	122.2	122.1	122.1	122	121.7			-0.0787402	-0.0986193	-0.158103	-0.115607	-0.0978474	-0.154739	0	0	0.019305	-0.136187	-0.03861	-0.077821	-0.0959693	-0.0773694	-0.0775194	-0.0773694	0.0193798	-0.0578035	-0.0952381	-0.0965251
23	Aichi		121.8	122.4	122.3	122.2	122.2	122.1	121.8	122	122.1	122.2	122.1	122.4	122.3	121.9	122.1	122.5	122.3	122.1	121.9	121.9	122.3	122.4	122	122.3	122.4			-0.137795	-0.0197239	-0.0395257	-0.0578035	-0.0587084	-0.116054	-0.136452	-0.0968992	-0.0965251	-0.0583658	-0.0579151	-0.0194553	-0.0191939	-0.116054	-0.0775194	-0.0193424	-0.0387597	-0.0770713	-0.114286	-0.11583
24	Mie		122.5	122	122.6	122.4	122.2	122.5	122.6	122.4	122.5	122.4	122.3	122.6	122.3	122.3	122.6	122.7	121.8	122.3	122.8	123	122.5	122.5	122.1	122.7	122.6			0	-0.0986193	0.0197628	-0.0192678	-0.0587084	-0.0386847	0.0194932	-0.0193798	-0.019305	-0.0194553	-0.019305	0.0194553	-0.0191939	-0.0386847	0.0193798	0.0193424	-0.135659	-0.0385356	0.0571429	0.0965251
25	Shiga		122.5	122.4	122.7	122.6	122.4	122.9	122.2	122.5	122.5	122.2	122.4	122.6	122.3	122.4	122.6	122.6	122.9	122.7	122.7	122.9	122.9	122.5	123.3	122.6	122.1			0	-0.0197239	0.0395257	0.0192678	-0.0195695	0.0386847	-0.0584795	0	-0.019305	-0.0583658	0	0.0194553	-0.0191939	-0.0193424	0.0193798	0	0.0775194	0.0385356	0.0380952	0.0772201
26	Kyoto		122.7	122.3	122.6	123.3	122.9	123.2	122.6	122.6	122.8	122.4	122.3	122.6	122.5	122.5	122.6	122.7	122.9	122.1	122.7	122.4	122.5	122.5	122.4	122.7	122.8			0.0393701	-0.0394477	0.0197628	0.154143	0.0782779	0.0967118	0.0194932	0.0193798	0.03861	-0.0194553	-0.019305	0.0194553	0.0191939	0	0.0193798	0.0193424	0.0775194	-0.0770713	0.0380952	-0.019305
27	Osaka		122.8	122.5	122.3	122.5	122.3	122.6	122.4	122	122.5	122.4	122.6	122.6	122.5	122.5	122.2	122.3	122	122.3	122.3	122.2	122.6	122.3	122.8	122.4	122.3			0.0590551	0	-0.0395257	0	-0.0391389	-0.0193424	-0.0194932	-0.0968992	-0.019305	-0.0194553	0.03861	0.0194553	0.0191939	0	-0.0581395	-0.0580271	-0.0968992	-0.0385356	-0.0380952	-0.0579151
28	Hyogo		122.3	122.5	122.4	122.4	122.3	122.7	122.6	122.2	122.6	122.5	122.3	122.3	122.7	122.3	122.6	122.4	122.4	122.3	122.7	122.5	122.6	122.4	122.1	122.4	122.4			-0.0393701	0	-0.0197628	-0.0192678	-0.0391389	0	0.0194932	-0.0581395	0	0	-0.019305	-0.0389105	0.0575816	-0.0386847	0.0193798	-0.0386847	-0.0193798	-0.0385356	0.0380952	0
29	Nara		122.6	123	122.7	122.4	122.4	122.7	122.6	122.3	122.4	122.6	122.4	122.4	122.9	122.7	122.4	122.6	123	122.7	123.1	122.8	122.4	122.6	122.5	122.7	122.7			0.019685	0.0986193	0.0395257	-0.0192678	-0.0195695	0	0.0194932	-0.0387597	-0.03861	0.0194553	0	-0.0194553	0.0959693	0.0386847	-0.0193798	0	0.0968992	0.0385356	0.114286	0.0579151
30	Wakayama		122	122.4	122.4	122.2	122.1	122.6	122.7	122.5	121.9	122.1	122.4	122.4	122.6	122.4	122.4	122.7	122.8	122	122.3	122.7	122.7	122.5	122.5	122.3	122.4			-0.0984252	-0.0197239	-0.0197628	-0.0578035	-0.0782779	-0.0193424	0.0389864	0	-0.135135	-0.077821	0	-0.0194553	0.0383877	-0.0193424	-0.0193798	0.0193424	0.0581395	-0.0963391	-0.0380952	0.03861
31	Tottori		122	122.4	122.1	122.7	122.8	122.2	123	122.4	123	123	122.6	122.5	122.3	122.9	122.8	122.7	122.5	122.6	122.9	122	122.7	122.9	122.3	122.7	122			-0.0984252	-0.0197239	-0.0790514	0.0385356	0.0587084	-0.0967118	0.0974659	-0.0193798	0.0772201	0.0972763	0.03861	0	-0.0191939	0.0773694	0.0581395	0.0193424	0	0.0192678	0.0761905	-0.0965251
32	Shimane		121.8	121.7	122.5	122.2	122.2	122.4	122.2	122.2	122.6	121.9	122	122.5	121.9	122	121.7	122.2	122.1	122.3	122.1	122.2	122.4	122.2	121.9	122	121.9			-0.137795	-0.157791	0	-0.0578035	-0.0587084	-0.0580271	-0.0584795	-0.0581395	0	-0.116732	-0.0772201	0	-0.0959693	-0.0967118	-0.155039	-0.0773694	-0.0775194	-0.0385356	-0.0761905	-0.0579151
33	Okayama		121.7	122.2	122	122	122.3	121.9	122.3	122	121.6	122.3	122.1	122.3	122	122.3	122.5	122.2	122.1	122.2	122.3	122.2	122.4	122.2	121.9	122.3	121.9			-0.15748	-0.0591716	-0.0988142	-0.0963391	-0.0391389	-0.154739	-0.0389864	-0.0968992	-0.19305	-0.0389105	-0.0579151	-0.0389105	-0.0767754	-0.0386847	0	-0.0773694	-0.0775194	-0.0578035	-0.0380952	-0.0579151
34	Hiroshima		121.8	122.1	122.4	122.1	121.9	121.8	121.6	121.9	122.2	122.2	121.8	121.5	122	122.3	121.9	122.3	122.3	122.1	121.6	122.2	121.6	121.9	122.5	121.7	122			-0.137795	-0.0788955	-0.0197628	-0.0770713	-0.117417	-0.174081	-0.175439	-0.116279	-0.0772201	-0.0583658	-0.11583	-0.194553	-0.0767754	-0.0386847	-0.116279	-0.0580271	-0.0387597	-0.0770713	-0.171429	-0.0579151
35	Yamaguchi		121.4	122.2	121.6	122	121.8	121.9	121.4	121.7	121.8	122	121.9	122.2	122.2	121.8	122	122.2	122	121.8	121.6	121.9	121.7	122	121.6	122.3	121.3			-0.216535	-0.0591716	-0.177866	-0.0963391	-0.136986	-0.154739	-0.214425	-0.155039	-0.15444	-0.0972763	-0.0965251	-0.0583658	-0.0383877	-0.135397	-0.0968992	-0.0773694	-0.0968992	-0.134875	-0.171429	-0.11583
36	Tokushima		123	122.7	122.6	122.4	122.6	122.5	122.9	122.5	122.6	122.2	122.2	122.5	122.6	122.4	122.7	122.6	123	122.2	122.8	122.8	122.5	122.5	122.3	122.7	122.3			0.0984252	0.0394477	0.0197628	-0.0192678	0.0195695	-0.0386847	0.0779727	0	0	-0.0583658	-0.03861	0	0.0383877	-0.0193424	0.0387597	0	0.0968992	-0.0578035	0.0571429	0.0579151
37	Kagawa		122	122.2	122.5	122.3	122.1	122.4	122.5	122.6	122.2	122.4	122.1	122.5	122	122.1	122.4	122.1	122.1	122.2	122.1	122.4	122.4	121.7	122.5	122.1	121.8			-0.0984252	-0.0591716	0	-0.0385356	-0.0782779	-0.0580271	0	0.0193798	-0.0772201	-0.0194553	-0.0579151	0	-0.0767754	-0.0773694	-0.0193798	-0.0967118	-0.0775194	-0.0578035	-0.0761905	-0.019305
38	Ehime		121.7	122.3	122.3	121.6	122.2	122	122.1	121.9	122.2	122.3	121.8	121.6	121.9	121.9	122.2	122.3	122.1	122.3	122.3	122.3	122.4	122.1	122.3	122.2	121.8			-0.15748	-0.0394477	-0.0395257	-0.17341	-0.0587084	-0.135397	-0.0779727	-0.116279	-0.0772201	-0.0389105	-0.11583	-0.175097	-0.0959693	-0.116054	-0.0581395	-0.0580271	-0.0775194	-0.0385356	-0.0380952	-0.03861
39	Kochi		122	122	121.7	122	121.7	121.9	122	121.9	121.7	121.7	121.7	122.1	122.2	122.3	121.8	122.3	121.9	122.7	122.2	121.8	122.3	121.9	122.1	122.3	121.4			-0.0984252	-0.0986193	-0.158103	-0.0963391	-0.156556	-0.154739	-0.0974659	-0.116279	-0.173745	-0.155642	-0.135135	-0.077821	-0.0383877	-0.0386847	-0.135659	-0.0580271	-0.116279	0.0385356	-0.0571429	-0.135135
40	Fukuoka		122.1	121.8	121.5	121.9	122.2	121.9	122	122	122.1	121.7	122	122	121.9	122.5	121.9	122.1	122	122.1	121.9	122.2	122.1	122.1	122.1	121.9	122.2			-0.0787402	-0.138067	-0.197628	-0.115607	-0.0587084	-0.154739	-0.0974659	-0.0968992	-0.0965251	-0.155642	-0.0772201	-0.0972763	-0.0959693	0	-0.116279	-0.0967118	-0.0968992	-0.0770713	-0.114286	-0.0579151
41	Saga		121.8	122.4	122.2	122.4	121.9	122.6	121.7	122.5	122.2	122.3	122.2	122.3	122.2	122.6	122.1	122.4	122.4	122.4	122.5	122.4	122.4	122.6	121.8	122.3	122.2			-0.137795	-0.0197239	-0.0592885	-0.0192678	-0.117417	-0.0193424	-0.155945	0	-0.0772201	-0.0389105	-0.03861	-0.0389105	-0.0383877	0.0193424	-0.0775194	-0.0386847	-0.0193798	-0.0192678	0	-0.019305
42	Nagasaki		121.7	122.2	122.3	121.9	122.2	121.9	121.8	122.2	122.2	122.1	121.8	121.5	122.3	121.6	122.2	122.1	122	122.5	122	122.7	122.2	121.8	122.3	122.1	121.7			-0.15748	-0.0591716	-0.0395257	-0.115607	-0.0587084	-0.154739	-0.136452	-0.0581395	-0.0772201	-0.077821	-0.11583	-0.194553	-0.0191939	-0.174081	-0.0581395	-0.0967118	-0.0968992	0	-0.0952381	0.03861
43	Kumamoto		122.1	122.3	122.1	122.4	122.3	122.6	122.1	122.3	122.5	122.7	122.1	122.6	122.2	122.3	122.3	122.5	122.4	122.6	122.8	122.7	122.3	122.8	122.4	122.6	122.2			-0.0787402	-0.0394477	-0.0790514	-0.0192678	-0.0391389	-0.0193424	-0.0779727	-0.0387597	-0.019305	0.0389105	-0.0579151	0.0194553	-0.0383877	-0.0386847	-0.0387597	-0.0193424	-0.0193798	0.0192678	0.0571429	0.03861
44	Oita		121.9	122.2	122.3	122.2	122	121.9	122.3	122	122	122	121.7	122.2	122.1	122	122.2	122.3	121.9	122.6	122.4	122.2	122.5	122.4	122	122.4	121.7			-0.11811	-0.0591716	-0.0395257	-0.0578035	-0.0978474	-0.154739	-0.0389864	-0.0968992	-0.11583	-0.0972763	-0.135135	-0.0583658	-0.0575816	-0.0967118	-0.0581395	-0.0580271	-0.116279	0.0192678	-0.0190476	-0.0579151
45	Miyazaki		121.6	121.6	121.8	121.6	122.1	121.9	122.2	121.7	122.4	121.8	121.9	122.2	122	122.3	122.2	122.2	122.4	122.3	122.2	121.8	122.5	122.1	121.8	122.4	121.9			-0.177165	-0.177515	-0.13834	-0.17341	-0.0782779	-0.154739	-0.0584795	-0.155039	-0.03861	-0.136187	-0.0965251	-0.0583658	-0.0767754	-0.0386847	-0.0581395	-0.0773694	-0.0193798	-0.0385356	-0.0571429	-0.135135
46	Kagoshima		121.4	121.4	121.4	122.1	121.9	121.4	121.8	121.6	121.3	122.2	121.8	121.5	122.1	122.1	121.5	121.6	121.5	121.7	121.3	121.8	122	122.1	121.8	121.5	122			-0.216535	-0.216963	-0.217391	-0.0770713	-0.117417	-0.251451	-0.136452	-0.174419	-0.250965	-0.0583658	-0.11583	-0.194553	-0.0575816	-0.0773694	-0.193798	-0.193424	-0.193798	-0.154143	-0.228571	-0.135135
47	Okinawa		121	121.5	121.3	121	121.3	121	121.5	121.2	121.2	121.2	120.8	121.2	121.5	121.3	121.8	121.3	121	121.7	121.4	121.2	121.5	121.7	121.4	121.8	121.5			-0.295276	-0.197239	-0.237154	-0.289017	-0.234834	-0.32882	-0.194932	-0.251938	-0.27027	-0.252918	-0.30888	-0.252918	-0.172745	-0.232108	-0.135659	-0.251451	-0.290698	-0.154143	-0.209524	-0.250965
48	National-level standard deviation		5.08	5.07	5.06	5.19	5.11	5.17	5.13	5.16	5.18	5.14	5.18	5.14	5.21	5.17	5.16	5.17	5.16	5.19	5.25	5.18	5.21	5.12	5.27	5.14	5.19
49	Sample size		392-480	450-480	447-480	439-480	442-480	429-480	447-480	428-480	427-480	443-480	424-480	416-480	431-480	444-480	439-480	439-480	434-480	418-527	426-536	420-534	434-544	428-542	426-544	426-540	432-541
[truncated: 11 more columns]

## Sheet: m8
	Age	8
	cm	Male
		Year	1989	1990	1991	1992	1993	1994	1995	1996	1997	1998	1999	2000	2001	2002	2003	2004	2005	2006	2007	2008	2009	2010	2011	2012	2013			Standardized data
	National average		127.9	128.1	128	128.1	128.1	128.1	128.1	128.2	128.3	128.2	128	128.1	128.2	128.2	128.2	128.1	128.2	128.3	128.3	128.2	128.3	128.2	128.2	128.2	128.2
1	Hokkaido		128.7	128.7	128.9	128.3	128.6	128.7	128.8	128.5	129	128.6	128.3	128.7	128.3	128.3	128.6	128.9	128.5	128.7	128.8	128.5	128.4	128.4	128.231	128.6	128.3			0.151515	0.113636	0.169492	0.0375235	0.0927644	0.111732	0.130354	0.0555556	0.12939	0.0740741	0.0558659	0.110092	0.0185874	0.0182149	0.0732601	0.146789	0.0547445	0.0743494	0.0917431	0.0560748
2	Aomori		128.5	129.1	129	129.1	128.9	129	129.4	129.2	129.4	129.2	129	129.2	129.1	129.1	129.4	128.8	129.2	129.2	129.3	129.6	129.2	129.6	129.114	129	129			0.113636	0.189394	0.188324	0.187617	0.148423	0.167598	0.242086	0.185185	0.203327	0.185185	0.18622	0.201835	0.167286	0.163934	0.21978	0.12844	0.182482	0.167286	0.183486	0.261682
3	Iwate		128.5	128.9	129	128.7	128.9	128.8	128.9	128.8	129	128.9	129.5	128.7	129.1	129.2	128.9	128.7	128.7	128.6	128.9	128.6	128.7	129.2	…	128.9	128.7			0.113636	0.151515	0.188324	0.11257	0.148423	0.130354	0.148976	0.111111	0.12939	0.12963	0.27933	0.110092	0.167286	0.182149	0.128205	0.110092	0.0912409	0.0557621	0.110092	0.0747664
4	Miyagi		128.3	128.6	128.2	128.6	128.6	128.7	128.7	129	128.8	128.8	128.6	129	128.3	128.8	128.5	128.3	128.8	128.6	128.2	129	128.8	128.9	…	128.5	128.8			0.0757576	0.094697	0.0376648	0.0938086	0.0927644	0.111732	0.111732	0.148148	0.0924214	0.111111	0.111732	0.165138	0.0185874	0.10929	0.0549451	0.0366972	0.109489	0.0557621	-0.0183486	0.149533
5	Akita		128.6	128.6	129	129.3	129.2	129.2	129	129.4	129.3	129.7	129.3	129.5	129.2	129.7	129.8	129.4	129.9	129.6	129.3	129.7	129.4	129.7	129.333	129.1	129.1			0.132576	0.094697	0.188324	0.225141	0.204082	0.204842	0.167598	0.222222	0.184843	0.277778	0.242086	0.256881	0.185874	0.273224	0.29304	0.238532	0.310219	0.241636	0.183486	0.280374
6	Yamagata		128.6	128.9	128.7	129.1	129.4	128.8	129	128.9	128.8	129.5	128.9	128.9	128.4	128.6	129.2	129	128.6	128.5	129.3	128.7	128.8	129.2	129.074	129.1	128.7			0.132576	0.151515	0.131827	0.187617	0.241187	0.130354	0.167598	0.12963	0.0924214	0.240741	0.167598	0.146789	0.0371747	0.0728597	0.18315	0.165138	0.0729927	0.0371747	0.183486	0.0934579
7	Fukushima		128.2	128.2	128.5	128.5	128.5	128.5	128.3	128.6	128.3	128.3	128.3	128.2	128.5	128.4	128.5	127.8	128.3	128.3	128.7	128.4	128.9	128.3	…	127.6	128.7			0.0568182	0.0189394	0.094162	0.0750469	0.0742115	0.0744879	0.0372439	0.0740741	0	0.0185185	0.0558659	0.0183486	0.0557621	0.0364299	0.0549451	-0.0550459	0.0182482	0	0.0733945	0.0373832
8	Ibaraki		128.3	127.9	128.6	128.3	128.4	128.3	128.3	128.8	128.6	128.5	128.6	128.3	128.2	128.5	129.1	128.5	128.8	128.3	128.3	128.4	128.4	128	128.735	127.9	127.9			0.0757576	-0.0378788	0.112994	0.0375235	0.0556586	0.0372439	0.0372439	0.111111	0.0554529	0.0555556	0.111732	0.0366972	0	0.0546448	0.164835	0.0733945	0.109489	0	0	0.0373832
9	Tochigi		127.7	127.7	128.3	128.4	127.9	128.5	128.1	128.4	128.1	128.3	128.4	128.4	128.3	128.5	128.1	128.2	128.4	128.1	127.9	128.1	127.9	128.1	127.903	128.2	128.2			-0.0378788	-0.0757576	0.0564972	0.0562852	-0.0371058	0.0744879	0	0.037037	-0.0369686	0.0185185	0.0744879	0.0550459	0.0185874	0.0546448	-0.018315	0.0183486	0.0364964	-0.0371747	-0.0733945	-0.0186916
10	Gunma		128.2	128.3	128.5	128.6	128.5	128.4	128.3	128.4	128	128.7	128.3	128.2	128.5	128.6	128.1	128.2	128.3	128.2	128.8	127.8	127.7	128.5	127.966	128.6	128			0.0568182	0.0378788	0.094162	0.0938086	0.0742115	0.0558659	0.0372439	0.037037	-0.0554529	0.0925926	0.0558659	0.0183486	0.0557621	0.0728597	-0.018315	0.0183486	0.0182482	-0.0185874	0.0917431	-0.0747664
11	Saitama		127.9	128.5	128.2	128.1	128.2	128.3	128.2	128.1	128.5	128.2	128	128.1	128.5	128.2	128.4	128.5	128.2	128.2	128.2	127.9	128.4	128.4	128.136	128.6	128.2			0	0.0757576	0.0376648	0	0.0185529	0.0372439	0.018622	-0.0185185	0.0369686	0	0	0	0.0557621	0	0.03663	0.0733945	0	-0.0185874	-0.0183486	-0.0560748
12	Chiba		128.5	128.4	128.3	128.3	128.6	128.5	128.6	128.4	129.1	128.9	128.7	128.6	128.7	128.4	128.5	128.4	128.7	128.8	128.8	128.4	128.1	128.4	128.626	128.2	128.5			0.113636	0.0568182	0.0564972	0.0375235	0.0927644	0.0744879	0.0931099	0.037037	0.147874	0.12963	0.130354	0.0917431	0.0929368	0.0364299	0.0549451	0.0550459	0.0912409	0.0929368	0.0917431	0.0373832
13	Tokyo		128.6	128	128.3	128.6	128.5	128.6	128.5	128.6	128.3	128.8	128.8	128.4	128.5	128.5	128.5	128.6	128.2	128.9	128.9	128.7	129.1	128.7	128.637	128.2	128.8			0.132576	-0.0189394	0.0564972	0.0938086	0.0742115	0.0931099	0.0744879	0.0740741	0	0.111111	0.148976	0.0550459	0.0557621	0.0546448	0.0549451	0.0917431	0	0.111524	0.110092	0.0934579
14	Kanagawa		128.2	128.3	128.6	128.4	128.4	128.3	128	128.2	128.2	128.3	128.2	128.2	128.9	128.7	128	128.5	128.2	128.6	128.4	128.4	128.2	128.1	128.618	128.6	128			0.0568182	0.0378788	0.112994	0.0562852	0.0556586	0.0372439	-0.018622	0	-0.0184843	0.0185185	0.0372439	0.0183486	0.130112	0.0910747	-0.03663	0.0733945	0	0.0557621	0.0183486	0.0373832
15	Niigata		128.3	129	129	128.7	128.8	129	129.1	129.2	129.4	129.2	128.8	128.8	128.8	128.9	128.9	128.8	128.9	129	128.4	129	128.6	128.6	128.53	128.9	128.7			0.0757576	0.170455	0.188324	0.11257	0.12987	0.167598	0.18622	0.185185	0.203327	0.185185	0.148976	0.12844	0.111524	0.127505	0.128205	0.12844	0.127737	0.130112	0.0183486	0.149533
16	Toyama		128.4	128.9	129.1	128.7	128.9	129.2	129.1	128.8	129	128.7	128.7	129	128.8	129.2	128.3	129	129.2	128.9	128.6	128.7	128.4	128.8	128.775	128.8	128.7			0.094697	0.151515	0.207156	0.11257	0.148423	0.204842	0.18622	0.111111	0.12939	0.0925926	0.130354	0.165138	0.111524	0.182149	0.018315	0.165138	0.182482	0.111524	0.0550459	0.0934579
17	Ishikawa		128.5	128.2	128.4	129.3	128.3	128.7	128.8	129.1	128.7	128.9	128.4	127.8	128.5	127.9	128.2	128.6	128.7	128.4	128.7	128.8	128.5	128.8	128.331	128.2	128.7			0.113636	0.0189394	0.0753296	0.225141	0.0371058	0.111732	0.130354	0.166667	0.0739372	0.12963	0.0744879	-0.0550459	0.0557621	-0.0546448	0	0.0917431	0.0912409	0.0185874	0.0733945	0.11215
18	Fukui		128	128.4	128.3	128.2	128.4	128.7	128.7	128.7	128.3	128.3	128.4	128.5	128.4	128.3	128.8	128.6	128.4	128.3	128.4	129.2	128.5	128.8	128.646	128.3	128.5			0.0189394	0.0568182	0.0564972	0.0187617	0.0556586	0.111732	0.111732	0.0925926	0	0.0185185	0.0744879	0.0733945	0.0371747	0.0182149	0.10989	0.0917431	0.0364964	0	0.0183486	0.186916
19	Yamanashi		128.1	128.1	127.7	128.5	128.7	128.4	128.2	128.3	128.2	128.3	127.8	127.8	128.2	128.3	128	128.5	128.5	128	128.4	128	127.9	128	127.98	128.1	128.3			0.0378788	0	-0.0564972	0.0750469	0.111317	0.0558659	0.018622	0.0185185	-0.0184843	0.0185185	-0.0372439	-0.0550459	0	0.0182149	-0.03663	0.0733945	0.0547445	-0.0557621	0.0183486	-0.0373832
20	Nagano		128.1	128.4	128.2	127.8	127.9	128.5	128.5	128.2	128.4	128.4	128.3	128.4	127.8	128	128	128.1	128.1	128.3	128.3	128	127.7	127.6	127.919	127.9	127.9			0.0378788	0.0568182	0.0376648	-0.0562852	-0.0371058	0.0744879	0.0744879	0	0.0184843	0.037037	0.0558659	0.0550459	-0.0743494	-0.0364299	-0.03663	0	-0.0182482	0	0	-0.0373832
21	Gifu		127.6	127.7	128.3	127.8	127.5	127.7	127.8	127.5	127.9	127.7	127.6	127.9	128.3	127.8	127.9	128.3	128.2	128.4	127.9	128	127.9	127.8	127.849	128.1	128			-0.0568182	-0.0757576	0.0564972	-0.0562852	-0.111317	-0.0744879	-0.0558659	-0.12963	-0.0739372	-0.0925926	-0.0744879	-0.0366972	0.0185874	-0.0728597	-0.0549451	0.0366972	0	0.0185874	-0.0733945	-0.0373832
22	Shizuoka		127.2	127.5	127.2	127.9	128.2	127.2	127.4	127.5	127.9	127.8	127.3	127.6	127.5	128.3	128.1	127.6	127.6	127.5	128.1	127.7	127.8	127.5	127.746	128.2	127.8			-0.132576	-0.113636	-0.150659	-0.0375235	0.0185529	-0.167598	-0.130354	-0.12963	-0.0739372	-0.0740741	-0.130354	-0.0917431	-0.130112	0.0182149	-0.018315	-0.0917431	-0.109489	-0.148699	-0.0366972	-0.0934579
23	Aichi		127.4	127.8	127.4	127.6	127.5	127.7	127.7	128.2	128.4	127.5	127.4	127.8	127.8	128	127.8	127.5	127.5	127.8	128.2	128.1	128.3	127.9	127.595	128.2	127.6			-0.094697	-0.0568182	-0.112994	-0.0938086	-0.111317	-0.0744879	-0.0744879	0	0.0184843	-0.12963	-0.111732	-0.0550459	-0.0743494	-0.0364299	-0.0732601	-0.110092	-0.127737	-0.0929368	-0.0183486	-0.0186916
24	Mie		127.7	128.2	127.7	128.2	127.9	127.9	127.9	127.8	128	127.8	127.7	127.7	128.1	127.8	128.1	127.9	128.2	128.2	128.2	128.3	127.7	128.3	128.385	128.1	128.3			-0.0378788	0.0189394	-0.0564972	0.0187617	-0.0371058	-0.0372439	-0.0372439	-0.0740741	-0.0554529	-0.0740741	-0.0558659	-0.0733945	-0.0185874	-0.0728597	-0.018315	-0.0366972	0	-0.0185874	-0.0183486	0.0186916
25	Shiga		127.9	128.5	128.1	128.5	128.4	128.3	127.8	128.4	128.1	127.5	127.8	128	128.5	128.1	128.1	128.5	128.4	128.4	128.1	128.2	128.6	128.3	128.356	129	128.1			0	0.0757576	0.0188324	0.0750469	0.0556586	0.0372439	-0.0558659	0.037037	-0.0369686	-0.12963	-0.0372439	-0.0183486	0.0557621	-0.0182149	-0.018315	0.0733945	0.0364964	0.0185874	-0.0366972	0
26	Kyoto		128	128.2	127.9	127.9	128.1	128.1	128.2	127.9	128.3	128.2	127.8	128.4	128	128.3	128.5	128	127.9	128.3	128.2	128.7	128.2	128.1	128.363	128.2	128.3			0.0189394	0.0189394	-0.0188324	-0.0375235	0	0	0.018622	-0.0555556	0	0	-0.0372439	0.0550459	-0.0371747	0.0182149	0.0549451	-0.0183486	-0.0547445	0	-0.0183486	0.0934579
27	Osaka		127.7	128.3	127.6	128.2	127.7	127.9	128.3	128.4	128.2	127.8	127.2	127.6	128	127.8	127.9	127.7	128.3	128.1	128.3	127.9	128.3	128.2	127.984	128	128.2			-0.0378788	0.0378788	-0.0753296	0.0187617	-0.0742115	-0.0372439	0.0372439	0.037037	-0.0184843	-0.0740741	-0.148976	-0.0917431	-0.0371747	-0.0728597	-0.0549451	-0.0733945	0.0182482	-0.0371747	0	-0.0560748
28	Hyogo		127.7	128	127.9	128	128.1	128.1	128	127.9	128.5	128.2	127.9	128	128.4	127.8	128.6	127.7	128.2	127.8	128.2	128.2	128.2	127.9	128.021	128.3	128.3			-0.0378788	-0.0189394	-0.0188324	-0.0187617	0	0	-0.018622	-0.0555556	0.0369686	0	-0.018622	-0.0183486	0.0371747	-0.0728597	0.0732601	-0.0733945	0	-0.0929368	-0.0183486	0
29	Nara		127.6	128.1	128.2	128	128.3	128.3	128.5	128.4	128.4	128	128.2	127.8	128.3	128.4	128	128.2	128.5	128.1	128.5	128.1	128.2	128.1	128.209	128.7	128.2			-0.0568182	0	0.0376648	-0.0187617	0.0371058	0.0372439	0.0744879	0.037037	0.0184843	-0.037037	0.0372439	-0.0550459	0.0185874	0.0364299	-0.03663	0.0183486	0.0547445	-0.0371747	0.0366972	-0.0186916
30	Wakayama		127.9	127.7	128	128	128.1	127.9	127.9	128.1	127.9	128.2	127.5	128	128	127.6	128.2	127.8	128	128.2	127.8	128.2	127.7	128.7	127.632	128.2	128.3			0	-0.0757576	0	-0.0187617	0	-0.0372439	-0.0372439	-0.0185185	-0.0739372	0	-0.0931099	-0.0183486	-0.0371747	-0.10929	0	-0.0550459	-0.0364964	-0.0185874	-0.0917431	0
31	Tottori		128	127.9	127.9	128	128.3	128.1	128.1	128.4	128.6	128.1	128.5	128.3	127.9	128.2	128.6	128.1	128.4	128.2	128.2	128.1	128.1	128.4	128.585	128.4	128.5			0.0189394	-0.0378788	-0.0188324	-0.0187617	0.0371058	0	0	0.037037	0.0554529	-0.0185185	0.0931099	0.0366972	-0.0557621	0	0.0732601	0	0.0364964	-0.0185874	-0.0183486	-0.0186916
32	Shimane		127.3	127.4	127.1	127.7	127.7	127.7	127.7	127.6	127.7	127.2	126.9	127.5	127.4	127.8	127.4	127.3	127.9	127.6	127.6	127.5	127.8	128	127.493	127.2	127.6			-0.113636	-0.132576	-0.169492	-0.0750469	-0.0742115	-0.0744879	-0.0744879	-0.111111	-0.110906	-0.185185	-0.204842	-0.110092	-0.148699	-0.0728597	-0.14652	-0.146789	-0.0547445	-0.130112	-0.12844	-0.130841
33	Okayama		127.7	127.5	127.2	127.9	127.3	128.1	127.8	127.9	127.5	127.5	127.9	128.1	127.7	127.9	127.4	127.5	127.7	127.7	128.1	127.6	128.1	127.5	127.793	127.9	128.1			-0.0378788	-0.113636	-0.150659	-0.0375235	-0.148423	0	-0.0558659	-0.0555556	-0.147874	-0.12963	-0.018622	0	-0.0929368	-0.0546448	-0.14652	-0.110092	-0.0912409	-0.111524	-0.0366972	-0.11215
34	Hiroshima		127.5	127.5	127.5	127.2	127.6	127.4	127	127.5	127.3	127.8	127.5	128	127.8	128	127.5	127.5	127.9	127.4	127.4	127.5	127.8	127.5	128.138	127.6	127.4			-0.0757576	-0.113636	-0.094162	-0.168856	-0.0927644	-0.130354	-0.204842	-0.12963	-0.184843	-0.0740741	-0.0931099	-0.0183486	-0.0743494	-0.0364299	-0.128205	-0.110092	-0.0547445	-0.167286	-0.165138	-0.130841
35	Yamaguchi		127.2	126.8	127.4	127.2	127.2	127.6	127.2	127.4	127.5	127.4	126.7	127.5	127.4	127.8	127.7	127.8	127.8	127.4	127.9	127.6	127.5	127.4	127.516	127.4	127.5			-0.132576	-0.246212	-0.112994	-0.168856	-0.166976	-0.0931099	-0.167598	-0.148148	-0.147874	-0.148148	-0.242086	-0.110092	-0.148699	-0.0728597	-0.0915751	-0.0550459	-0.0729927	-0.167286	-0.0733945	-0.11215
36	Tokushima		127.7	127.8	128.3	127.8	128	128.2	128.3	128.2	128.1	128.5	128.6	128.4	128.1	128.1	128.1	128.1	128.1	128.7	127.9	128.6	128.2	128.2	128.181	128.3	128.1			-0.0378788	-0.0568182	0.0564972	-0.0562852	-0.0185529	0.018622	0.0372439	0	-0.0369686	0.0555556	0.111732	0.0550459	-0.0185874	-0.0182149	-0.018315	0	-0.0182482	0.0743494	-0.0733945	0.0747664
37	Kagawa		127.6	127.5	127.3	127.8	128.2	127.7	127.9	127.9	127.8	128.1	127.8	128	127.8	127.8	128.2	127.6	127.9	128.2	127.6	127.8	128	127.9	127.618	128.4	127.8			-0.0568182	-0.113636	-0.131827	-0.0562852	0.0185529	-0.0744879	-0.0372439	-0.0555556	-0.0924214	-0.0185185	-0.0372439	-0.0183486	-0.0743494	-0.0728597	0	-0.0917431	-0.0547445	-0.0185874	-0.12844	-0.0747664
38	Ehime		127.4	127.6	127.4	127.6	127.8	127.7	127.1	127.9	127.4	127.6	127.5	128	127.5	128.1	127.9	128.1	127.6	128.2	127.5	127.8	127.7	127.5	127.505	128.1	127.5			-0.094697	-0.094697	-0.112994	-0.0938086	-0.0556586	-0.0744879	-0.18622	-0.0555556	-0.166359	-0.111111	-0.0931099	-0.0183486	-0.130112	-0.0182149	-0.0549451	0	-0.109489	-0.0185874	-0.146789	-0.0747664
39	Kochi		127.2	127.1	127.4	126.8	127.5	127.3	127.5	127.4	127.4	127.9	127.4	127.5	127.4	127.4	128.1	127.6	127.9	128.1	127.4	127.9	127.6	127.8	127.401	127.9	127.9			-0.132576	-0.189394	-0.112994	-0.243902	-0.111317	-0.148976	-0.111732	-0.148148	-0.166359	-0.0555556	-0.111732	-0.110092	-0.148699	-0.145719	-0.018315	-0.0917431	-0.0547445	-0.0371747	-0.165138	-0.0560748
40	Fukuoka		127.3	127.4	127.6	127.9	127.6	127.5	127.7	128	127.7	127.6	128.2	127.7	127.5	127.8	128	127.6	127.7	127.9	127.6	128.1	128.2	128	127.666	127.7	128			-0.113636	-0.132576	-0.0753296	-0.0375235	-0.0927644	-0.111732	-0.0744879	-0.037037	-0.110906	-0.111111	0.0372439	-0.0733945	-0.130112	-0.0728597	-0.03663	-0.0917431	-0.0912409	-0.0743494	-0.12844	-0.0186916
41	Saga		127.3	127.4	127.4	127.6	127.8	127.6	127.5	127.6	127.5	127.9	128.2	127.8	127.9	128.1	127.8	128	127.7	128	128.3	127.9	127.8	128.1	128.255	128.3	128			-0.113636	-0.132576	-0.112994	-0.0938086	-0.0556586	-0.0931099	-0.111732	-0.111111	-0.147874	-0.0555556	0.0372439	-0.0550459	-0.0557621	-0.0182149	-0.0732601	-0.0183486	-0.0912409	-0.0557621	0	-0.0560748
42	Nagasaki		127.3	127.6	127.5	127.4	127.6	127.5	128.1	127.9	127.5	127.4	127.6	127.6	127.3	128.1	127.7	127.6	127.8	128	128.2	128.2	128.2	127.4	128.043	128.1	127.3			-0.113636	-0.094697	-0.094162	-0.131332	-0.0927644	-0.111732	0	-0.0555556	-0.147874	-0.148148	-0.0744879	-0.0917431	-0.167286	-0.0182149	-0.0915751	-0.0917431	-0.0729927	-0.0557621	-0.0183486	0
43	Kumamoto		128	127.9	128	127.9	127.9	127.9	128	127.9	128.3	128.2	128.1	128.1	128.4	128	128.3	127.8	128	128.1	128.1	127.6	128.3	128.1	127.987	128.4	127.6			0.0189394	-0.0378788	0	-0.0375235	-0.0371058	-0.0372439	-0.018622	-0.0555556	0	0	0.018622	0	0.0371747	-0.0364299	0.018315	-0.0550459	-0.0364964	-0.0371747	-0.0366972	-0.11215
44	Oita		127.7	127.8	127.6	127.8	127.8	127.2	127.7	127.7	127.8	127.8	127.7	127.8	127.7	127.6	127.4	128	127.9	127.7	128	127.7	127.5	128.1	128.235	128.1	127.6			-0.0378788	-0.0568182	-0.0753296	-0.0562852	-0.0556586	-0.167598	-0.0744879	-0.0925926	-0.0924214	-0.0740741	-0.0558659	-0.0550459	-0.0929368	-0.10929	-0.14652	-0.0183486	-0.0547445	-0.111524	-0.0550459	-0.0934579
45	Miyazaki		127.1	127	127.7	127.2	127.6	127.6	127.7	127.4	127.6	127.5	127.3	127.6	127.9	127.6	127.8	127.7	127.8	128	128.2	128	128.1	128.2	127.994	127.7	128			-0.151515	-0.208333	-0.0564972	-0.168856	-0.0927644	-0.0931099	-0.0744879	-0.148148	-0.12939	-0.12963	-0.130354	-0.0917431	-0.0557621	-0.10929	-0.0732601	-0.0733945	-0.0729927	-0.0557621	-0.0183486	-0.0373832
46	Kagoshima		126.9	127.2	127.2	127.1	127.3	127.5	127.1	126.7	127.5	127.4	127.2	127.7	127.2	127.3	127.3	128	127.2	127.8	127.6	127.4	127	127.3	127.552	127	127.7			-0.189394	-0.170455	-0.150659	-0.187617	-0.148423	-0.111732	-0.18622	-0.277778	-0.147874	-0.148148	-0.148976	-0.0733945	-0.185874	-0.163934	-0.164835	-0.0183486	-0.182482	-0.0929368	-0.12844	-0.149533
47	Okinawa		126.7	126.9	126.9	126.5	126.5	126.3	127.1	126.7	126.8	126.9	126.9	126.9	127.3	126.3	126.5	127.1	126.8	126.9	126.9	126.8	127.6	126.7	126.825	127.4	126.7			-0.227273	-0.227273	-0.207156	-0.300188	-0.296846	-0.335196	-0.18622	-0.277778	-0.277264	-0.240741	-0.204842	-0.220183	-0.167286	-0.346084	-0.311355	-0.183486	-0.255474	-0.260223	-0.256881	-0.261682
48	National-level standard deviation		5.28	5.28	5.31	5.33	5.39	5.37	5.37	5.4	5.41	5.4	5.37	5.45	5.38	5.49	5.46	5.45	5.48	5.38	5.45	5.35	5.35	5.33	5.38	5.38	5.38
49	Sample size		394-480	444-480	447-480	445-480	449-480	439-480	450-480	425-480	430-480	434-480	431-480	431-480	418-480	438-480	441-480	435-480	444-480	422-532	430-534	428-536	433-542	423-544	426-544	421-535	433-540
[truncated: 11 more columns]

## Sheet: m9
	Age	9
	cm	Male
		Year	1989	1990	1991	1992	1993	1994	1995	1996	1997	1998	1999	2000	2001	2002	2003	2004	2005	2006	2007	2008	2009	2010	2011	2012	2013			Standardized data
	National average		133.3	133.2	133.4	133.5	133.3	133.5	133.4	133.5	133.5	133.6	133.5	133.6	133.5	133.6	133.7	133.5	133.6	133.6	133.6	133.7	133.6	133.5	133.5	133.6	133.6
1	Hokkaido		134	133.3	133.4	134.1	133.3	133.6	133.7	134.1	134.2	134.3	133.8	134.1	133.9	134.5	134.6	134.2	134.1	133.9	134.2	134	134.1	134	133.9	134.2	133.8			0.127737	0.0180832	0	0.106762	0	0.0176678	0.0536673	0.106195	0.122164	0.122164	0.0528169	0.087108	0.0696864	0.156522	0.155979	0.121528	0.0883392	0.0522648	0.10582	0.0522648
2	Aomori		134	134.3	134.3	134.2	135	134.8	134.9	134.8	134.7	134.7	134.8	134.7	135	134.9	134.7	134.5	134.6	134.6	134.9	134.4	134.3	134.3	134	134.8	134.5			0.127737	0.198915	0.161002	0.124555	0.304114	0.229682	0.268336	0.230088	0.209424	0.191972	0.228873	0.191638	0.261324	0.226087	0.17331	0.173611	0.176678	0.174216	0.229277	0.121951
3	Iwate		134.1	133.9	134.3	133.9	134.1	134.1	134.1	134.1	134.3	134.5	134.3	134.4	134.3	134.5	134.3	134.5	133.9	134.1	134.5	134.8	134.1	134.1	…	133.9	134			0.145985	0.126582	0.161002	0.0711744	0.143113	0.106007	0.125224	0.106195	0.139616	0.157068	0.140845	0.139373	0.139373	0.156522	0.103986	0.173611	0.0530035	0.087108	0.15873	0.191638
4	Miyagi		133.7	133.9	134.1	134	133.8	134.5	133.8	134.2	134.1	134.4	134	134.3	134.8	134.3	134.2	133.8	134.2	134.1	134.1	135	134.4	134.4	…	134.2	134.1			0.0729927	0.126582	0.125224	0.088968	0.0894454	0.176678	0.0715564	0.123894	0.104712	0.139616	0.0880282	0.121951	0.226481	0.121739	0.0866551	0.0520833	0.106007	0.087108	0.0881834	0.226481
5	Akita		133.9	134	134.3	134.5	134.5	134.3	134.8	134.7	134.8	134.9	134.8	134.9	134.6	135.3	135.4	135.1	135.2	135.4	134.8	135	135.4	134.7	135.1	134.8	134.5			0.109489	0.144665	0.161002	0.177936	0.214669	0.141343	0.250447	0.212389	0.226876	0.226876	0.228873	0.226481	0.191638	0.295652	0.294627	0.277778	0.282686	0.313589	0.21164	0.226481
6	Yamagata		133.8	133.8	133.9	134.1	134.5	134.6	134.3	134	133.9	134.6	134.6	134.5	134.7	134.4	133.8	134.5	134.1	134.5	134	134.5	134	133.9	134.1	134.1	134			0.0912409	0.108499	0.0894454	0.106762	0.214669	0.194346	0.161002	0.0884956	0.069808	0.17452	0.193662	0.156794	0.209059	0.13913	0.017331	0.173611	0.0883392	0.156794	0.0705467	0.139373
7	Fukushima		133.7	133.4	133.7	133.8	133.7	133.9	133.3	133.5	134.1	134.3	134.1	134.3	133.7	133.8	134.1	134.1	133.9	133.8	134.1	134	134.2	133.7	…	133.9	134.2			0.0729927	0.0361664	0.0536673	0.0533808	0.0715564	0.0706714	-0.0178891	0	0.104712	0.122164	0.105634	0.121951	0.0348432	0.0347826	0.0693241	0.104167	0.0530035	0.0348432	0.0881834	0.0522648
8	Ibaraki		133.5	132.9	133.6	134	133.1	133.8	133.7	133.8	133.8	133.8	134	133.6	134.1	134.2	134.2	133.9	133.8	133.8	133.7	133.8	134.6	133.6	134	133.7	133.7			0.0364964	-0.0542495	0.0357782	0.088968	-0.0357782	0.0530035	0.0536673	0.0530973	0.052356	0.034904	0.0880282	0	0.10453	0.104348	0.0866551	0.0694444	0.0353357	0.0348432	0.0176367	0.0174216
9	Tochigi		133.9	133.2	133.4	133.6	133.4	133	133.6	133.5	133.7	133.7	133.8	133.5	133.6	133.5	133.2	133.5	133.1	133.8	133.4	133.2	133.3	133.7	133.4	133.8	133.6			0.109489	0	0	0.0177936	0.0178891	-0.0883392	0.0357782	0	0.034904	0.017452	0.0528169	-0.0174216	0.0174216	-0.0173913	-0.0866551	0	-0.0883392	0.0348432	-0.0352734	-0.087108
10	Gunma		133.5	133.8	133.6	133.8	133.6	133.6	133.8	133.8	133.6	133.5	133.1	133.9	133.8	133.9	133.1	133.4	133.5	133.6	133.2	133.7	133.6	133.7	133.3	133.3	133.5			0.0364964	0.108499	0.0357782	0.0533808	0.0536673	0.0176678	0.0715564	0.0530973	0.017452	-0.017452	-0.0704225	0.0522648	0.0522648	0.0521739	-0.103986	-0.0173611	-0.0176678	0	-0.0705467	0
11	Saitama		133.7	132.7	133.5	133.4	134	133.9	134	133.5	133.1	133.9	133.7	134.3	133.4	134.1	133.7	133.9	133.6	133.9	133.2	134	133.8	133.7	133.5	133.5	133.7			0.0729927	-0.0904159	0.0178891	-0.0177936	0.125224	0.0706714	0.107335	0	-0.069808	0.052356	0.0352113	0.121951	-0.0174216	0.0869565	0	0.0694444	0	0.0522648	-0.0705467	0.0522648
12	Chiba		133.6	133.6	133.5	133.6	133.9	133.9	133.6	133.9	133.7	134.2	133.7	133.9	134	133.7	133.9	133.9	133.9	133.9	133.8	134.1	134.1	133.3	133.9	134.2	134			0.0547445	0.0723327	0.0178891	0.0177936	0.107335	0.0706714	0.0357782	0.0707965	0.034904	0.104712	0.0352113	0.0522648	0.087108	0.0173913	0.034662	0.0694444	0.0530035	0.0522648	0.0352734	0.0696864
13	Tokyo		133.6	133.8	133.6	134.2	133.7	134.1	133.6	133.4	133.7	133.4	133.9	134.1	134	133.8	134.4	133.9	134	133.7	134.3	133.8	133.9	134.2	134.4	134.1	133.9			0.0547445	0.108499	0.0357782	0.124555	0.0715564	0.106007	0.0357782	-0.0176991	0.034904	-0.034904	0.0704225	0.087108	0.087108	0.0347826	0.121317	0.0694444	0.0706714	0.0174216	0.123457	0.0174216
14	Kanagawa		133.7	133.4	133.8	133.5	133.4	134	133.3	134	133.6	133.9	133.5	133.3	133.6	134.1	133.6	133.6	133.2	133.5	133.6	134	133.4	133.8	133.8	133.4	133.8			0.0729927	0.0361664	0.0715564	0	0.0178891	0.0883392	-0.0178891	0.0884956	0.017452	0.052356	0	-0.0522648	0.0174216	0.0869565	-0.017331	0.0173611	-0.0706714	-0.0174216	0	0.0522648
15	Niigata		133.4	134	134.6	134.2	134.5	134.5	134.5	134.5	134.4	134.1	134.8	134.6	134.2	134.3	134.1	134.3	134.3	134.4	134.7	134.4	133.6	134.5	134.3	134	134.6			0.0182482	0.144665	0.214669	0.124555	0.214669	0.176678	0.19678	0.176991	0.157068	0.08726	0.228873	0.174216	0.121951	0.121739	0.0693241	0.138889	0.123675	0.139373	0.194004	0.121951
16	Toyama		134	134	134.1	134.4	134.3	134.2	134.5	134	134.3	133.8	134.2	134	134.1	134	134	134.6	134.2	133.9	134.1	134.2	133.8	134.4	133.9	133.6	133.7			0.127737	0.144665	0.125224	0.160142	0.178891	0.123675	0.19678	0.0884956	0.139616	0.034904	0.123239	0.0696864	0.10453	0.0695652	0.0519931	0.190972	0.106007	0.0522648	0.0881834	0.087108
17	Ishikawa		134.1	134.2	133.9	133.9	133.9	134.1	134.1	133.8	134.2	133.8	134	133.9	133.7	134.5	133.8	133.9	134.1	133.8	134	134.1	133.7	133.6	134.4	134.3	134.5			0.145985	0.180832	0.0894454	0.0711744	0.107335	0.106007	0.125224	0.0530973	0.122164	0.034904	0.0880282	0.0522648	0.0348432	0.156522	0.017331	0.0694444	0.0883392	0.0348432	0.0705467	0.0696864
18	Fukui		133.2	133	133.8	133.4	133.6	133.7	133.9	133.8	134	133.5	134	133.7	134.3	134.1	133.9	133.2	133.9	134.2	133.9	134.1	134.2	133.8	133.5	134	134.5			-0.0182482	-0.0361664	0.0715564	-0.0177936	0.0536673	0.0353357	0.0894454	0.0530973	0.08726	-0.017452	0.0880282	0.0174216	0.139373	0.0869565	0.034662	-0.0520833	0.0530035	0.10453	0.0529101	0.0696864
19	Yamanashi		133.3	133.3	133.5	133.1	133.6	133.5	133.8	133.7	133.4	133.8	133.8	133.3	133.1	133.4	133.7	133.1	133.7	133.3	133.2	133.5	133.8	133.4	133	133.1	133.6			0	0.0180832	0.0178891	-0.0711744	0.0536673	0	0.0715564	0.0353982	-0.017452	0.034904	0.0528169	-0.0522648	-0.0696864	-0.0347826	0	-0.0694444	0.0176678	-0.0522648	-0.0705467	-0.0348432
20	Nagano		133.1	132.9	133.4	133.6	133.5	133.5	133.3	133.4	133.7	133.6	133.6	133.4	133.9	133.1	132.9	133.2	133.4	133.7	133.3	133.2	133.3	132.9	133.2	133.6	132.9			-0.0364964	-0.0542495	0	0.0177936	0.0357782	0	-0.0178891	-0.0176991	0.034904	0	0.0176056	-0.0348432	0.0696864	-0.0869565	-0.138648	-0.0520833	-0.0353357	0.0174216	-0.0529101	-0.087108
21	Gifu		132.6	132.8	133.6	132.7	132.8	133.3	133.1	133.4	133.1	133.2	133.3	133.2	133.3	133.5	133.9	133.2	133.9	133.3	133.3	133.7	133.6	133.5	133.3	133.1	133.3			-0.127737	-0.0723327	0.0357782	-0.142349	-0.0894454	-0.0353357	-0.0536673	-0.0176991	-0.069808	-0.069808	-0.0352113	-0.0696864	-0.0348432	-0.0173913	0.034662	-0.0520833	0.0530035	-0.0522648	-0.0529101	0
22	Shizuoka		132.7	133.2	132.9	133	132.6	132.9	132.6	132.7	133.3	133	133.6	133.2	132.9	133.2	133.2	133.5	133.2	133	133.4	133.4	133.1	132.8	133.2	133	132.9			-0.109489	0	-0.0894454	-0.088968	-0.125224	-0.106007	-0.143113	-0.141593	-0.034904	-0.104712	0.0176056	-0.0696864	-0.10453	-0.0695652	-0.0866551	0	-0.0706714	-0.10453	-0.0352734	-0.0522648
23	Aichi		133	132.7	133.1	133.1	133	133.2	133.2	133.1	133.4	133.2	132.4	133.1	133.1	133	133.4	132.8	133.4	132.8	132.8	133.4	133.3	133.1	132.9	133.2	133			-0.0547445	-0.0904159	-0.0536673	-0.0711744	-0.0536673	-0.0530035	-0.0357782	-0.0707965	-0.017452	-0.069808	-0.193662	-0.087108	-0.0696864	-0.104348	-0.0519931	-0.121528	-0.0353357	-0.139373	-0.141093	-0.0522648
24	Mie		132.9	132.9	133.1	133.4	133.4	133.5	133	133.3	133.1	133.4	133.1	133	133.3	133.3	133.9	133.1	133.4	133.3	133.8	133.4	133.6	133.3	132.8	133.7	133.6			-0.0729927	-0.0542495	-0.0536673	-0.0177936	0.0178891	0	-0.0715564	-0.0353982	-0.069808	-0.034904	-0.0704225	-0.10453	-0.0348432	-0.0521739	0.034662	-0.0694444	-0.0353357	-0.0522648	0.0352734	-0.0522648
25	Shiga		133.2	133.4	133.5	133.6	133.7	133.4	133.4	133.6	133.4	134.1	133.1	133.4	133.4	133.7	133.7	133.7	133.7	133.7	133.8	133.6	133.9	134	133.2	133.6	133.6			-0.0182482	0.0361664	0.0178891	0.0177936	0.0715564	-0.0176678	0	0.0176991	-0.017452	0.08726	-0.0704225	-0.0348432	-0.0174216	0.0173913	0	0.0347222	0.0176678	0.0174216	0.0352734	-0.0174216
26	Kyoto		133.6	133.2	133.6	133.5	133.1	134.1	133.9	133.6	133.2	133.7	133.7	133.7	133.7	133.8	133.9	134	133.2	133.5	133.6	133.3	133.6	133.5	133.8	133.8	134			0.0547445	0	0.0357782	0	-0.0357782	0.106007	0.0894454	0.0176991	-0.052356	0.017452	0.0352113	0.0174216	0.0348432	0.0347826	0.034662	0.0868056	-0.0706714	-0.0174216	0	-0.0696864
27	Osaka		133.4	133.4	133.5	133.7	133.2	133.4	133.8	133.5	133.6	133.4	133.2	133.3	133.5	133.5	133.4	133	134	133.6	133.6	133.2	133.6	133.4	133.3	133.5	133.5			0.0182482	0.0361664	0.0178891	0.0355872	-0.0178891	-0.0176678	0.0715564	0	0.017452	-0.034904	-0.0528169	-0.0522648	0	-0.0173913	-0.0519931	-0.0868056	0.0706714	0	0	-0.087108
28	Hyogo		133	132.8	133.4	132.9	132.8	133.2	132.8	133.5	133.3	133.6	133.2	133.8	133.5	133	133.5	132.8	133	133.2	133.8	133.6	134.1	133.6	133.3	133.2	133.6			-0.0547445	-0.0723327	0	-0.106762	-0.0894454	-0.0530035	-0.107335	0	-0.034904	0	-0.0528169	0.0348432	0	-0.104348	-0.034662	-0.121528	-0.106007	-0.0696864	0.0352734	-0.0174216
29	Nara		133.4	133.6	133.6	133.9	133	133.7	133.6	134.2	133.8	133.8	133.9	133.7	133.6	133.6	133.3	133.3	133.8	133.7	133.5	133.8	133.3	133.8	134	133.5	133.7			0.0182482	0.0723327	0.0357782	0.0711744	-0.0536673	0.0353357	0.0357782	0.123894	0.052356	0.034904	0.0704225	0.0174216	0.0174216	0	-0.0693241	-0.0347222	0.0353357	0.0174216	-0.0176367	0.0174216
30	Wakayama		132.8	133	133.5	132.9	132.2	133.2	133.2	133.3	132.8	133.7	133.7	133.6	133.7	133.7	133.5	134	133.7	133.4	133.9	133.3	133.3	133.6	133.8	133.5	133.2			-0.0912409	-0.0361664	0.0178891	-0.106762	-0.19678	-0.0530035	-0.0357782	-0.0353982	-0.122164	0.017452	0.0352113	0	0.0348432	0.0173913	-0.034662	0.0868056	0.0176678	-0.0348432	0.0529101	-0.0696864
31	Tottori		133	132.7	133	133.5	133.5	133.4	133.5	133.3	134	133.7	133.4	134.1	133.6	133.6	133.5	134	133.9	133.3	133.3	133.8	134.2	133.1	134	134	133.8			-0.0547445	-0.0904159	-0.0715564	0	0.0357782	-0.0176678	0.0178891	-0.0353982	0.08726	0.017452	-0.0176056	0.087108	0.0174216	0	-0.034662	0.0868056	0.0530035	-0.0522648	-0.0529101	0.0174216
32	Shimane		132.5	132.1	132.4	132.9	132.7	133.3	133.3	133.3	133.3	133.1	132.6	132.7	132.4	133.1	132.8	132.8	133.2	132.9	132.9	132.7	133.2	133.1	133	133.2	133			-0.145985	-0.198915	-0.178891	-0.106762	-0.107335	-0.0353357	-0.0178891	-0.0353982	-0.034904	-0.08726	-0.158451	-0.156794	-0.191638	-0.0869565	-0.155979	-0.121528	-0.0706714	-0.121951	-0.123457	-0.174216
33	Okayama		132.1	133	133.1	132.8	132.9	133.4	133	132.7	133	133.3	132.6	133.4	132.3	133.1	133.1	133.4	133	133.5	133.4	133.3	133.1	133.3	133.1	133.6	133.1			-0.218978	-0.0361664	-0.0536673	-0.124555	-0.0715564	-0.0176678	-0.0715564	-0.141593	-0.08726	-0.052356	-0.158451	-0.0348432	-0.209059	-0.0869565	-0.103986	-0.0173611	-0.106007	-0.0174216	-0.0352734	-0.0696864
34	Hiroshima		132.6	132.9	132.6	132.8	132.8	132.7	132.7	133	133.4	133.2	132.7	132.7	132.8	133.1	132.9	133.4	133.1	133	133.7	133.4	132.8	133.4	132.7	133	133.3			-0.127737	-0.0542495	-0.143113	-0.124555	-0.0894454	-0.141343	-0.125224	-0.0884956	-0.017452	-0.069808	-0.140845	-0.156794	-0.121951	-0.0869565	-0.138648	-0.0173611	-0.0883392	-0.10453	0.0176367	-0.0522648
35	Yamaguchi		132.2	132.3	132.4	132.6	132.5	132.9	132.7	132.7	132.7	132.6	133	132.7	132.8	132.5	132.9	133.5	132.8	132.9	132.8	133.4	132.8	132.4	132.7	132.6	133.2			-0.20073	-0.162749	-0.178891	-0.160142	-0.143113	-0.106007	-0.125224	-0.141593	-0.139616	-0.17452	-0.0880282	-0.156794	-0.121951	-0.191304	-0.138648	0	-0.141343	-0.121951	-0.141093	-0.0522648
36	Tokushima		133.4	133	133.5	133.5	133.4	133.7	133.3	133.4	133.2	133.8	133.6	133.6	133.3	133.8	133.4	134	134	133.4	133.3	133.3	134	134	133.2	133.3	133.9			0.0182482	-0.0361664	0.0178891	0	0.0178891	0.0353357	-0.0178891	-0.0176991	-0.052356	0.034904	0.0176056	0	-0.0348432	0.0347826	-0.0519931	0.0868056	0.0706714	-0.0348432	-0.0529101	-0.0696864
37	Kagawa		133	133	132.8	133.2	132.9	133.2	133.4	133.5	133.2	133.3	133.5	133.6	133.5	133.2	133.3	133.1	133.1	133.6	133.1	133	132.6	132.9	133.2	133.2	133			-0.0547445	-0.0361664	-0.107335	-0.0533808	-0.0715564	-0.0530035	0	0	-0.052356	-0.052356	0	0	0	-0.0695652	-0.0693241	-0.0694444	-0.0883392	0	-0.0881834	-0.121951
38	Ehime		132.4	132.7	132.8	132.7	132.6	133.2	132.8	133.3	132.8	133.4	133	132.7	133.3	132.8	132.6	133	133.3	132.9	132.8	132.9	132.9	132.6	132.6	133.3	133			-0.164234	-0.0904159	-0.107335	-0.142349	-0.125224	-0.0530035	-0.107335	-0.0353982	-0.122164	-0.034904	-0.0880282	-0.156794	-0.0348432	-0.13913	-0.190641	-0.0868056	-0.0530035	-0.121951	-0.141093	-0.139373
39	Kochi		132.7	132.4	132.4	132.7	132.4	132.4	132.6	132.6	133.1	132.6	133.1	133.1	133	132.7	133	133.1	133.4	133.3	133.3	133.3	133.4	133	132.3	132.7	133			-0.109489	-0.144665	-0.178891	-0.142349	-0.161002	-0.194346	-0.143113	-0.159292	-0.069808	-0.17452	-0.0704225	-0.087108	-0.087108	-0.156522	-0.121317	-0.0694444	-0.0353357	-0.0522648	-0.0529101	-0.0696864
40	Fukuoka		132.6	132.2	132.8	132.9	133.2	132.8	133	133.3	133.3	133.2	133.7	132.7	133.2	133.2	133.6	132.7	133.1	133.7	132.9	133.5	133.3	133.3	133.1	133.1	133.1			-0.127737	-0.180832	-0.107335	-0.106762	-0.0178891	-0.123675	-0.0715564	-0.0353982	-0.034904	-0.069808	0.0352113	-0.156794	-0.0522648	-0.0695652	-0.017331	-0.138889	-0.0883392	0.0174216	-0.123457	-0.0348432
41	Saga		132.9	132.7	132.3	132.5	132.9	133.2	133	133.1	133.2	132.8	133.1	132.8	133.2	132.6	133.3	133.4	133.1	133.5	133.6	133.4	132.9	133.2	133.2	133.8	133.4			-0.0729927	-0.0904159	-0.19678	-0.177936	-0.0715564	-0.0530035	-0.0715564	-0.0707965	-0.052356	-0.139616	-0.0704225	-0.139373	-0.0522648	-0.173913	-0.0693241	-0.0173611	-0.0883392	-0.0174216	0	-0.0522648
42	Nagasaki		132.5	132.7	132.8	132.7	132.6	132.9	133.2	133	132.9	132.8	132.9	132.9	132.8	133.1	133.6	133.7	133.3	133.9	133.4	133.6	133.2	133.4	133.4	132.9	133			-0.145985	-0.0904159	-0.107335	-0.142349	-0.125224	-0.106007	-0.0357782	-0.0884956	-0.104712	-0.139616	-0.105634	-0.121951	-0.121951	-0.0869565	-0.017331	0.0347222	-0.0530035	0.0522648	-0.0352734	-0.0174216
43	Kumamoto		133.4	132.7	133.3	133.7	133	133.4	133.6	133	133.1	133.4	133.1	133.6	133.1	134.1	133.1	134	133.2	133.9	133.4	133.6	133.5	132.8	133.3	133.9	133.2			0.0182482	-0.0904159	-0.0178891	0.0355872	-0.0536673	-0.0176678	0.0357782	-0.0884956	-0.069808	-0.034904	-0.0704225	0	-0.0696864	0.0869565	-0.103986	0.0868056	-0.0706714	0.0522648	-0.0352734	-0.0174216
44	Oita		132.8	132.9	133.2	132.8	133.2	133.2	132.8	132.8	133.2	133	133	132.9	132.7	132.8	132.5	133.1	133.8	133.1	133.3	133	133.3	133	133	133.5	133.1			-0.0912409	-0.0542495	-0.0357782	-0.124555	-0.0178891	-0.0530035	-0.107335	-0.123894	-0.052356	-0.104712	-0.0880282	-0.121951	-0.139373	-0.13913	-0.207972	-0.0694444	0.0353357	-0.087108	-0.0529101	-0.121951
45	Miyazaki		132.1	132.4	132.7	131.9	132.8	132.7	132.8	132.5	133.5	132.8	132.6	132.5	133.1	133.1	133.3	132.6	132.9	133.8	133.4	133.6	133	133.1	133.1	133	133.5			-0.218978	-0.144665	-0.125224	-0.284698	-0.0894454	-0.141343	-0.107335	-0.176991	0	-0.139616	-0.158451	-0.191638	-0.0696864	-0.0869565	-0.0693241	-0.15625	-0.123675	0.0348432	-0.0352734	-0.0174216
46	Kagoshima		132.3	132.6	132.3	132.6	133	132.8	132.7	132.3	133	132.8	133	133	132.7	132.8	133	132.8	132.6	132.9	132.4	133	132.3	133.2	132.5	133.1	132.7			-0.182482	-0.108499	-0.19678	-0.160142	-0.0536673	-0.123675	-0.125224	-0.212389	-0.08726	-0.139616	-0.0880282	-0.10453	-0.139373	-0.13913	-0.121317	-0.121528	-0.176678	-0.121951	-0.21164	-0.121951
47	Okinawa		131.7	131.8	132.3	132.3	131.8	132.3	131.8	131.9	131.9	132.4	132.3	131.7	132.5	132.6	132.3	132.1	131.8	132.1	132.2	132.1	132.1	131.9	132.3	132.4	132.2			-0.291971	-0.253165	-0.19678	-0.213523	-0.268336	-0.212014	-0.286225	-0.283186	-0.279232	-0.209424	-0.211268	-0.33101	-0.174216	-0.173913	-0.242634	-0.243056	-0.318021	-0.261324	-0.246914	-0.278746
48	National-level standard deviation		5.48	5.53	5.59	5.62	5.59	5.66	5.59	5.65	5.73	5.73	5.68	5.74	5.74	5.75	5.77	5.76	5.66	5.74	5.67	5.74	5.67	5.7	5.7	5.66	5.64
49	Sample size		387-480	452-480	449-480	436-480	442-480	439-480	452-480	438-480	436-480	442-480	434-480	430-480	435-480	438-480	444-480	452-480	440-480	422-528	430-534	422-536	427-541	429-543	429-544	426-543	433-540
[truncated: 11 more columns]

## Sheet: m10
	Age	10
	cm	Male
		Year	1989	1990	1991	1992	1993	1994	1995	1996	1997	1998	1999	2000	2001	2002	2003	2004	2005	2006	2007	2008	2009	2010	2011	2012	2013			Standardized data
	National average		138.3	138.6	138.6	138.7	138.8	138.9	138.9	138.8	139	139.1	139.1	139.1	138.9	139	139	138.9	139	138.9	139	138.9	138.9	138.8	138.8	138.9	139
1	Hokkaido		139.2	139.2	138.9	139.5	139.5	139.2	139.5	139.4	140	139.6	140.1	139.6	139.6	139.8	139.2	139.9	140	139.6	139.5	139.8	139	139.4	139.8	140.5	139.5			0.152542	0.100503	0.0504202	0.134003	0.116279	0.0490196	0.100503	0.0988468	0.164204	0.0805153	0.161551	0.0815661	0.11236	0.12945	0.0325203	0.161031	0.163399	0.112903	0.0806452	0.147783
2	Aomori		139.5	139.4	139.6	140.3	139.7	140.2	140.1	140.4	140.3	140.4	140.3	140.8	140.5	140.4	140.2	140.8	140.3	139.9	140.7	139.9	140.1	139.9	140.1	140.3	139.9			0.20339	0.134003	0.168067	0.268007	0.149502	0.212418	0.201005	0.263591	0.213465	0.20934	0.193861	0.277325	0.256822	0.226537	0.195122	0.305958	0.212418	0.16129	0.274194	0.164204
3	Iwate		139.6	138.9	139.2	139.6	139.5	139.2	140	139.7	139.5	139.9	139.8	140.2	139.8	139.7	140.1	140	140.6	139.1	139.6	140.2	139.6	139.9	…	139.2	139.2			0.220339	0.0502513	0.10084	0.150754	0.116279	0.0490196	0.184255	0.14827	0.0821018	0.128824	0.113086	0.179445	0.144462	0.113269	0.178862	0.177134	0.261438	0.0322581	0.0967742	0.213465
4	Miyagi		139	139.3	139.3	139.3	139.7	140.1	139.3	139.3	139.2	139.5	140.1	139.9	140.1	139.6	139.7	139.5	139.7	139.8	139.8	139.4	140.4	139.3	…	139.5	139.8			0.118644	0.117253	0.117647	0.100503	0.149502	0.196078	0.0670017	0.0823723	0.0328407	0.0644122	0.161551	0.130506	0.192616	0.0970874	0.113821	0.0966184	0.114379	0.145161	0.129032	0.0821018
5	Akita		139.2	139.6	139.9	139.7	139.9	139.6	140.2	140.3	140	140.6	140.8	140.6	141.1	140.7	140.2	140.3	141	140.9	140.7	140.6	140	140.2	140.4	140	139.7			0.152542	0.167504	0.218487	0.167504	0.182724	0.114379	0.217755	0.247117	0.164204	0.241546	0.274637	0.244698	0.35313	0.275081	0.195122	0.225443	0.326797	0.322581	0.274194	0.279146
6	Yamagata		139.3	139.3	138.9	139.5	140	139.6	140	139.9	140.1	140.1	140.2	140.2	139.6	139.7	140.3	139.1	139.6	139.7	139.7	140	139.9	140.2	139.8	139.9	139.6			0.169492	0.117253	0.0504202	0.134003	0.199336	0.114379	0.184255	0.181219	0.180624	0.161031	0.177706	0.179445	0.11236	0.113269	0.211382	0.0322061	0.0980392	0.129032	0.112903	0.180624
7	Fukushima		138.6	139.2	138.9	139.2	139.9	139.4	139.2	138.9	139.8	139.5	139.3	139.7	139.6	139.2	140	139.4	139.1	139.2	139.6	139.4	139.2	138.8	…	139.3	139.5			0.0508475	0.100503	0.0504202	0.0837521	0.182724	0.0816993	0.0502513	0.0164745	0.131363	0.0644122	0.0323102	0.0978793	0.11236	0.0323625	0.162602	0.0805153	0.0163399	0.0483871	0.0967742	0.0821018
8	Ibaraki		138.3	138.7	138.7	138.7	138.5	139	138.9	139.2	139	139.2	139.5	139.2	139	138.9	139.2	139.1	139.4	139.4	138.8	139.3	138.7	139.2	139.6	138.7	139.1			0	0.0167504	0.0168067	0	-0.0498339	0.0163399	0	0.0658979	0	0.0161031	0.0646204	0.0163132	0.0160514	-0.0161812	0.0325203	0.0322061	0.0653595	0.0806452	-0.0322581	0.0656814
9	Tochigi		138.4	138.8	138.3	139.1	138.9	138.6	138.8	138.8	139.3	139	139.3	139.2	139.1	139	139.1	139.1	139	138.8	138.8	138.3	138.9	139	139	138.9	139			0.0169492	0.0335008	-0.0504202	0.0670017	0.0166113	-0.0490196	-0.0167504	0	0.0492611	-0.0161031	0.0323102	0.0163132	0.0321027	0	0.0162602	0.0322061	0	-0.016129	-0.0322581	-0.0985222
10	Gunma		138.6	138.9	138.5	138.7	139.4	138.8	139.2	139.2	139.2	139.4	139.2	138.8	139.1	138.9	139.2	139.2	139.1	138.9	138.8	138.7	139.2	138.4	139.2	139.1	139			0.0508475	0.0502513	-0.0168067	0	0.0996678	-0.0163399	0.0502513	0.0658979	0.0328407	0.0483092	0.0161551	-0.0489396	0.0321027	-0.0161812	0.0325203	0.0483092	0.0163399	0	-0.0322581	-0.0328407
11	Saitama		138.4	138.5	139.2	138.6	139	139	139	138.8	138.9	139.1	139.3	138.7	138.8	139	139.1	139.1	138.8	138.6	139.3	139	138.7	138.9	138.8	138.4	139.4			0.0169492	-0.0167504	0.10084	-0.0167504	0.0332226	0.0163399	0.0167504	0	-0.0164204	0	0.0323102	-0.0652529	-0.0160514	0	0.0162602	0.0322061	-0.0326797	-0.0483871	0.0483871	0.0164204
12	Chiba		138.8	138.9	138.8	139.1	138.9	139	139.1	139.2	139.5	139.8	139.4	139.6	139	138.8	139.6	139.2	138.8	139.3	138.9	139.3	139.4	139.3	139.8	139	138.8			0.0847458	0.0502513	0.0336134	0.0670017	0.0166113	0.0163399	0.0335008	0.0658979	0.0821018	0.112721	0.0484653	0.0815661	0.0160514	-0.0323625	0.097561	0.0483092	-0.0326797	0.0645161	-0.016129	0.0656814
13	Tokyo		138.8	139.5	139	139.2	138.9	140.1	139.7	138.9	139.3	139.7	139.2	139.6	139.6	139	139.5	139	139.5	139.2	139	139.1	139.5	138.8	138.6	139.3	139.9			0.0847458	0.150754	0.0672269	0.0837521	0.0166113	0.196078	0.134003	0.0164745	0.0492611	0.0966184	0.0161551	0.0815661	0.11236	0	0.0813008	0.0161031	0.0816993	0.0483871	0	0.0328407
14	Kanagawa		138.8	139	139	138.9	139.4	139.2	138.7	139.4	139.4	139.1	139.2	139.1	139.5	139.3	139.4	139.3	139.2	138.8	139.4	139	139.3	139.1	138.6	138.4	139.2			0.0847458	0.0670017	0.0672269	0.0335008	0.0996678	0.0490196	-0.0335008	0.0988468	0.0656814	0	0.0161551	0	0.0963082	0.0485437	0.0650407	0.0644122	0.0326797	-0.016129	0.0645161	0.0164204
15	Niigata		138.8	139	139.8	139.7	139.5	140	139.7	139.6	140	140	139.9	139.9	139.9	139.9	139.7	140.2	139.9	139.6	139.7	139.4	140.2	140	139.8	139.3	139.9			0.0847458	0.0670017	0.201681	0.167504	0.116279	0.179739	0.134003	0.131796	0.164204	0.144928	0.129241	0.130506	0.160514	0.145631	0.113821	0.20934	0.147059	0.112903	0.112903	0.0821018
16	Toyama		139.5	139.2	139.3	139.4	140.2	139.5	139.6	139.7	139.9	140.2	140.2	140.2	139.3	140.5	139.7	139.2	139.6	139.7	140.4	139.8	139.2	139.1	139.6	139.4	139.4			0.20339	0.100503	0.117647	0.117253	0.232558	0.0980392	0.117253	0.14827	0.147783	0.177134	0.177706	0.179445	0.0642055	0.242718	0.113821	0.0483092	0.0980392	0.129032	0.225806	0.147783
17	Ishikawa		139.6	139.1	139.1	140	139.4	139.7	139.1	139.1	139	140.1	140	139.8	139.1	139.1	139.7	138.8	138.8	139.3	139.5	139.5	139.6	138.6	138.9	139.5	140			0.220339	0.0837521	0.0840336	0.217755	0.0996678	0.130719	0.0335008	0.0494234	0	0.161031	0.145396	0.114192	0.0321027	0.0161812	0.113821	-0.0161031	-0.0326797	0.0645161	0.0806452	0.0985222
18	Fukui		138.2	138.3	138.8	139.3	139.2	139.4	139.4	139.6	139.5	139.5	139.7	138.9	139.2	138.9	139.4	139.5	139	139.1	139.3	139.5	139.1	138.9	139.1	138.4	138.8			-0.0169492	-0.0502513	0.0336134	0.100503	0.0664452	0.0816993	0.0837521	0.131796	0.0821018	0.0644122	0.0969305	-0.0326264	0.0481541	-0.0161812	0.0650407	0.0966184	0	0.0322581	0.0483871	0.0985222
19	Yamanashi		138.1	138.5	138.6	139	138.5	138.6	139.2	139.2	139.3	139.2	138.7	138.9	139.1	138.6	139.1	138.6	138.7	138.8	139.3	138.6	139.1	138	138.9	138.7	139			-0.0338983	-0.0167504	0	0.0502513	-0.0498339	-0.0490196	0.0502513	0.0658979	0.0492611	0.0161031	-0.0646204	-0.0326264	0.0321027	-0.0647249	0.0162602	-0.0483092	-0.0490196	-0.016129	0.0483871	-0.0492611
20	Nagano		138.2	139	138.3	138.7	138.7	138.6	138.8	138.9	139	138.8	139.2	139	139	139.2	138.8	139.2	138.3	139	138.8	138.8	138.7	139.1	138.6	138.4	138.4			-0.0169492	0.0670017	-0.0504202	0	-0.0166113	-0.0490196	-0.0167504	0.0164745	0	-0.0483092	0.0161551	-0.0163132	0.0160514	0.0323625	-0.0325203	0.0483092	-0.114379	0.016129	-0.0322581	-0.0164204
21	Gifu		138.4	138.1	138.6	138.4	138.2	138.5	138.4	138.9	138.3	138.2	138.7	139.6	138.8	138.9	138.5	139	139.1	138.3	139	138.6	138.3	138.5	138.5	138.6	139.1			0.0169492	-0.0837521	0	-0.0502513	-0.0996678	-0.0653595	-0.0837521	0.0164745	-0.114943	-0.144928	-0.0646204	0.0815661	-0.0160514	-0.0161812	-0.0813008	0.0161031	0.0163399	-0.0967742	0	-0.0492611
22	Shizuoka		137.5	137.5	138.4	138.4	138.1	138.7	138.5	138.6	138.4	138.2	138.5	138.5	138	138.4	138.9	138.3	138.7	138.4	138.8	138.8	138.4	138.5	138.6	138.1	138.6			-0.135593	-0.184255	-0.0336134	-0.0502513	-0.116279	-0.0326797	-0.0670017	-0.0329489	-0.0985222	-0.144928	-0.0969305	-0.0978793	-0.144462	-0.0970874	-0.0162602	-0.0966184	-0.0490196	-0.0806452	-0.0322581	-0.0164204
23	Aichi		137.6	138.3	138.1	138.4	138.6	138.1	138.6	138.5	138.2	138.9	138.8	138.6	138.6	138.4	138.8	138.7	138.4	138.4	138.8	138.5	138.6	138.4	138.7	138.3	138.7			-0.118644	-0.0502513	-0.0840336	-0.0502513	-0.0332226	-0.130719	-0.0502513	-0.0494234	-0.131363	-0.0322061	-0.0484653	-0.0815661	-0.0481541	-0.0970874	-0.0325203	-0.0322061	-0.0980392	-0.0806452	-0.0322581	-0.0656814
24	Mie		138.5	138.5	138.3	138.5	138.4	138.3	138.8	138.9	138.2	138.7	138.8	138.9	138.1	138.4	139.2	138.7	138.6	138.9	139.3	138.5	138.8	138.5	138.9	138.6	138.7			0.0338983	-0.0167504	-0.0504202	-0.0335008	-0.0664452	-0.0980392	-0.0167504	0.0164745	-0.131363	-0.0644122	-0.0484653	-0.0326264	-0.128411	-0.0970874	0.0325203	-0.0322061	-0.0653595	0	0.0483871	-0.0656814
25	Shiga		138.4	138.8	139.4	138.7	138.7	138.4	138.9	138.6	138.9	138.8	139.1	139.1	138.8	138.7	138.7	138.5	139.1	138.6	138.6	138.9	139.4	139.1	139.1	138.4	138.8			0.0169492	0.0335008	0.134454	0	-0.0166113	-0.0816993	0	-0.0329489	-0.0164204	-0.0483092	0	0	-0.0160514	-0.0485437	-0.0487805	-0.0644122	0.0163399	-0.0483871	-0.0645161	0
26	Kyoto		138	138.4	138.4	138.4	139.1	139.1	139	138.9	139.1	139.5	138.9	139.1	138.8	139.4	139.3	138.6	139.1	139.2	138.9	139	139	139	139.3	139	139.8			-0.0508475	-0.0335008	-0.0336134	-0.0502513	0.0498339	0.0326797	0.0167504	0.0164745	0.0164204	0.0644122	-0.0323102	0	-0.0160514	0.0647249	0.0487805	-0.0483092	0.0163399	0.0483871	-0.016129	0.0164204
27	Osaka		138.3	138.7	138.7	139.1	138.9	138.9	138.5	138.4	138.9	138.6	138.7	139.6	138.3	139.1	138.4	138.4	138.8	138.5	138.4	138.7	138.3	138.6	138.1	139	139			0	0.0167504	0.0168067	0.0670017	0.0166113	0	-0.0670017	-0.0658979	-0.0164204	-0.0805153	-0.0646204	0.0815661	-0.0963082	0.0161812	-0.097561	-0.0805153	-0.0326797	-0.0645161	-0.0967742	-0.0328407
28	Hyogo		137.7	138.1	138.4	138.1	138.8	139.1	138.5	139	139.3	139	139.2	138.7	138.5	138.3	138.4	138.8	138.7	138.7	138.6	138.9	139.1	138.5	139	139.2	138.7			-0.101695	-0.0837521	-0.0336134	-0.100503	0	0.0326797	-0.0670017	0.0329489	0.0492611	-0.0161031	0.0161551	-0.0652529	-0.0642055	-0.113269	-0.097561	-0.0161031	-0.0490196	-0.0322581	-0.0645161	0
29	Nara		138.4	139.1	138.6	138.9	139.1	138.6	139.2	139.6	139.1	138.7	138.3	138.7	139	139.2	138.8	138.8	138.7	139.2	138.8	139.1	138.9	139.5	139.1	139	139			0.0169492	0.0837521	0	0.0335008	0.0498339	-0.0490196	0.0502513	0.131796	0.0164204	-0.0644122	-0.129241	-0.0652529	0.0160514	0.0323625	-0.0325203	-0.0161031	-0.0490196	0.0483871	-0.0322581	0.0328407
30	Wakayama		138.1	138.6	138.2	138.6	138.3	138.7	139.1	139	138.3	138.5	138.8	139.5	138.4	138.5	138.1	138.2	138.7	138.5	138.9	139.3	138.7	139.4	139.3	139.2	139			-0.0338983	0	-0.0672269	-0.0167504	-0.0830565	-0.0326797	0.0335008	0.0329489	-0.114943	-0.0966184	-0.0484653	0.0652529	-0.0802568	-0.0809061	-0.146341	-0.112721	-0.0490196	-0.0645161	-0.016129	0.0656814
31	Tottori		138.4	138.1	138	138.7	139	138.5	138.4	139.1	138.8	139.5	139.2	139.4	138.9	139.3	139.2	139.3	139.5	139.5	139.1	139.1	138.8	138.5	139.1	138.7	138.8			0.0169492	-0.0837521	-0.10084	0	0.0332226	-0.0653595	-0.0837521	0.0494234	-0.0328407	0.0644122	0.0161551	0.0489396	0	0.0485437	0.0325203	0.0644122	0.0816993	0.0967742	0.016129	0.0328407
32	Shimane		137.8	137.3	137.9	137.5	138.4	137.9	138.4	138.3	138.2	138.1	138.5	138.2	137.6	138.2	138.1	138.3	137.9	138.5	138.6	137.4	138.2	137.7	138	138.2	138			-0.0847458	-0.217755	-0.117647	-0.201005	-0.0664452	-0.163399	-0.0837521	-0.0823723	-0.131363	-0.161031	-0.0969305	-0.146819	-0.208668	-0.12945	-0.146341	-0.0966184	-0.179739	-0.0645161	-0.0645161	-0.246305
33	Okayama		137.3	137.6	137.6	138	138.2	139	138.9	138	138.7	138.6	138.7	138.3	138	138.7	138.4	138.5	139	138.5	138.7	138.5	138.1	138.2	138.1	138.4	138.7			-0.169492	-0.167504	-0.168067	-0.117253	-0.0996678	0.0163399	0	-0.131796	-0.0492611	-0.0805153	-0.0646204	-0.130506	-0.144462	-0.0485437	-0.097561	-0.0644122	0	-0.0645161	-0.0483871	-0.0656814
34	Hiroshima		137.7	137.5	138.1	138.1	137.9	138.4	138.3	137.6	138.3	137.9	138.3	138.7	138.1	138.6	139.2	137.9	138.7	138.9	138.1	138.6	138.2	138.4	138.7	138.1	138.1			-0.101695	-0.184255	-0.0840336	-0.100503	-0.149502	-0.0816993	-0.100503	-0.197694	-0.114943	-0.193237	-0.129241	-0.0652529	-0.128411	-0.0647249	0.0325203	-0.161031	-0.0490196	0	-0.145161	-0.0492611
35	Yamaguchi		137.3	137.5	137.8	137.8	137.3	137.7	137.9	137.9	137.6	138.3	138.1	138.3	138.5	138.7	138.4	138.4	138.6	138.3	138.2	138.7	138.1	137.9	138.4	137.7	138.1			-0.169492	-0.184255	-0.134454	-0.150754	-0.249169	-0.196078	-0.167504	-0.14827	-0.229885	-0.128824	-0.161551	-0.130506	-0.0642055	-0.0485437	-0.097561	-0.0805153	-0.0653595	-0.0967742	-0.129032	-0.0328407
36	Tokushima		138.2	138.9	138.8	138.9	139.1	139	138.9	139.1	139.3	139.4	139.2	139.5	139.5	139.3	138.3	139	139.2	139.1	139.2	138.9	139.3	139.3	138	139.4	139.2			-0.0169492	0.0502513	0.0336134	0.0335008	0.0498339	0.0163399	0	0.0494234	0.0492611	0.0483092	0.0161551	0.0652529	0.0963082	0.0485437	-0.113821	0.0161031	0.0326797	0.0322581	0.0322581	0
37	Kagawa		137.7	138.1	138.4	138.7	138	138.6	138.8	138.5	138.7	138.9	139.1	138.8	138.8	138.8	139.1	138.6	139.1	138.5	138.3	138.9	138.2	138.2	138.7	138.6	138.1			-0.101695	-0.0837521	-0.0336134	0	-0.13289	-0.0490196	-0.0167504	-0.0494234	-0.0492611	-0.0322061	0	-0.0489396	-0.0160514	-0.0323625	0.0162602	-0.0483092	0.0163399	-0.0645161	-0.112903	0
38	Ehime		138.2	137.8	137.3	138.4	138.2	137.8	138	138.8	138.4	138.4	138.5	138.9	138.2	138.4	138.1	138.6	138.3	138.2	138.8	138.1	138.4	138.2	138	138.6	137.9			-0.0169492	-0.134003	-0.218487	-0.0502513	-0.0996678	-0.179739	-0.150754	0	-0.0985222	-0.112721	-0.0969305	-0.0326264	-0.11236	-0.0970874	-0.146341	-0.0483092	-0.114379	-0.112903	-0.0322581	-0.131363
39	Kochi		137.5	137.8	137.9	137.6	137.6	137.7	138.1	138.1	138	138.3	137.9	138.4	138.3	138.3	138.3	138.5	138.7	138.6	138.5	138.2	138.5	138	138.2	138.2	138.7			-0.135593	-0.134003	-0.117647	-0.184255	-0.199336	-0.196078	-0.134003	-0.115321	-0.164204	-0.128824	-0.193861	-0.114192	-0.0963082	-0.113269	-0.113821	-0.0644122	-0.0490196	-0.0483871	-0.0806452	-0.114943
40	Fukuoka		137.7	138.1	137.7	137.9	138.3	137.9	138	138.5	138.4	139.3	138	138.6	138.6	138.8	138.2	138.4	138.5	138.3	138.9	138.8	139	138.1	139	139.1	138.4			-0.101695	-0.0837521	-0.151261	-0.134003	-0.0830565	-0.163399	-0.150754	-0.0494234	-0.0985222	0.0322061	-0.177706	-0.0815661	-0.0481541	-0.0323625	-0.130081	-0.0805153	-0.0816993	-0.0967742	-0.016129	-0.0164204
41	Saga		138.4	137.8	137.8	138	138.7	138.9	138	137.7	138.8	138.4	138.4	138.7	138.6	138.7	138.5	138.6	138.8	138.3	138.9	138.8	138.4	138.7	138.4	139.1	138.4			0.0169492	-0.134003	-0.134454	-0.117253	-0.0166113	0	-0.150754	-0.181219	-0.0328407	-0.112721	-0.113086	-0.0652529	-0.0481541	-0.0485437	-0.0813008	-0.0483092	-0.0326797	-0.0967742	-0.016129	-0.0164204
42	Nagasaki		137.7	137.8	138.2	138.1	138.1	138.5	138.4	138.1	138.4	138.4	137.9	138.3	138.3	138.6	138.4	138.8	138.9	138.8	138.5	138.8	138.7	138.4	138.3	138.6	138.5			-0.101695	-0.134003	-0.0672269	-0.100503	-0.116279	-0.0653595	-0.0837521	-0.115321	-0.0985222	-0.112721	-0.193861	-0.130506	-0.0963082	-0.0647249	-0.097561	-0.0161031	-0.0163399	-0.016129	-0.0806452	-0.0164204
43	Kumamoto		138	138.3	138.4	138.5	137.9	138.1	138.6	138.2	139.1	138.3	138.8	138.8	138.6	138.9	138.5	139.2	139.2	138.5	138.7	138.7	138.7	138.6	138.8	138.6	138.6			-0.0508475	-0.0502513	-0.0336134	-0.0335008	-0.149502	-0.130719	-0.0502513	-0.0988468	0.0164204	-0.128824	-0.0484653	-0.0489396	-0.0481541	-0.0161812	-0.0813008	0.0483092	0.0326797	-0.0645161	-0.0483871	-0.0328407
44	Oita		137.9	137.5	138.1	137.5	138.5	138.8	138.2	138.8	137.9	138.1	138.5	138.4	138.2	138.9	138.4	138.7	138.5	137.9	138.5	138.5	138.9	138.7	137.9	138.3	139			-0.0677966	-0.184255	-0.0840336	-0.201005	-0.0498339	-0.0163399	-0.117253	0	-0.180624	-0.161031	-0.0969305	-0.114192	-0.11236	-0.0161812	-0.097561	-0.0322061	-0.0816993	-0.16129	-0.0806452	-0.0656814
45	Miyazaki		137.8	137.7	138.1	138.2	138	138.1	137.9	137.8	137.7	138.6	138.7	138.5	138.5	138.5	138.5	138.6	138.3	138.8	138.3	138.8	138.8	139	138.4	138.3	138.9			-0.0847458	-0.150754	-0.0840336	-0.0837521	-0.13289	-0.130719	-0.167504	-0.164745	-0.213465	-0.0805153	-0.0646204	-0.0978793	-0.0642055	-0.0809061	-0.0813008	-0.0483092	-0.114379	-0.016129	-0.112903	-0.0164204
46	Kagoshima		137.2	137.2	137.5	138.2	138	137.5	138	138.2	137.8	137.8	137.9	138.6	138.1	138	137.6	138.4	138.6	138.3	138.1	137.4	138	138.1	137.8	138.7	138.3			-0.186441	-0.234506	-0.184874	-0.0837521	-0.13289	-0.228758	-0.150754	-0.0988468	-0.197044	-0.20934	-0.193861	-0.0815661	-0.128411	-0.161812	-0.227642	-0.0805153	-0.0653595	-0.0967742	-0.145161	-0.246305
47	Okinawa		137	136.7	137.6	137.6	137.2	137.6	137.2	137.4	138.1	137.8	137.7	137.7	137.7	137.7	136.7	137.9	137.7	137.5	137.5	137.9	138.1	137.2	137.6	137.7	137.8			-0.220339	-0.318258	-0.168067	-0.184255	-0.265781	-0.212418	-0.284757	-0.230643	-0.147783	-0.20934	-0.226171	-0.228385	-0.192616	-0.210356	-0.373984	-0.161031	-0.212418	-0.225806	-0.241935	-0.164204
48	National-level standard deviation		5.9	5.97	5.95	5.97	6.02	6.12	5.97	6.07	6.09	6.21	6.19	6.13	6.23	6.18	6.15	6.21	6.12	6.2	6.2	6.09	6.19	6.07	6.1	6.02	6.15
49	Sample size		387-480	444-480	451-480	444-480	444-480	444-480	453-480	424-480	432-480	444-480	441-480	428-480	417-480	443-480	443-480	437-480	442-480	423-527	429-536	433-536	433-544	435-544	432-539	433-534	430-539
[truncated: 11 more columns]

## Sheet: m11
	Age	11
	cm	Male
		Year	1989	1990	1991	1992	1993	1994	1995	1996	1997	1998	1999	2000	2001	2002	2003	2004	2005	2006	2007	2008	2009	2010	2011	2012	2013			Standardized data
	National average		144.3	144.4	144.5	144.6	144.7	144.9	144.9	144.9	145	145.3	145.3	145.3	145.3	145.2	145.2	145.1	145.1	145.1	145.1	145.3	145.1	145	145	145	145
1	Hokkaido		144.5	144.5	145.1	145	144.9	145.8	146.2	145.9	145.7	145.2	145.2	145.9	146	146.4	145.9	145.9	145.7	146.3	145.5	145.8	146.3	145.9	145.7	146	146.5			0.0294985	0.0147059	0.0883652	0.0589971	0.0289436	0.131772	0.18732	0.142248	0.0998573	-0.0140449	-0.0140845	0.0840336	0.0981767	0.167832	0.0983146	0.11236	0.0840336	0.168067	0.0568182	0.0703235
2	Aomori		145.5	146.2	146.1	146.3	146.5	146	146.4	147.1	147.1	147.1	146	147.2	147.4	147.1	146.7	146.7	146.8	146	146.5	147.1	146.4	146.7	146.6	146.8	145.8			0.176991	0.264706	0.235641	0.250737	0.260492	0.161054	0.216138	0.312945	0.299572	0.252809	0.0985915	0.266106	0.29453	0.265734	0.210674	0.224719	0.238095	0.12605	0.198864	0.253165
3	Iwate		145.3	145.4	145.3	145	145.6	145.1	146	146	145.6	146.5	146.3	146.5	146.2	146.3	145.7	146.1	146	146.2	146.2	146.1	146.6	146.1	…	146	146.2			0.147493	0.147059	0.11782	0.0589971	0.130246	0.0292826	0.158501	0.156472	0.085592	0.168539	0.140845	0.168067	0.126227	0.153846	0.0702247	0.140449	0.12605	0.154062	0.15625	0.112518
4	Miyagi		145.2	144.7	145.3	145.7	145.5	145.1	145.4	145.4	145.6	146	146	145.5	146.1	145.4	146.1	146.3	146.3	146	145.5	146.2	146.2	146	…	145.6	145.5			0.132743	0.0441176	0.11782	0.162242	0.115774	0.0292826	0.0720461	0.0711238	0.085592	0.0983146	0.0985915	0.0280112	0.112202	0.027972	0.126404	0.168539	0.168067	0.12605	0.0568182	0.126582
5	Akita		145.4	145.2	146.4	146.3	146.3	146.6	145.8	146.7	146.3	146.7	146.4	147	147.5	146.8	147.4	147	146.7	147	147.3	147.1	146.3	147	146.6	147.2	147.3			0.162242	0.117647	0.279823	0.250737	0.231548	0.248902	0.129683	0.256046	0.185449	0.196629	0.15493	0.238095	0.308555	0.223776	0.308989	0.266854	0.22409	0.266106	0.3125	0.253165
6	Yamagata		145.2	145	145	145.7	145.7	146.1	146.5	146.4	146.6	146.4	146	146.7	146.8	146.6	146	146.2	145.6	145.5	146.3	146.7	146.1	146.7	146.4	146.3	145.8			0.132743	0.0882353	0.0736377	0.162242	0.144718	0.175695	0.230548	0.213371	0.228245	0.154494	0.0985915	0.196078	0.210379	0.195804	0.11236	0.154494	0.070028	0.0560224	0.170455	0.196906
7	Fukushima		144.5	144.9	145	145.3	145	145.2	145.3	145.4	145.7	145.6	146	145.8	145.2	145.9	145.2	145.3	146.2	146.1	145.4	145.6	145.8	145.6	…	146	145.5			0.0294985	0.0735294	0.0736377	0.103245	0.0434153	0.0439239	0.0576369	0.0711238	0.0998573	0.0421348	0.0985915	0.070028	-0.0140252	0.0979021	0	0.0280899	0.154062	0.140056	0.0426136	0.0421941
8	Ibaraki		144.1	144.7	145.2	145.3	145.1	145.1	145.2	144.8	145.5	145.6	145.8	145.5	145.5	145.4	145	145.4	144.8	145.7	145.2	145.9	145	145.8	145.3	145.3	145.8			-0.0294985	0.0441176	0.103093	0.103245	0.0578871	0.0292826	0.0432277	-0.0142248	0.0713267	0.0421348	0.0704225	0.0280112	0.0280505	0.027972	-0.0280899	0.0421348	-0.0420168	0.0840336	0.0142045	0.0843882
9	Tochigi		145.1	144.7	145.1	144.9	144.4	144.3	145.3	144.9	145	145.2	146.2	145.1	145.7	145.3	144.8	145.1	145.3	145	145.4	144.6	144.6	145.6	144.7	144.4	144.9			0.117994	0.0441176	0.0883652	0.0442478	-0.0434153	-0.0878477	0.0576369	0	0	-0.0140449	0.126761	-0.0280112	0.056101	0.013986	-0.0561798	0	0.0280112	-0.0140056	0.0426136	-0.0984529
10	Gunma		144.4	144.9	144.2	144.8	144.3	144.9	144.9	145.3	145.3	145.6	145.3	145.5	145.4	145.4	145	145.7	144.7	145.1	145.3	145.2	145.1	144.3	144.3	144.6	145			0.0147493	0.0735294	-0.0441826	0.0294985	-0.0578871	0	0	0.056899	0.042796	0.0421348	0	0.0280112	0.0140252	0.027972	-0.0280899	0.0842697	-0.0560224	0	0.0284091	-0.0140647
11	Saitama		144.5	144.8	145	144.7	145.3	144.2	144.7	145.2	144.7	145.1	144.8	145.6	144.7	145.5	145.2	144.8	145.3	145.3	145.4	145.1	145.7	144.5	144.7	144.1	145.1			0.0294985	0.0588235	0.0736377	0.0147493	0.0868307	-0.102489	-0.0288184	0.0426743	-0.042796	-0.0280899	-0.0704225	0.0420168	-0.0841515	0.041958	0	-0.0421348	0.0280112	0.0280112	0.0426136	-0.0281294
12	Chiba		144.4	144.5	144.6	144.6	144.9	145.2	145.3	145.2	145.6	145.5	145.6	145.4	145.3	145.5	145.3	145.2	145.4	145.4	144.8	145.6	145.7	144.9	145.4	145.6	145.3			0.0147493	0.0147059	0.0147275	0	0.0289436	0.0439239	0.0576369	0.0426743	0.085592	0.0280899	0.0422535	0.0140056	0	0.041958	0.0140449	0.0140449	0.0420168	0.0420168	-0.0426136	0.0421941
13	Tokyo		145	144.8	145.1	145.4	144.9	145.8	145.3	145.1	145.4	145.5	145.9	145.9	145.5	145.7	145.6	145.2	145.2	145.7	145.4	146.4	145.4	145.2	146.3	145.3	145.7			0.103245	0.0588235	0.0883652	0.117994	0.0289436	0.131772	0.0576369	0.0284495	0.0570613	0.0280899	0.084507	0.0840336	0.0280505	0.0699301	0.0561798	0.0140449	0.0140056	0.0840336	0.0426136	0.154712
14	Kanagawa		144.8	144.7	144.9	144.9	144.7	145.5	145.2	144.7	144.9	145.4	145.8	145.6	145.5	145.7	146	145.4	145.2	145.5	145.6	144.7	144.9	145.1	145.1	145.2	145.2			0.0737463	0.0441176	0.0589102	0.0442478	0	0.0878477	0.0432277	-0.0284495	-0.0142653	0.0140449	0.0704225	0.0420168	0.0280505	0.0699301	0.11236	0.0421348	0.0140056	0.0560224	0.0710227	-0.0843882
15	Niigata		145.2	145.2	145.5	145.6	145.8	145.8	146	145.6	145.7	146.4	145.6	146.5	146.8	145.5	146	145.5	146.3	146.1	146.1	146	145.8	145.7	145.9	146.2	145.9			0.132743	0.117647	0.147275	0.147493	0.15919	0.131772	0.158501	0.0995733	0.0998573	0.154494	0.0422535	0.168067	0.210379	0.041958	0.11236	0.0561798	0.168067	0.140056	0.142045	0.0984529
16	Toyama		145.3	145.3	145.7	145.4	145.7	145.5	145.8	146.1	146.1	146.1	146.3	145.9	146	146	146.3	145.8	145.8	145.6	146.3	145.8	145.5	145.3	145.8	145.3	145.7			0.147493	0.132353	0.17673	0.117994	0.144718	0.0878477	0.129683	0.170697	0.156919	0.11236	0.140845	0.0840336	0.0981767	0.111888	0.154494	0.0983146	0.0980392	0.070028	0.170455	0.0703235
17	Ishikawa		145.1	144.7	145	145.3	145.4	145.4	145.2	145.9	145.3	145.9	146.1	145.9	146	146	146.2	145.5	145.6	145.1	146.4	145.9	145.2	145.5	145.1	145.2	145.6			0.117994	0.0441176	0.0736377	0.103245	0.101302	0.0732064	0.0432277	0.142248	0.042796	0.0842697	0.112676	0.0840336	0.0981767	0.111888	0.140449	0.0561798	0.070028	0	0.184659	0.0843882
18	Fukui		144.3	144.4	144.6	144.6	145.4	144.8	145.2	145.2	145.8	145.9	145.9	145.5	145.8	145.5	145	145.8	144.8	145.3	145.6	145.3	145.3	145.8	145.6	144.7	145.3			0	0	0.0147275	0	0.101302	-0.0146413	0.0432277	0.0426743	0.114123	0.0842697	0.084507	0.0280112	0.0701262	0.041958	-0.0280899	0.0983146	-0.0420168	0.0280112	0.0710227	0
19	Yamanashi		144.3	144.3	144.4	144.4	144.7	144.8	145	145	145.3	145.4	145	144.6	145.7	144.4	145.2	144.6	144.5	145.4	144.9	144.4	144.7	144.9	144.7	144.7	144.3			0	-0.0147059	-0.0147275	-0.0294985	0	-0.0146413	0.0144092	0.0142248	0.042796	0.0140449	-0.0422535	-0.0980392	0.056101	-0.111888	0	-0.0702247	-0.0840336	0.0420168	-0.0284091	-0.126582
20	Nagano		144.6	144.7	144.5	144.4	144.7	144.4	144.9	145.1	145	145.8	144.9	144.9	145.3	145.1	144.8	144.5	144.2	144.7	144.6	144.7	144.1	144.7	144.6	144.8	144.7			0.0442478	0.0441176	0	-0.0294985	0	-0.0732064	0	0.0284495	0	0.0702247	-0.056338	-0.0560224	0	-0.013986	-0.0561798	-0.0842697	-0.12605	-0.0560224	-0.0710227	-0.0843882
21	Gifu		143.9	143.9	144.3	144.2	144.1	144.7	144.4	144.7	145.1	144.8	145.3	144.9	144.6	144.2	144.6	145.1	145	145.2	145.2	145.2	144.7	145.1	145.2	144.7	144.7			-0.0589971	-0.0735294	-0.0294551	-0.0589971	-0.0868307	-0.0292826	-0.0720461	-0.0284495	0.0142653	-0.0702247	0	-0.0560224	-0.0981767	-0.13986	-0.0842697	0	-0.0140056	0.0140056	0.0142045	-0.0140647
22	Shizuoka		144.2	143.9	143.9	143.5	144.4	143.8	144.4	144.8	143.9	144.5	144.6	145.4	144.8	144.6	145.2	144.1	145	144.3	144.5	144.9	144.2	144.6	144.1	144.6	144.5			-0.0147493	-0.0735294	-0.0883652	-0.162242	-0.0434153	-0.161054	-0.0720461	-0.0142248	-0.156919	-0.11236	-0.0985915	0.0140056	-0.0701262	-0.0839161	0	-0.140449	-0.0140056	-0.112045	-0.0852273	-0.0562588
23	Aichi		144	144.4	143.7	144.4	144.2	144.8	144.5	144.5	144.7	144.8	144.8	145.2	144.5	144.8	144.9	144.9	144.3	144.7	144.8	144.7	144.1	144.6	145	145.3	144.4			-0.0442478	0	-0.11782	-0.0294985	-0.0723589	-0.0146413	-0.0576369	-0.056899	-0.042796	-0.0702247	-0.0704225	-0.0140056	-0.112202	-0.0559441	-0.0421348	-0.0280899	-0.112045	-0.0560224	-0.0426136	-0.0843882
24	Mie		143.9	144.4	144.5	144.2	144.9	144.3	144.6	144.5	144.6	144.8	145	145.4	145.2	144.6	145.4	144.9	145.3	144.8	145.6	145.3	145.1	144.7	144.5	144.6	145.1			-0.0589971	0	0	-0.0589971	0.0289436	-0.0878477	-0.0432277	-0.056899	-0.0570613	-0.0702247	-0.0422535	0.0140056	-0.0140252	-0.0839161	0.0280899	-0.0280899	0.0280112	-0.0420168	0.0710227	0
25	Shiga		144.4	144.4	144.1	143.9	144.4	144.7	144.7	144.2	145	145	144.9	144.9	144.8	144.8	144.9	145.3	145	145.4	144.7	144.7	145.5	145.1	144.8	145.1	144.7			0.0147493	0	-0.0589102	-0.103245	-0.0434153	-0.0292826	-0.0288184	-0.0995733	0	-0.0421348	-0.056338	-0.0560224	-0.0701262	-0.0559441	-0.0421348	0.0280899	-0.0140056	0.0420168	-0.0568182	-0.0843882
26	Kyoto		144.2	144.2	144.6	145.2	144.5	145	145.1	145.1	145.5	145.1	145.2	144.6	145.2	145.4	144.5	145.2	145.2	145.4	145	145	144.7	145.2	144.7	144.8	145.3			-0.0147493	-0.0294118	0.0147275	0.0884956	-0.0289436	0.0146413	0.0288184	0.0284495	0.0713267	-0.0280899	-0.0140845	-0.0980392	-0.0140252	0.027972	-0.0983146	0.0140449	0.0140056	0.0420168	-0.0142045	-0.0421941
27	Osaka		144.6	144	144.5	144.6	144.8	144.4	144.2	145.2	144.7	145.3	145.4	144.2	144.8	144.8	145.7	144.8	144.6	144.2	144.5	145.2	145.5	144.6	144.3	144.4	144.4			0.0442478	-0.0588235	0	0	0.0144718	-0.0732064	-0.100865	0.0426743	-0.042796	0	0.0140845	-0.154062	-0.0701262	-0.0559441	0.0702247	-0.0421348	-0.070028	-0.12605	-0.0852273	-0.0140647
28	Hyogo		143.7	144.4	144	144.6	144.5	144.7	144.6	144.4	145	145.2	144.8	145	145.7	145	144.6	145.2	145.1	144.7	144.3	144.8	145	144.8	144.7	144.6	144.9			-0.0884956	0	-0.0736377	0	-0.0289436	-0.0292826	-0.0432277	-0.0711238	0	-0.0140449	-0.0704225	-0.0420168	0.056101	-0.027972	-0.0842697	0.0140449	0	-0.0560224	-0.113636	-0.0703235
29	Nara		144.8	144.3	144.8	144.6	144.4	145	144.7	144.7	145	146	145.8	144.7	145.9	145.5	145.7	145.3	144.9	144.7	145.4	145.4	144.6	145	144.7	145.2	145.2			0.0737463	-0.0147059	0.0441826	0	-0.0434153	0.0146413	-0.0288184	-0.0284495	0	0.0983146	0.0704225	-0.0840336	0.0841515	0.041958	0.0702247	0.0280899	-0.0280112	-0.0560224	0.0426136	0.0140647
30	Wakayama		144	144.1	144.4	144.3	144.6	144.1	144.5	144.5	144.6	145	145.2	145.3	145.1	144.7	145.1	144.8	144.9	144.8	144.7	145	145.3	144.7	144.9	145.2	145.1			-0.0442478	-0.0441176	-0.0147275	-0.0442478	-0.0144718	-0.11713	-0.0576369	-0.056899	-0.0570613	-0.0421348	-0.0140845	0	-0.0280505	-0.0699301	-0.0140449	-0.0421348	-0.0280112	-0.0420168	-0.0568182	-0.0421941
31	Tottori		144.1	144.2	144.1	144.3	145.2	144.8	144.7	145.4	145.3	145.8	145.6	145.9	145.9	145.5	145.6	145.5	146.2	144.7	144.9	145	144.8	145	145	144.7	144.7			-0.0294985	-0.0294118	-0.0589102	-0.0442478	0.0723589	-0.0146413	-0.0288184	0.0711238	0.042796	0.0702247	0.0422535	0.0840336	0.0841515	0.041958	0.0561798	0.0561798	0.154062	-0.0560224	-0.0284091	-0.0421941
32	Shimane		143	143.3	143.5	143.6	144.2	143.7	143.8	144.2	144	144.7	144.5	144.5	144	144.6	144.1	144.6	144.3	143.8	144.5	144.6	143.9	144.6	143.9	144.5	144.8			-0.19174	-0.161765	-0.147275	-0.147493	-0.0723589	-0.175695	-0.158501	-0.0995733	-0.142653	-0.0842697	-0.112676	-0.112045	-0.182328	-0.0839161	-0.154494	-0.0702247	-0.112045	-0.182073	-0.0852273	-0.0984529
33	Okayama		144.2	143.8	143.3	143.8	144.2	144.6	144.3	144.1	145	145	144.7	145.6	144.9	144.4	144.7	145.2	144.7	144.3	145.1	144.6	144	144.4	143.9	144	144.5			-0.0147493	-0.0882353	-0.17673	-0.117994	-0.0723589	-0.0439239	-0.0864553	-0.113798	0	-0.0421348	-0.084507	0.0420168	-0.056101	-0.111888	-0.0702247	0.0140449	-0.0560224	-0.112045	0	-0.0984529
34	Hiroshima		142.8	143.3	143.7	143.8	144.1	143.7	143.9	143.9	144.2	144.5	145.3	145	143.9	144.8	144.4	144.4	144.4	144.4	144.3	144.9	144.2	144.5	144.2	143.9	144			-0.221239	-0.161765	-0.11782	-0.117994	-0.0868307	-0.175695	-0.144092	-0.142248	-0.114123	-0.11236	0	-0.0420168	-0.196353	-0.0559441	-0.11236	-0.0983146	-0.0980392	-0.0980392	-0.113636	-0.0562588
35	Yamaguchi		143.3	143.5	143.8	143.6	143.5	143.8	143.1	143.7	144.2	144.3	144.4	144.1	144.6	144.4	144.7	144.6	144.5	144	144.1	144.9	144.4	143.6	143.6	144.2	144.1			-0.147493	-0.132353	-0.103093	-0.147493	-0.173661	-0.161054	-0.259366	-0.170697	-0.114123	-0.140449	-0.126761	-0.168067	-0.0981767	-0.111888	-0.0702247	-0.0702247	-0.0840336	-0.154062	-0.142045	-0.0562588
36	Tokushima		144.5	144.8	145.3	144.4	144.4	144.7	145	145.6	146	146.1	146	146.2	146.2	145.1	145.5	145	145.3	145	146.3	144.9	145.2	145.2	145.5	145.2	144.9			0.0294985	0.0588235	0.11782	-0.0294985	-0.0434153	-0.0292826	0.0144092	0.0995733	0.142653	0.11236	0.0985915	0.12605	0.126227	-0.013986	0.0421348	-0.0140449	0.0280112	-0.0140056	0.170455	-0.0562588
37	Kagawa		144	143.6	143.9	144.3	144.8	144.7	144.5	144.5	145	145.2	145.8	144.8	144.9	145.8	145.4	145.2	145.2	144.5	144.9	145.1	144.3	144.3	144.5	144.9	144.6			-0.0442478	-0.117647	-0.0883652	-0.0442478	0.0144718	-0.0292826	-0.0576369	-0.056899	0	-0.0140449	0.0704225	-0.070028	-0.056101	0.0839161	0.0280899	0.0140449	0.0140056	-0.0840336	-0.0284091	-0.0281294
38	Ehime		144.1	143.9	143.6	143.6	144.4	144.5	144.6	143.8	144	144.7	144.9	145.1	144.6	144.6	144.3	144.3	144.9	144.7	144.4	145.2	144.7	143.9	144.5	144.1	144.7			-0.0294985	-0.0735294	-0.132548	-0.147493	-0.0434153	-0.0585652	-0.0432277	-0.156472	-0.142653	-0.0842697	-0.056338	-0.0280112	-0.0981767	-0.0839161	-0.126404	-0.11236	-0.0280112	-0.0560224	-0.0994318	-0.0140647
39	Kochi		143.9	143.8	143.8	143.9	143.6	144.1	144.3	144.2	144	144.2	144.9	145.3	144.5	144.8	144.9	144.2	144.7	144.9	145.2	144.8	145.1	145	145.3	144.3	144.4			-0.0589971	-0.0882353	-0.103093	-0.103245	-0.15919	-0.11713	-0.0864553	-0.0995733	-0.142653	-0.154494	-0.056338	0	-0.112202	-0.0559441	-0.0421348	-0.126404	-0.0560224	-0.0280112	0.0142045	-0.0703235
40	Fukuoka		143.6	143.8	144.1	144.1	143.6	144.3	144.9	144.8	144.5	144.6	144.8	144.9	145.2	144.5	144.2	143.7	145	144.7	144.4	144.9	144.6	144.7	144.6	144.5	144.3			-0.103245	-0.0882353	-0.0589102	-0.0737463	-0.15919	-0.0878477	0	-0.0142248	-0.0713267	-0.0983146	-0.0704225	-0.0560224	-0.0140252	-0.0979021	-0.140449	-0.196629	-0.0140056	-0.0560224	-0.0994318	-0.0562588
41	Saga		143.8	143.4	144	143.8	144.3	144.5	144.3	144.6	144.3	144.9	144.6	144.8	144.3	145	144.5	144.9	144.8	144.5	144.8	145.1	144.4	145	144.6	144.6	144.3			-0.0737463	-0.147059	-0.0736377	-0.117994	-0.0578871	-0.0585652	-0.0864553	-0.0426743	-0.0998573	-0.0561798	-0.0985915	-0.070028	-0.140252	-0.027972	-0.0983146	-0.0280899	-0.0420168	-0.0840336	-0.0426136	-0.0281294
42	Nagasaki		143.9	143.9	143.5	144	144.2	144.5	144.6	144.6	144.4	144.7	144.8	145.2	145	144.6	144.9	144.6	145.6	144.6	144.7	145.8	144.6	145	144.2	144.6	144.8			-0.0589971	-0.0735294	-0.147275	-0.0884956	-0.0723589	-0.0585652	-0.0432277	-0.0426743	-0.085592	-0.0842697	-0.0704225	-0.0140056	-0.0420757	-0.0839161	-0.0421348	-0.0702247	0.070028	-0.070028	-0.0568182	0.0703235
43	Kumamoto		143.7	143.8	144.2	144.4	144.2	144.5	144.8	144.5	145.1	145.5	145.2	145.4	145	145.4	144.5	144.6	145.3	145.3	144.8	144.8	144.6	145.2	145.4	144.2	144.3			-0.0884956	-0.0882353	-0.0441826	-0.0294985	-0.0723589	-0.0585652	-0.0144092	-0.056899	0.0142653	0.0280899	-0.0140845	0.0140056	-0.0420757	0.027972	-0.0983146	-0.0702247	0.0280112	0.0280112	-0.0426136	-0.0703235
44	Oita		143.9	144.1	143.7	144.2	144.4	144.1	144.2	144	144.4	144.7	144.4	144.8	144.6	144.7	144.4	144.4	144.9	145	144.6	145.2	144.5	145	144.7	144.3	144.7			-0.0589971	-0.0441176	-0.11782	-0.0589971	-0.0434153	-0.11713	-0.100865	-0.128023	-0.085592	-0.0842697	-0.126761	-0.070028	-0.0981767	-0.0699301	-0.11236	-0.0983146	-0.0280112	-0.0140056	-0.0710227	-0.0140647
45	Miyazaki		143.3	143.5	144.1	143.8	143.4	144.6	143.6	144	144.4	144.2	144.6	144.9	144.7	144.8	144.6	144.6	145	145	144.6	145.7	145.2	144.6	144.8	144.5	145.1			-0.147493	-0.132353	-0.0589102	-0.117994	-0.188133	-0.0439239	-0.18732	-0.128023	-0.085592	-0.154494	-0.0985915	-0.0560224	-0.0841515	-0.0559441	-0.0842697	-0.0702247	-0.0140056	-0.0140056	-0.0710227	0.0562588
46	Kagoshima		143.6	143	144	143.1	143.3	144.1	143.7	144.1	144	144.4	143.7	144.1	144.6	144.3	144.4	144.1	144	144.8	144.3	143.9	144.6	144.2	144.1	144.8	144.7			-0.103245	-0.205882	-0.0736377	-0.221239	-0.202605	-0.11713	-0.172911	-0.113798	-0.142653	-0.126404	-0.225352	-0.168067	-0.0981767	-0.125874	-0.11236	-0.140449	-0.154062	-0.0420168	-0.113636	-0.196906
47	Okinawa		143.8	143.8	143.3	143.6	144.1	144.8	143.7	143.6	144.1	144.5	144.5	144	143.7	144.2	144.4	144.6	143.8	144	144	144.1	144.3	144.1	143.9	144.2	144.2			-0.0737463	-0.0882353	-0.17673	-0.147493	-0.0868307	-0.0146413	-0.172911	-0.184922	-0.128388	-0.11236	-0.112676	-0.182073	-0.224404	-0.13986	-0.11236	-0.0702247	-0.182073	-0.154062	-0.15625	-0.168776
48	National-level standard deviation		6.78	6.8	6.79	6.78	6.91	6.83	6.94	7.03	7.01	7.12	7.1	7.14	7.13	7.15	7.12	7.12	7.14	7.14	7.04	7.11	7.06	7.1	7.07	6.98	7.06
49	Sample size		398-480	452-480	450-480	442-480	444-480	446-480	454-480	428-480	432-480	451-480	441-480	444-480	427-480	447-480	450-480	448-480	445-480	429-541	434-536	432-536	430-543	433-535	430-544	427-535	433-540
[truncated: 11 more columns]

## Sheet: m12
	Age	12
	cm	Male
		Year	1989	1990	1991	1992	1993	1994	1995	1996	1997	1998	1999	2000	2001	2002	2003	2004	2005	2006	2007	2008	2009	2010	2011	2012	2013			Standardized data
	National average		151.3	151.4	151.8	151.9	151.8	152	152	152.1	152.3	152.7	152.7	152.9	152.9	152.8	152.6	152.6	152.5	152.6	152.5	152.6	152.5	152.4	152.3	152.4	152.3
1	Hokkaido		151.9	152.2	152.5	152.7	152.9	153.2	153.2	153.3	153.6	154	154	153.8	153.7	153.6	153.5	153.8	153.3	153.8	153.8	154.2	153.7	153.7	153.2	153.7	153.4			0.0765306	0.101781	0.0884956	0.101138	0.138191	0.150943	0.150754	0.152866	0.163522	0.1625	0.162297	0.111663	0.0991326	0.0993789	0.111663	0.148699	0.0991326	0.148515	0.162907	0.199005
2	Aomori		152.8	153.1	153.2	153.2	153.1	153.9	153.6	154	154.2	154.2	154.6	154.9	154.4	154.5	154.5	154.4	154.2	153.9	154.4	153.6	154.1	153.9	153.8	154.1	153.6			0.191327	0.216285	0.176991	0.164349	0.163317	0.238994	0.201005	0.242038	0.238994	0.1875	0.237203	0.248139	0.185874	0.21118	0.235732	0.223048	0.210657	0.160891	0.238095	0.124378
3	Iwate		152.1	152.7	152.5	153	152.5	152.6	153.1	153	153.7	152.8	153.7	153.8	154	153.8	153.7	153.2	153.6	153.5	153.5	153.4	153.5	153	…	152.6	152.8			0.102041	0.165394	0.0884956	0.139064	0.0879397	0.0754717	0.138191	0.11465	0.176101	0.0125	0.124844	0.111663	0.136307	0.124224	0.136476	0.0743494	0.136307	0.111386	0.125313	0.0995025
4	Miyagi		151.7	152.2	151.8	152.5	152.2	153.6	153.1	153.7	152.8	152.9	153.5	153.3	153.3	153.2	153.5	153.8	154.2	153.2	153.3	153.4	153.5	153.5	…	153.4	153.2			0.0510204	0.101781	0	0.0758534	0.0502513	0.201258	0.138191	0.203822	0.0628931	0.025	0.0998752	0.0496278	0.0495663	0.0496894	0.111663	0.148699	0.210657	0.0742574	0.100251	0.0995025
5	Akita		152.4	152.9	153.4	153.3	154.1	153.5	153.9	153.4	153.9	154.9	154.3	154.9	155.3	154.6	154.6	154.7	154.8	155	154.7	154.4	155.4	154.3	154.3	155	154.3			0.140306	0.19084	0.202276	0.176991	0.288945	0.188679	0.238693	0.165605	0.201258	0.275	0.19975	0.248139	0.297398	0.223602	0.248139	0.260223	0.285006	0.29703	0.275689	0.223881
6	Yamagata		151.4	152.7	152.4	152.8	152.6	153.2	153.4	153.5	153.2	153.5	153.5	154.6	154	154	153.6	153.9	153.5	153.4	153.3	153	153.9	153.5	153.1	153.3	153.2			0.0127551	0.165394	0.0758534	0.11378	0.100503	0.150943	0.175879	0.178344	0.113208	0.1	0.0998752	0.210918	0.136307	0.149068	0.124069	0.16109	0.123916	0.0990099	0.100251	0.0497512
7	Fukushima		151.4	151.1	151.6	151.6	151.8	152.1	152.1	152	152.4	153	152.9	153.7	153.6	152.6	153.1	152.9	153.1	152.7	153.4	152.7	153	153.3	…	154.1	153.1			0.0127551	-0.0381679	-0.0252845	-0.0379267	0	0.0125786	0.0125628	-0.0127389	0.0125786	0.0375	0.0249688	0.0992556	0.086741	-0.0248447	0.0620347	0.0371747	0.0743494	0.0123762	0.112782	0.0124378
8	Ibaraki		152	151.6	152.3	152.1	152.1	152.1	152.2	152	152.9	152.4	153	153.1	153.3	153.6	152.8	152.7	152.9	152.9	153	152.6	152.7	152.5	152.9	152.9	152.3			0.0892857	0.0254453	0.0632111	0.0252845	0.0376884	0.0125786	0.0251256	-0.0127389	0.0754717	-0.0375	0.0374532	0.0248139	0.0495663	0.0993789	0.0248139	0.0123916	0.0495663	0.0371287	0.0626566	0
9	Tochigi		151.3	151.3	151.8	151.7	151.6	152.1	151.9	152	151.7	153	152.7	152.8	153.3	152.4	152.5	152.4	152.5	152.7	153	152.4	152.7	152.4	152	151.7	152.5			0	-0.0127226	0	-0.0252845	-0.0251256	0.0125786	-0.0125628	-0.0127389	-0.0754717	0.0375	0	-0.0124069	0.0495663	-0.0496894	-0.0124069	-0.0247831	0	0.0123762	0.0626566	-0.0248756
10	Gunma		151.5	151.7	151.9	152.3	152.2	152	152	151.9	152.1	152.4	152.4	152.6	153.1	152.8	152.4	152.3	152.5	152.6	152.6	153	152.6	152	152.7	152.1	152.6			0.0255102	0.0381679	0.0126422	0.0505689	0.0502513	0	0	-0.0254777	-0.0251572	-0.0375	-0.0374532	-0.0372208	0.0247831	0	-0.0248139	-0.0371747	0	0	0.0125313	0.0497512
11	Saitama		151.5	151.8	151.8	152	152	152.3	152.5	152.7	152.3	153	152.6	152.9	152.6	152.2	152.5	153.1	152.2	151.8	152.6	152.3	152.3	152.5	152.1	152.4	152.4			0.0255102	0.0508906	0	0.0126422	0.0251256	0.0377358	0.0628141	0.0764331	0	0.0375	-0.0124844	0	-0.0371747	-0.0745342	-0.0124069	0.0619579	-0.0371747	-0.0990099	0.0125313	-0.0373134
12	Chiba		151.6	151.8	152.1	152	152.1	153.1	152.6	152.6	152.6	152.3	152.9	153.2	153.1	153.3	153.3	153.1	153	152.7	152.5	153	152.9	152.3	152.6	153	152.9			0.0382653	0.0508906	0.0379267	0.0126422	0.0376884	0.138365	0.0753769	0.0636943	0.0377358	-0.05	0.0249688	0.0372208	0.0247831	0.0621118	0.0868486	0.0619579	0.0619579	0.0123762	0	0.0497512
13	Tokyo		152.1	152.1	152.7	152.8	152.5	152.8	152.6	152.4	153	153.4	152.9	153.6	153.9	152.8	152.7	153.2	152.4	153.3	153	153.6	152.9	152.7	153.1	153.2	152.5			0.102041	0.0890585	0.11378	0.11378	0.0879397	0.100629	0.0753769	0.0382166	0.0880503	0.0875	0.0249688	0.0868486	0.123916	0	0.0124069	0.0743494	-0.0123916	0.0866337	0.0626566	0.124378
14	Kanagawa		151.6	152	152.5	152.5	152	152.2	151.8	152.6	152.4	153.1	153.1	152.9	153.4	154	152.7	152.6	152.5	152.5	152.5	152.6	152.9	152.1	152.1	152.7	152.4			0.0382653	0.0763359	0.0884956	0.0758534	0.0251256	0.0251572	-0.0251256	0.0636943	0.0125786	0.05	0.0499376	0	0.0619579	0.149068	0.0124069	0	0	-0.0123762	0	0
15	Niigata		152	152.2	153	152.7	152.8	153.5	153.1	152.6	153.6	153.8	153.8	154.2	154.2	153.4	153.5	153.9	153.4	153.8	153.9	153.4	153.6	153.7	153	153	152.7			0.0892857	0.101781	0.151707	0.101138	0.125628	0.188679	0.138191	0.0636943	0.163522	0.1375	0.137328	0.16129	0.16109	0.0745342	0.111663	0.16109	0.111524	0.148515	0.175439	0.0995025
16	Toyama		152.4	153	152.6	152.8	153	152.7	153	153	153.3	154	153.7	153.6	153.9	154.2	153.2	153.2	153.4	154	153.1	154	153.1	153.2	153	153	153.1			0.140306	0.203562	0.101138	0.11378	0.150754	0.0880503	0.125628	0.11465	0.125786	0.1625	0.124844	0.0868486	0.123916	0.173913	0.0744417	0.0743494	0.111524	0.173267	0.075188	0.174129
17	Ishikawa		152.5	151.7	152.5	153	152.3	152.3	152.7	152.5	153.1	153.1	153.2	153.6	153.7	153.6	153.6	152.5	153.4	152.8	153.1	153.2	152.7	153	152.9	152.8	153.2			0.153061	0.0381679	0.0884956	0.139064	0.0628141	0.0377358	0.0879397	0.0509554	0.100629	0.05	0.062422	0.0868486	0.0991326	0.0993789	0.124069	-0.0123916	0.111524	0.0247525	0.075188	0.0746269
18	Fukui		151.8	151.8	152.2	152	152.2	152.4	152.8	152.5	152.9	153	152.3	153.4	153	153	152.4	152.5	152.7	153	152.6	152.9	152.7	152.5	152.9	152.3	152.3			0.0637755	0.0508906	0.0505689	0.0126422	0.0502513	0.0503145	0.100503	0.0509554	0.0754717	0.0375	-0.0499376	0.0620347	0.0123916	0.0248447	-0.0248139	-0.0123916	0.0247831	0.049505	0.0125313	0.0373134
19	Yamanashi		150.9	151.5	151.4	151.5	151.7	151.5	151.6	151.7	152.9	152.1	152	152.3	151.8	152.9	151.9	151.8	152.3	152.5	151.9	151.9	151.3	151.4	152.4	152.6	152.1			-0.0510204	0.0127226	-0.0505689	-0.0505689	-0.0125628	-0.0628931	-0.0502513	-0.0509554	0.0754717	-0.075	-0.0873908	-0.0744417	-0.136307	0.0124224	-0.0868486	-0.0991326	-0.0247831	-0.0123762	-0.075188	-0.0870647
20	Nagano		151.4	151.8	151.9	151.7	151.7	152	151.7	151.8	152	152.2	152.5	152.7	152.7	152.6	151.8	152.6	152.3	152.2	152	151.9	152.7	151.7	152	151.9	151.9			0.0127551	0.0508906	0.0126422	-0.0252845	-0.0125628	0	-0.0376884	-0.0382166	-0.0377358	-0.0625	-0.0249688	-0.0248139	-0.0247831	-0.0248447	-0.0992556	0	-0.0247831	-0.049505	-0.0626566	-0.0870647
21	Gifu		150.8	151.1	151.2	151.9	151.3	151.7	151.4	151.6	152	151.9	152	152.7	152.1	152.5	152.3	152.4	152.5	152.3	152.4	152.6	152.1	151.9	151.7	151.9	152.3			-0.0637755	-0.0381679	-0.0758534	0	-0.0628141	-0.0377358	-0.0753769	-0.0636943	-0.0377358	-0.1	-0.0873908	-0.0248139	-0.0991326	-0.0372671	-0.0372208	-0.0247831	0	-0.0371287	-0.0125313	0
22	Shizuoka		150.8	150.9	151.3	152.1	151.3	151.5	151.6	151.4	151.8	151.9	151.8	152.1	152.4	152.7	152.8	152.1	152.2	152.1	151.8	151.8	152.2	152.1	152.1	151.9	151.6			-0.0637755	-0.0636132	-0.0632111	0.0252845	-0.0628141	-0.0628931	-0.0502513	-0.089172	-0.0628931	-0.1	-0.11236	-0.0992556	-0.0619579	-0.0124224	0.0248139	-0.0619579	-0.0371747	-0.0618812	-0.0877193	-0.0995025
23	Aichi		150.5	150.9	151.1	151.7	151	151.6	151.6	151.8	151.6	152.4	152.4	152.4	152.8	152.6	152	152.4	152.2	152.1	152	152.6	152.3	151.7	152.2	151.3	152			-0.102041	-0.0636132	-0.0884956	-0.0252845	-0.100503	-0.0503145	-0.0502513	-0.0382166	-0.0880503	-0.0375	-0.0374532	-0.0620347	-0.0123916	-0.0248447	-0.0744417	-0.0247831	-0.0371747	-0.0618812	-0.0626566	0
24	Mie		150.9	150.8	151.6	151.2	151.7	152.1	151.7	151.6	152	152.3	152.4	152.5	152.8	153.2	152.3	152.2	152.7	152.5	151.9	152.7	151.9	152.1	152.1	151.8	151.8			-0.0510204	-0.0763359	-0.0252845	-0.0884956	-0.0125628	0.0125786	-0.0376884	-0.0636943	-0.0377358	-0.05	-0.0374532	-0.0496278	-0.0123916	0.0496894	-0.0372208	-0.0495663	0.0247831	-0.0123762	-0.075188	0.0124378
25	Shiga		151.2	150.9	151.9	152	151.4	152.3	151.9	151.5	152.4	152.7	152.7	152	152.5	152.4	152	151.9	152.2	152.1	151.1	152	152.6	152	152.1	153.2	152.1			-0.0127551	-0.0636132	0.0126422	0.0126422	-0.0502513	0.0377358	-0.0125628	-0.0764331	0.0125786	0	0	-0.111663	-0.0495663	-0.0496894	-0.0744417	-0.086741	-0.0371747	-0.0618812	-0.175439	-0.0746269
26	Kyoto		151.3	151.3	152.4	151.7	151.6	152.1	151.9	152.3	152.2	152.6	152.3	152.8	152.4	152.6	153	152.4	152.5	152.5	152.2	152.8	151.9	152.2	151.7	152.1	152.2			0	-0.0127226	0.0758534	-0.0252845	-0.0251256	0.0125786	-0.0125628	0.0254777	-0.0125786	-0.0125	-0.0499376	-0.0124069	-0.0619579	-0.0248447	0.0496278	-0.0247831	0	-0.0123762	-0.037594	0.0248756
27	Osaka		151.1	151.4	151.9	152.4	152.3	151.4	151.8	151.8	152.2	152.5	152.6	153.1	152.5	152.5	152.3	152.4	152.3	151.9	152.2	151.8	151.8	152.2	151.8	151.6	152.1			-0.0255102	0	0.0126422	0.0632111	0.0628141	-0.0754717	-0.0251256	-0.0382166	-0.0125786	-0.025	-0.0124844	0.0248139	-0.0495663	-0.0372671	-0.0372208	-0.0247831	-0.0247831	-0.0866337	-0.037594	-0.0995025
28	Hyogo		151.2	151.1	151	151.5	151.6	151.4	151.5	151.7	151.8	152.5	153	152.4	152.7	152.3	151.9	152.2	152.2	152.6	152.1	152.3	151.7	152	151.8	151.9	151.9			-0.0127551	-0.0381679	-0.101138	-0.0505689	-0.0251256	-0.0754717	-0.0628141	-0.0509554	-0.0628931	-0.025	0.0374532	-0.0620347	-0.0247831	-0.0621118	-0.0868486	-0.0495663	-0.0371747	0	-0.0501253	-0.0373134
29	Nara		151.1	151.9	152.1	152.6	151.9	152.4	151.8	152.2	152.1	152.6	153.5	152.9	152	153	152.7	152.6	152.9	152.8	152.6	153.2	153.2	153.2	152.5	152.1	152.4			-0.0255102	0.0636132	0.0379267	0.0884956	0.0125628	0.0503145	-0.0251256	0.0127389	-0.0251572	-0.0125	0.0998752	0	-0.111524	0.0248447	0.0124069	0	0.0495663	0.0247525	0.0125313	0.0746269
30	Wakayama		151.2	151.5	151.3	151.7	152.5	151.8	151.2	152	152.4	152.5	152	152.7	152.4	151.9	151.7	152.4	152	151.8	152.1	151.7	152.4	152.6	152.4	152.6	152			-0.0127551	0.0127226	-0.0632111	-0.0252845	0.0879397	-0.0251572	-0.100503	-0.0127389	0.0125786	-0.025	-0.0873908	-0.0248139	-0.0619579	-0.111801	-0.111663	-0.0247831	-0.0619579	-0.0990099	-0.0501253	-0.11194
31	Tottori		150.7	150.9	151.3	151.6	151.6	151.5	152.1	152	152.5	152.8	152.8	153.3	152.7	153	152.4	152.8	152.8	152.4	152.4	152.4	152.3	152.4	153	152.1	152.2			-0.0765306	-0.0636132	-0.0632111	-0.0379267	-0.0251256	-0.0628931	0.0125628	-0.0127389	0.0251572	0.0125	0.0124844	0.0496278	-0.0247831	0.0248447	-0.0248139	0.0247831	0.0371747	-0.0247525	-0.0125313	-0.0248756
32	Shimane		149.7	150.4	150.5	150.8	150.7	150.9	151.1	151.6	151.8	152.2	152.3	152.1	151.8	152.1	151.3	151.4	151.6	151.9	151.9	151.6	151.5	151.4	152	151.7	151.3			-0.204082	-0.127226	-0.164349	-0.139064	-0.138191	-0.138365	-0.113065	-0.0636943	-0.0628931	-0.0625	-0.0499376	-0.0992556	-0.136307	-0.0869565	-0.16129	-0.148699	-0.111524	-0.0866337	-0.075188	-0.124378
33	Okayama		150.5	150.6	150.7	150.8	151.4	151.3	151.6	152.2	151.6	152.3	152.1	152.1	152.3	152.6	152	151.5	152.2	152.2	152.8	151.5	152.3	152.3	152.1	151.9	151.6			-0.102041	-0.101781	-0.139064	-0.139064	-0.0502513	-0.0880503	-0.0502513	0.0127389	-0.0880503	-0.05	-0.0749064	-0.0992556	-0.0743494	-0.0248447	-0.0744417	-0.136307	-0.0371747	-0.049505	0.037594	-0.136816
34	Hiroshima		150.7	150.6	150.5	150.8	150.9	150.7	151.5	151.2	151.2	151.7	151.4	152.1	152.2	151.9	151.7	151.6	151.7	151.8	152.2	151.8	151.5	151.9	152.2	152.3	152.1			-0.0765306	-0.101781	-0.164349	-0.139064	-0.113065	-0.163522	-0.0628141	-0.11465	-0.138365	-0.125	-0.162297	-0.0992556	-0.086741	-0.111801	-0.111663	-0.123916	-0.0991326	-0.0990099	-0.037594	-0.0995025
35	Yamaguchi		150.2	150.1	150.8	150.4	150.7	151.1	151.5	150.8	151.2	151.4	151.2	151.6	151.9	152.3	151.3	151.6	151.8	151.5	151.7	151.8	151.3	151.1	151.4	151	150.7			-0.140306	-0.165394	-0.126422	-0.189633	-0.138191	-0.113208	-0.0628141	-0.165605	-0.138365	-0.1625	-0.187266	-0.16129	-0.123916	-0.0621118	-0.16129	-0.123916	-0.086741	-0.136139	-0.100251	-0.0995025
36	Tokushima		151.4	151.9	152.3	152.1	151.8	152.3	152.6	152.4	152.5	153.5	152.7	153	153.2	152.9	152.8	152.8	153	152.6	153.2	152.5	152.6	152.8	152.1	152.5	152.1			0.0127551	0.0636132	0.0632111	0.0252845	0	0.0377358	0.0753769	0.0382166	0.0251572	0.1	0	0.0124069	0.0371747	0.0124224	0.0248139	0.0247831	0.0619579	0	0.0877193	-0.0124378
37	Kagawa		150.3	150.5	150.7	151.3	151.5	151.3	151.8	152	152.1	152	152.6	152.4	152.8	152.9	152.6	152.7	152.4	152.9	152.7	152.2	152	152.3	151.9	151.8	151.9			-0.127551	-0.114504	-0.139064	-0.0758534	-0.0376884	-0.0880503	-0.0251256	-0.0127389	-0.0251572	-0.0875	-0.0124844	-0.0620347	-0.0123916	0.0124224	0	0.0123916	-0.0123916	0.0371287	0.0250627	-0.0497512
38	Ehime		150.8	150.8	150.7	151.5	151.4	151.4	151.8	151.3	151.8	152.3	152	152.4	152.9	152.2	152.6	152.1	152.2	152.4	151.8	152.4	151.8	152.1	151.5	152	151.6			-0.0637755	-0.0763359	-0.139064	-0.0505689	-0.0502513	-0.0754717	-0.0251256	-0.101911	-0.0628931	-0.05	-0.0873908	-0.0620347	0	-0.0745342	0	-0.0619579	-0.0371747	-0.0247525	-0.0877193	-0.0248756
39	Kochi		150.9	150.7	151.3	151.4	150.9	151.4	151.9	151.4	151.9	152	152.3	152.1	152.4	151.7	152.1	151.9	152	152	153.2	152.4	152.4	152.1	151.8	151.1	151.7			-0.0510204	-0.0890585	-0.0632111	-0.0632111	-0.113065	-0.0754717	-0.0125628	-0.089172	-0.0503145	-0.0875	-0.0499376	-0.0992556	-0.0619579	-0.136646	-0.0620347	-0.086741	-0.0619579	-0.0742574	0.0877193	-0.0248756
40	Fukuoka		150.3	150.8	150.7	151.7	151	151.1	151.1	152.1	152.1	152.1	151.7	151.8	152.4	151.7	151.9	152.4	152.4	152.3	152.3	152.1	152.3	151.8	152.1	151.8	151.7			-0.127551	-0.0763359	-0.139064	-0.0252845	-0.100503	-0.113208	-0.113065	0	-0.0251572	-0.075	-0.124844	-0.136476	-0.0619579	-0.136646	-0.0868486	-0.0247831	-0.0123916	-0.0371287	-0.0250627	-0.0621891
41	Saga		150.4	149.9	150.9	150.8	150.6	151	151	151.4	151.8	151.9	152.5	151.8	152.5	151.5	151.8	151.9	150.8	151.9	152	151.8	152	151.7	151.8	151.5	151.7			-0.114796	-0.19084	-0.11378	-0.139064	-0.150754	-0.125786	-0.125628	-0.089172	-0.0628931	-0.1	-0.0249688	-0.136476	-0.0495663	-0.161491	-0.0992556	-0.086741	-0.210657	-0.0866337	-0.0626566	-0.0995025
42	Nagasaki		150.5	150.3	151.1	150.6	150.9	151	151.4	151	151.6	151.9	151.8	151.7	152	151.6	152	152.1	152	151.5	152.3	152	152.2	151.8	151.9	152.1	151.8			-0.102041	-0.139949	-0.0884956	-0.164349	-0.113065	-0.125786	-0.0753769	-0.140127	-0.0880503	-0.1	-0.11236	-0.148883	-0.111524	-0.149068	-0.0744417	-0.0619579	-0.0619579	-0.136139	-0.0250627	-0.0746269
43	Kumamoto		150.9	150	151.4	151.3	151.6	151.2	151.5	152	152.4	152.2	153	152.9	152.7	152.7	151.7	152.7	152.6	152.3	152.5	152.2	152.2	152.5	152.2	152.1	152.6			-0.0510204	-0.178117	-0.0505689	-0.0758534	-0.0251256	-0.100629	-0.0628141	-0.0127389	0.0125786	-0.0625	0.0374532	0	-0.0247831	-0.0124224	-0.111663	0.0123916	0.0123916	-0.0371287	0	-0.0497512
44	Oita		150.6	150.5	150.8	150.6	151.3	151	151.3	151.7	152	151.9	152.4	152.5	152.3	152.1	151.8	151.8	152	151.8	152.2	152	152.3	151.9	151.6	152.2	152.2			-0.0892857	-0.114504	-0.126422	-0.164349	-0.0628141	-0.125786	-0.0879397	-0.0509554	-0.0377358	-0.1	-0.0374532	-0.0496278	-0.0743494	-0.0869565	-0.0992556	-0.0991326	-0.0619579	-0.0990099	-0.037594	-0.0746269
45	Miyazaki		150	149.6	150.9	150.3	150.4	150.5	150.8	150.9	151.1	151.4	152.1	151.9	151.6	151.6	151.1	151.2	151.2	152.2	151.9	151.9	152.6	152.5	151.7	152	151.9			-0.165816	-0.229008	-0.11378	-0.202276	-0.175879	-0.188679	-0.150754	-0.152866	-0.150943	-0.1625	-0.0749064	-0.124069	-0.16109	-0.149068	-0.186104	-0.173482	-0.16109	-0.049505	-0.075188	-0.0870647
46	Kagoshima		149.7	150.3	150.2	150.2	150.5	150.6	150.3	150.8	151.1	151.5	150.9	151.8	152.1	152.1	152.4	151.7	151.5	152.2	151.5	152.1	151.2	151.4	151.4	151.2	152.4			-0.204082	-0.139949	-0.202276	-0.214918	-0.163317	-0.176101	-0.213568	-0.165605	-0.150943	-0.15	-0.224719	-0.136476	-0.0991326	-0.0869565	-0.0248139	-0.111524	-0.123916	-0.049505	-0.125313	-0.0621891
47	Okinawa		150.4	150.1	151	150.6	151.5	151.1	151.6	151.8	151.5	152.2	151.8	152	151.7	151.9	152.5	151.6	151.7	152.3	151.8	151.7	152.1	152	151.6	151.7	151.8			-0.114796	-0.165394	-0.101138	-0.164349	-0.0376884	-0.113208	-0.0502513	-0.0382166	-0.100629	-0.0625	-0.11236	-0.111663	-0.148699	-0.111801	-0.0124069	-0.123916	-0.0991326	-0.0371287	-0.0877193	-0.11194
48	National-level standard deviation		7.84	7.86	7.91	7.91	7.96	7.95	7.96	7.85	7.95	8	8.01	8.06	8.07	8.05	8.06	8.07	8.07	8.08	7.98	8.04	8.06	8	8.01	7.99	7.9
49	Sample size		614-800	713-800	718-800	740-800	726-800	724-800	690-800	686-800	690-800	700-800	703-800	673-800	642-800	652-800	670-800	720-800	702-800	668-903	681-960	656-898	638-1017	664-992	646-920	651-912	646-999
[truncated: 11 more columns]

## Sheet: m13
	Age	13
	cm	Male
		Year	1989	1990	1991	1992	1993	1994	1995	1996	1997	1998	1999	2000	2001	2002	2003	2004	2005	2006	2007	2008	2009	2010	2011	2012	2013			Standardized data
	National average		158.6	158.8	159.2	159.3	159.4	159.3	159.6	159.6	159.7	159.9	160	160	160.2	160.2	160	159.9	159.9	159.8	159.8	159.8	159.7	159.7	159.6	159.5	159.5
1	Hokkaido		159.3	159.1	159.9	159.7	160.5	159.9	160.4	160.6	161.1	160.5	160.9	161	161.5	161.1	160.7	160.8	161.3	160.7	160.7	161.3	160.8	160.7	160.3	161.2	160.9			0.0904393	0.0390625	0.0909091	0.0514139	0.142487	0.077821	0.102696	0.129032	0.181347	0.078637	0.118265	0.130039	0.170157	0.117801	0.0905563	0.116279	0.181347	0.117035	0.116129	0.194049
2	Aomori		160.1	160.1	160.6	160.8	160.9	161.2	161.5	161.1	161.7	161.5	161.5	161.3	161.3	161.4	161.8	161.5	161.6	161	161.1	161.5	161.1	161.3	161.2	161.3	160.9			0.193798	0.169271	0.181818	0.192802	0.194301	0.246433	0.243902	0.193548	0.259067	0.209699	0.197109	0.169051	0.143979	0.157068	0.232859	0.206718	0.220207	0.156047	0.167742	0.219922
3	Iwate		159	158.8	160	160.2	160.2	160	160.4	160.6	160.9	160.4	160.6	160.5	161	160.6	160.9	160.6	160.5	161.3	160.4	160.8	160.1	160.1	…	160.1	159.9			0.0516796	0	0.103896	0.115681	0.103627	0.0907912	0.102696	0.129032	0.15544	0.0655308	0.0788436	0.0650195	0.104712	0.052356	0.116429	0.0904393	0.0777202	0.195059	0.0774194	0.129366
4	Miyagi		159.4	158.9	160.1	159.6	159.7	160	160.3	160.5	160.5	160.4	161.1	160.5	160.8	161	160.9	160.9	160.8	160.3	160.2	160.6	160.2	160.2	…	160	160.9			0.103359	0.0130208	0.116883	0.0385604	0.0388601	0.0907912	0.0898588	0.116129	0.103627	0.0655308	0.144547	0.0650195	0.078534	0.104712	0.116429	0.129199	0.11658	0.0650195	0.0516129	0.103493
5	Akita		160.1	160.7	160.6	160.8	160.6	161.4	161.4	160.8	161.7	161.1	161.6	161.5	161.8	162.1	162.1	162	161.9	161.8	161.8	161.9	161.8	161.6	161.8	161.8	162			0.193798	0.247396	0.181818	0.192802	0.15544	0.272374	0.231065	0.154839	0.259067	0.157274	0.21025	0.195059	0.209424	0.248691	0.271669	0.271318	0.259067	0.260078	0.258065	0.271669
6	Yamagata		159.4	159.3	160	160.3	159.7	160	160.4	160.4	160.4	160.9	161.1	161.4	161.3	161.3	160.5	160.6	160.6	160.7	160.6	161.1	160.8	161.2	160.8	161.1	160			0.103359	0.0651042	0.103896	0.128535	0.0388601	0.0907912	0.102696	0.103226	0.0906736	0.131062	0.144547	0.182055	0.143979	0.143979	0.0646831	0.0904393	0.0906736	0.117035	0.103226	0.168176
7	Fukushima		158.8	159.3	159.3	159.7	159.3	159.9	160	159.6	159.4	160.4	160.1	160.7	160.8	160.3	160.1	159.9	159.9	160.6	159.8	160.2	159.7	160.1	…	159.5	159.7			0.0258398	0.0651042	0.012987	0.0514139	-0.0129534	0.077821	0.0513479	0	-0.0388601	0.0655308	0.0131406	0.0910273	0.078534	0.013089	0.0129366	0	0	0.104031	0	0.0517464
8	Ibaraki		158.3	158.9	159	159.4	159.5	159.6	159.7	159.8	160	159.7	160	160.2	160.4	159.8	160	160.4	160.5	159.8	159.5	159.6	159.8	159.5	159.4	159.8	159.1			-0.0387597	0.0130208	-0.025974	0.0128535	0.0129534	0.0389105	0.012837	0.0258065	0.0388601	-0.0262123	0	0.0260078	0.026178	-0.052356	0	0.0645995	0.0777202	0	-0.0387097	-0.0258732
9	Tochigi		158.9	158.9	159.2	159.1	159.1	159.5	159.3	159.3	159.1	159.5	159.9	160	160.4	159.5	160.2	159.3	159.8	159.2	159.6	159.6	159.2	159.3	159.2	159	159.8			0.0387597	0.0130208	0	-0.0257069	-0.0388601	0.0259403	-0.0385109	-0.0387097	-0.0777202	-0.0524246	-0.0131406	0	0.026178	-0.091623	0.0258732	-0.0775194	-0.0129534	-0.0780234	-0.0258065	-0.0258732
10	Gunma		159	159.3	158.9	159.2	159.1	159.1	159.5	159.8	159.6	160.2	159.9	159.9	160.2	160.4	159.8	159.6	159.6	159.4	160.2	159.4	159.8	159.3	159.5	159.3	158.9			0.0516796	0.0651042	-0.038961	-0.0128535	-0.0388601	-0.0259403	-0.012837	0.0258065	-0.0129534	0.0393185	-0.0131406	-0.0130039	0	0.026178	-0.0258732	-0.0387597	-0.0388601	-0.0520156	0.0516129	-0.0517464
11	Saitama		158.9	159.5	159.2	159.1	159.5	158.7	159.7	159.6	159.8	160.3	159.8	159.4	160	160.2	160.2	159.8	160	160	159.4	159.3	159.6	159.4	159.7	159.6	159.7			0.0387597	0.0911458	0	-0.0257069	0.0129534	-0.077821	0.012837	0	0.0129534	0.0524246	-0.0262812	-0.0780234	-0.026178	0	0.0258732	-0.0129199	0.0129534	0.0260078	-0.0516129	-0.0646831
12	Chiba		158.6	159.1	159.5	159.3	159.5	159.4	159.8	159.7	160.2	160.4	160.2	160.3	160.5	160.4	159.9	159.6	159.7	160	159.9	160.1	160.2	159.7	159.9	159.5	158.9			0	0.0390625	0.038961	0	0.0129534	0.0129702	0.0256739	0.0129032	0.0647668	0.0655308	0.0262812	0.0390117	0.039267	0.026178	-0.0129366	-0.0387597	-0.0259067	0.0260078	0.0129032	0.0388098
13	Tokyo		159.5	159.6	160.1	160.1	160.3	160	160.4	160.3	160.4	160.4	160.3	160.4	160.9	161	160.4	160.7	160.7	160.9	160.8	160.6	160.3	160.5	159.9	160.6	159.9			0.116279	0.104167	0.116883	0.102828	0.11658	0.0907912	0.102696	0.0903226	0.0906736	0.0655308	0.0394218	0.0520156	0.091623	0.104712	0.0517464	0.103359	0.103627	0.143043	0.129032	0.103493
14	Kanagawa		158.8	159	160.3	159.7	160.1	160	160.2	160.3	160.1	160.3	160	160.1	160.1	160.5	159.8	160.5	160	159.8	159.6	160.2	159.6	159.7	159.8	159	159.7			0.0258398	0.0260417	0.142857	0.0514139	0.0906736	0.0907912	0.0770218	0.0903226	0.0518135	0.0524246	0	0.0130039	-0.013089	0.039267	-0.0258732	0.0775194	0.0129534	0	-0.0258065	0.0517464
15	Niigata		159	159.2	160.1	160.4	160.9	160.6	160.9	160.7	160.5	160.6	161.1	160.8	161.2	161	161.5	160.6	161	160.9	161	160.5	160.4	160.6	160.5	160.7	160.3			0.0516796	0.0520833	0.116883	0.141388	0.194301	0.168612	0.166881	0.141935	0.103627	0.0917431	0.144547	0.104031	0.13089	0.104712	0.194049	0.0904393	0.142487	0.143043	0.154839	0.0905563
16	Toyama		159.2	159.9	159.7	160.4	159.9	160.5	160.3	161	160.5	161.3	160.7	161.7	160.7	160.8	160.9	160.7	161.3	160.6	160.7	160.6	160.9	160.4	160.3	160.7	160.1			0.0775194	0.143229	0.0649351	0.141388	0.0647668	0.155642	0.0898588	0.180645	0.103627	0.183486	0.0919842	0.221066	0.065445	0.078534	0.116429	0.103359	0.181347	0.104031	0.116129	0.103493
17	Ishikawa		159.1	159.4	160.3	159.9	160.3	159.9	160.5	160.3	160.8	160.8	160.4	161.1	161.9	160.9	160.4	161.4	160.6	160.6	160.6	160.1	160.3	160.6	160.3	160	159.8			0.0645995	0.078125	0.142857	0.0771208	0.11658	0.077821	0.115533	0.0903226	0.142487	0.117955	0.0525624	0.143043	0.222513	0.091623	0.0517464	0.193798	0.0906736	0.104031	0.103226	0.0388098
18	Fukui		159.2	159.6	159.4	160.4	159.9	160	159.9	160	160	160.5	160.6	160.7	160.9	160.9	160.2	160.1	160.4	160.3	160.6	160.6	159.9	160.5	159.9	159.6	159.9			0.0775194	0.104167	0.025974	0.141388	0.0647668	0.0907912	0.0385109	0.0516129	0.0388601	0.078637	0.0788436	0.0910273	0.091623	0.091623	0.0258732	0.0258398	0.0647668	0.0650195	0.103226	0.103493
19	Yamanashi		158.4	158.8	159.2	159.2	158.7	158.9	159	159.4	160.2	159.1	159.8	159.7	159.6	159.8	159.5	159	159.4	159.1	159.1	159.7	158.7	159.6	159.3	160.5	159.3			-0.0258398	0	0	-0.0128535	-0.0906736	-0.0518807	-0.0770218	-0.0258065	0.0647668	-0.104849	-0.0262812	-0.0390117	-0.078534	-0.052356	-0.0646831	-0.116279	-0.0647668	-0.0910273	-0.0903226	-0.0129366
20	Nagano		158.5	158.7	159.2	158.5	159.1	158.8	159.1	158.9	159.4	159.8	160.1	159.5	159.6	159.6	159.4	160.1	160.2	158.7	159.6	159.6	159.1	159.5	159	158.8	159.5			-0.0129199	-0.0130208	0	-0.102828	-0.0388601	-0.0648508	-0.0641849	-0.0903226	-0.0388601	-0.0131062	0.0131406	-0.0650195	-0.078534	-0.078534	-0.0776197	0.0258398	0.0388601	-0.143043	-0.0258065	-0.0258732
21	Gifu		158.2	158.3	158.4	158.9	159	158.8	159.1	159.3	158.6	159.4	159.7	159.8	159.5	159.5	160.1	159.4	159.4	159.5	159.2	159.5	159.5	159.6	159.3	158.9	159.4			-0.0516796	-0.0651042	-0.103896	-0.0514139	-0.0518135	-0.0648508	-0.0641849	-0.0387097	-0.142487	-0.0655308	-0.0394218	-0.0260078	-0.091623	-0.091623	0.0129366	-0.0645995	-0.0647668	-0.0390117	-0.0774194	-0.0388098
22	Shizuoka		157.9	158.7	158.7	158.5	158.4	158.9	158.8	159.1	159	159.7	159.4	159.5	159.6	159.5	159.4	159.6	159.6	159.2	159.2	160.1	158.9	159.3	158.9	159.3	159			-0.0904393	-0.0130208	-0.0649351	-0.102828	-0.129534	-0.0518807	-0.102696	-0.0645161	-0.0906736	-0.0262123	-0.0788436	-0.0650195	-0.078534	-0.091623	-0.0776197	-0.0387597	-0.0388601	-0.0780234	-0.0774194	0.0388098
23	Aichi		158.2	158.1	158.9	159	158.9	158.8	159.5	159.2	159.1	159.7	159.8	159.7	160.3	160.4	159.6	159	159.7	159.4	159.4	159.8	159.8	159.8	159.5	159.2	159.1			-0.0516796	-0.0911458	-0.038961	-0.0385604	-0.0647668	-0.0648508	-0.012837	-0.0516129	-0.0777202	-0.0262123	-0.0262812	-0.0390117	0.013089	0.026178	-0.0517464	-0.116279	-0.0259067	-0.0520156	-0.0516129	0
24	Mie		158.3	159.1	158.7	159.3	159.1	158.7	159.4	159.4	159.2	159.7	159.8	159.3	160.1	160	159.8	159.5	159.8	159.6	159.7	159.4	159.2	159.3	159.6	159.5	158.6			-0.0387597	0.0390625	-0.0649351	0	-0.0388601	-0.077821	-0.0256739	-0.0258065	-0.0647668	-0.0262123	-0.0262812	-0.0910273	-0.013089	-0.026178	-0.0258732	-0.0516796	-0.0129534	-0.0260078	-0.0129032	-0.0517464
25	Shiga		158.5	159	159.1	159.2	158.9	159.5	159.4	159.2	159.5	159.8	159.9	159.5	160.5	159.7	160	159.9	160.1	159.5	159.5	159.8	159.5	159.9	158.7	159.9	159.7			-0.0129199	0.0260417	-0.012987	-0.0128535	-0.0647668	0.0259403	-0.0256739	-0.0516129	-0.0259067	-0.0131062	-0.0131406	-0.0650195	0.039267	-0.065445	0	0	0.0259067	-0.0390117	-0.0387097	0
26	Kyoto		159.1	159.3	159.9	159.8	159.8	160.3	160.5	159.7	159.8	160.1	160.3	159.9	159.8	159.9	159.8	159.9	160.1	160.1	159.7	159.6	159.6	159.5	159.5	159.5	159.6			0.0645995	0.0651042	0.0909091	0.0642674	0.0518135	0.129702	0.115533	0.0129032	0.0129534	0.0262123	0.0394218	-0.0130039	-0.052356	-0.039267	-0.0258732	0	0.0259067	0.0390117	-0.0129032	-0.0258732
27	Osaka		158.9	158.9	159.3	159.3	159.2	159.3	159.8	159.3	159.5	160	159.6	160.3	159.9	160.1	159.9	159.8	160.1	159.5	159.6	159.2	159.4	159.7	159.7	158.6	158.9			0.0387597	0.0130208	0.012987	0	-0.0259067	0	0.0256739	-0.0387097	-0.0259067	0.0131062	-0.0525624	0.0390117	-0.039267	-0.013089	-0.0129366	-0.0129199	0.0259067	-0.0390117	-0.0258065	-0.0776197
28	Hyogo		158.6	158.9	159.3	159.3	159	158.8	159.1	159.1	159.5	158.8	159.3	160	160.3	159.7	159.6	159.7	159.2	159.5	159.7	158.9	159	159.7	159.3	158.7	159.4			0	0.0130208	0.012987	0	-0.0518135	-0.0648508	-0.0641849	-0.0645161	-0.0259067	-0.144168	-0.0919842	0	0.013089	-0.065445	-0.0517464	-0.0258398	-0.0906736	-0.0390117	-0.0129032	-0.116429
29	Nara		159.3	159.3	159.1	159	159.9	159.9	159.1	159.7	159.7	160.3	160.1	160.5	160.6	160.6	160.3	159.9	160.4	159.6	160.5	159.8	160.5	160.1	159.8	159.9	159.9			0.0904393	0.0651042	-0.012987	-0.0385604	0.0647668	0.077821	-0.0641849	0.0129032	0	0.0524246	0.0131406	0.0650195	0.052356	0.052356	0.0388098	0	0.0647668	-0.0260078	0.0903226	0
30	Wakayama		158.6	159.3	158.8	159.4	158.8	159.3	159.2	159.5	159.7	159.7	159.5	160.6	160.1	160.2	159.7	160	159	159.5	159.2	160.1	159.5	160.1	159.3	158.5	159.5			0	0.0651042	-0.0519481	0.0128535	-0.0777202	0	-0.0513479	-0.0129032	0	-0.0262123	-0.065703	0.0780234	-0.013089	0	-0.0388098	0.0129199	-0.11658	-0.0390117	-0.0774194	0.0388098
31	Tottori		158.9	158.8	159	159.3	159.1	159.7	160	160.1	160	160	160.3	161.1	160.9	160.5	160.3	160.2	160.4	159.8	160	160.4	159.7	159.7	159.4	159.7	159.7			0.0387597	0	-0.025974	0	-0.0388601	0.0518807	0.0513479	0.0645161	0.0388601	0.0131062	0.0394218	0.143043	0.091623	0.039267	0.0388098	0.0387597	0.0647668	0	0.0258065	0.0776197
32	Shimane		157.3	157.1	158	158.1	158.6	158.4	158.5	158.6	159.1	158.9	159.4	159	159.3	159.9	159.5	158.9	158.8	159.1	158.5	159.1	158.8	159.4	158.6	159	159.4			-0.167959	-0.221354	-0.155844	-0.154242	-0.103627	-0.116732	-0.141207	-0.129032	-0.0777202	-0.131062	-0.0788436	-0.130039	-0.117801	-0.039267	-0.0646831	-0.129199	-0.142487	-0.0910273	-0.167742	-0.0905563
33	Okayama		158.1	158.2	158.2	158.6	158.6	158.9	158.4	159.1	159	159	160	159.7	159.6	160	159.7	159.1	158.4	159.3	159.3	159.2	159.8	159.6	159.3	158.8	158.9			-0.0645995	-0.078125	-0.12987	-0.0899743	-0.103627	-0.0518807	-0.154044	-0.0645161	-0.0906736	-0.117955	0	-0.0390117	-0.078534	-0.026178	-0.0388098	-0.103359	-0.194301	-0.0650195	-0.0645161	-0.0776197
34	Hiroshima		158	157.8	158.4	158.4	158.8	158.8	159	158.7	158.6	158.9	159.8	159.8	159	159.7	158.8	159.1	158.5	159.5	158.8	159.3	159.2	158.4	158.5	158.8	158.6			-0.0775194	-0.130208	-0.103896	-0.115681	-0.0777202	-0.0648508	-0.0770218	-0.116129	-0.142487	-0.131062	-0.0262812	-0.0260078	-0.157068	-0.065445	-0.155239	-0.103359	-0.181347	-0.0390117	-0.129032	-0.0646831
35	Yamaguchi		157	158	157.8	157.8	158.2	158.9	158.8	158.2	158.1	158.5	158.8	158.9	159.1	158.9	159.4	159.3	158.6	158.8	158.7	158.9	159	158.5	158.7	158.8	158.8			-0.206718	-0.104167	-0.181818	-0.192802	-0.15544	-0.0518807	-0.102696	-0.180645	-0.207254	-0.183486	-0.157687	-0.143043	-0.143979	-0.170157	-0.0776197	-0.0775194	-0.168394	-0.130039	-0.141935	-0.116429
36	Tokushima		159	159	159.5	159.3	159.7	159.5	159.8	159.9	159.8	160.4	160.3	160.2	159.9	160.4	159.8	160.1	160.1	160	160.2	160.1	159.4	159.3	159.7	160	160.2			0.0516796	0.0260417	0.038961	0	0.0388601	0.0259403	0.0256739	0.0387097	0.0129534	0.0655308	0.0394218	0.0260078	-0.039267	0.026178	-0.0258732	0.0258398	0.0259067	0.0260078	0.0516129	0.0388098
37	Kagawa		157.5	158.4	158.3	158.3	158.6	158.9	159.3	159.2	159.2	159.7	159.6	159.2	160	159.6	159.9	159.8	159.7	159.7	159.7	159.7	159.4	158.9	159.9	159.3	159.4			-0.142119	-0.0520833	-0.116883	-0.128535	-0.103627	-0.0518807	-0.0385109	-0.0516129	-0.0647668	-0.0262123	-0.0525624	-0.104031	-0.026178	-0.078534	-0.0129366	-0.0129199	-0.0259067	-0.0130039	-0.0129032	-0.0129366
38	Ehime		158	158.3	158.4	158.4	158.5	158.8	159.3	158.9	159.4	159.1	159.2	159.4	159.2	159.6	159.6	159.3	159.4	159.5	159	159.1	159.2	159	159	159	159			-0.0775194	-0.0651042	-0.103896	-0.115681	-0.11658	-0.0648508	-0.0385109	-0.0903226	-0.0388601	-0.104849	-0.105125	-0.0780234	-0.13089	-0.078534	-0.0517464	-0.0775194	-0.0647668	-0.0390117	-0.103226	-0.0905563
39	Kochi		157.9	158.4	158.7	158.7	158.4	159.1	159	158.7	159.3	159.2	159.1	159.5	159.8	159.3	159.2	159.1	159.5	159.1	158.8	158.4	159.6	159.5	159.3	159.3	159.1			-0.0904393	-0.0520833	-0.0649351	-0.0771208	-0.129534	-0.0259403	-0.0770218	-0.116129	-0.0518135	-0.0917431	-0.118265	-0.0650195	-0.052356	-0.117801	-0.103493	-0.103359	-0.0518135	-0.0910273	-0.129032	-0.181113
40	Fukuoka		157.6	158.2	158.4	158.5	158.9	158.5	159	159.3	158.9	159.6	159.8	159.2	159.3	158.7	159.6	159.1	159.5	159	159.3	159.2	159.8	158.8	159.2	158.8	159.4			-0.129199	-0.078125	-0.103896	-0.102828	-0.0647668	-0.103761	-0.0770218	-0.0387097	-0.103627	-0.0393185	-0.0262812	-0.104031	-0.117801	-0.196335	-0.0517464	-0.103359	-0.0518135	-0.104031	-0.0645161	-0.0776197
41	Saga		157.5	157.8	157.7	158.6	158.2	158.6	158.7	158	159	159.2	159.2	159.2	159.4	159.5	159.2	159.4	159.1	159.2	159.3	159.3	159.2	158.7	159.4	159.1	159.2			-0.142119	-0.130208	-0.194805	-0.0899743	-0.15544	-0.0907912	-0.115533	-0.206452	-0.0906736	-0.0917431	-0.105125	-0.104031	-0.104712	-0.091623	-0.103493	-0.0645995	-0.103627	-0.0780234	-0.0645161	-0.0646831
42	Nagasaki		158	158.1	158.2	158.3	158.3	158.1	158.4	158.8	159.1	159.4	160	159.6	160.1	159.5	159.6	159.2	159.6	159.3	159.1	159.4	159.1	159.7	159.2	159.1	159.4			-0.0775194	-0.0911458	-0.12987	-0.128535	-0.142487	-0.155642	-0.154044	-0.103226	-0.0777202	-0.0655308	0	-0.0520156	-0.013089	-0.091623	-0.0517464	-0.0904393	-0.0388601	-0.0650195	-0.0903226	-0.0517464
43	Kumamoto		158.1	157.7	157.8	158.6	159.2	159	159.6	159.2	158.8	159.4	159.7	160	159.8	159.7	159.4	159.2	159.5	160	160	159.4	159.7	159.7	159.2	159.8	159.2			-0.0645995	-0.143229	-0.181818	-0.0899743	-0.0259067	-0.0389105	0	-0.0516129	-0.11658	-0.0655308	-0.0394218	0	-0.052356	-0.065445	-0.0776197	-0.0904393	-0.0518135	0.0260078	0.0258065	-0.0517464
44	Oita		158.4	158.7	158.9	159	158.4	158.4	158.8	158.8	158.7	159.7	159.1	160.2	160	159	159	159.4	159.3	158.9	158.8	159.3	159.5	159	158.6	159.5	158.9			-0.0258398	-0.0130208	-0.038961	-0.0385604	-0.129534	-0.116732	-0.102696	-0.103226	-0.129534	-0.0262123	-0.118265	0.0260078	-0.026178	-0.157068	-0.129366	-0.0645995	-0.0777202	-0.117035	-0.129032	-0.0646831
45	Miyazaki		157.3	157.3	157.6	157.8	157.3	158.1	157.9	158	158.2	158.5	159.3	158.8	158.9	159.5	159	158.8	158.6	159	159.4	159.1	159	158.8	159.1	158.9	159.1			-0.167959	-0.195312	-0.207792	-0.192802	-0.272021	-0.155642	-0.218228	-0.206452	-0.194301	-0.183486	-0.0919842	-0.156047	-0.170157	-0.091623	-0.129366	-0.142119	-0.168394	-0.104031	-0.0516129	-0.0905563
46	Kagoshima		157	157.9	158.2	157.9	157.7	157.8	157.8	158.3	158.5	159.3	158.8	159.1	159.8	159	159.3	158.6	158.8	159.2	159.4	159.3	158.6	159.1	159.2	159.2	158.2			-0.206718	-0.117188	-0.12987	-0.179949	-0.220207	-0.194553	-0.231065	-0.167742	-0.15544	-0.078637	-0.157687	-0.117035	-0.052356	-0.157068	-0.0905563	-0.167959	-0.142487	-0.0780234	-0.0516129	-0.0646831
47	Okinawa		157.4	158	158	158.5	158.2	158.6	159	158.7	158.3	159.1	158.7	159.2	159.3	159.7	159.3	159	158.8	159.2	159.3	159.2	159.1	159.3	159.6	159	159.1			-0.155039	-0.104167	-0.155844	-0.102828	-0.15544	-0.0907912	-0.0770218	-0.116129	-0.181347	-0.104849	-0.170828	-0.104031	-0.117801	-0.065445	-0.0905563	-0.116279	-0.142487	-0.0780234	-0.0645161	-0.0776197
48	National-level standard deviation		7.74	7.68	7.7	7.78	7.72	7.71	7.79	7.75	7.72	7.63	7.61	7.69	7.64	7.64	7.73	7.74	7.72	7.69	7.75	7.73	7.75	7.71	7.75	7.79	7.68
49	Sample size		613-800	724-800	718-800	745-800	719-800	721-800	697-800	700-800	682-800	700-800	700-800	681-800	620-800	653-800	697-800	723-800	707-800	666-904	680-967	664-899	637-1012	679-985	658-920	657-922	645-996
[truncated: 11 more columns]

## Sheet: m14
	Age	14
	cm	Male
		Year	1989	1990	1991	1992	1993	1994	1995	1996	1997	1998	1999	2000	2001	2002	2003	2004	2005	2006	2007	2008	2009	2010	2011	2012	2013			Standardized data
	National average		164.4	164.5	164.8	165	165	165.1	165.1	165.2	165.3	165.3	165.5	165.5	165.5	165.5	165.4	165.3	165.4	165.3	165.2	165.4	165.2	165.1	165.1	165.1	165
1	Hokkaido		164.9	164.9	165.5	165.5	165.7	165.8	165.8	165.6	165.9	165.6	166.3	166	166.2	166	165.7	166.2	166.2	166.4	166	166.4	166.5	165.6	166	166.1	165.8			0.0745156	0.0593472	0.105105	0.075188	0.105422	0.10355	0.104634	0.0598802	0.0906344	0.0447761	0.120846	0.0770416	0.105105	0.0753012	0.044843	0.132159	0.118519	0.163447	0.118694	0.149031
2	Aomori		165	165.8	166	165.9	166.3	166.1	166.3	166.3	166.2	166.4	166.8	166.4	166.5	166.1	166.5	166.7	166.6	166	166.2	166.4	166.6	166	166.5	166.6	166.6			0.0894188	0.192878	0.18018	0.135338	0.195783	0.147929	0.179372	0.164671	0.135952	0.164179	0.196375	0.138675	0.15015	0.0903614	0.164425	0.20558	0.177778	0.104012	0.148368	0.149031
3	Iwate		164.6	165.3	165.1	165.4	165.7	165.5	165.6	165.8	166	165.5	165.6	166	166.5	166	165.9	166	166	165.7	166	165.5	165.6	165.5	…	165.7	165.4			0.0298063	0.118694	0.045045	0.0601504	0.105422	0.0591716	0.0747384	0.0898204	0.10574	0.0298507	0.0151057	0.0770416	0.15015	0.0753012	0.0747384	0.10279	0.0888889	0.0594354	0.118694	0.0149031
4	Miyagi		165.1	164.6	165.6	165.3	165.4	165.3	166	165.7	165.7	165.4	165.8	165.5	165.8	166.1	165.9	166.4	165.6	166	165.7	165.6	165.8	165.8	…	165.5	166			0.104322	0.0148368	0.12012	0.0451128	0.060241	0.0295858	0.134529	0.0748503	0.060423	0.0149254	0.0453172	0	0.045045	0.0903614	0.0747384	0.161527	0.0296296	0.104012	0.074184	0.0298063
5	Akita		166	165.9	165.8	165.7	166.2	166.3	166.7	166.7	166.8	166.5	166.5	166.8	166.6	167.1	167	167.1	166.5	167.3	167	167.1	167.1	166.4	167.3	166.9	166.5			0.23845	0.207715	0.15015	0.105263	0.180723	0.177515	0.239163	0.224551	0.226586	0.179104	0.151057	0.200308	0.165165	0.240964	0.239163	0.264317	0.162963	0.297177	0.267062	0.253353
6	Yamagata		165.3	165.3	165.8	165.6	165.8	165.7	166.2	166	166.6	166.2	166.1	165.8	166.3	166.2	166.1	166.4	166.1	165.9	165.3	166.3	166.2	165.5	165.8	166.1	166			0.134128	0.118694	0.15015	0.0902256	0.120482	0.0887574	0.164425	0.11976	0.196375	0.134328	0.0906344	0.046225	0.12012	0.105422	0.104634	0.161527	0.103704	0.089153	0.0148368	0.134128
7	Fukushima		164.2	164.3	164.4	165	164.8	164.8	164.6	165.4	165.2	165.4	165.5	165.7	165.4	165.6	165.7	164.7	165.3	165	165.4	166	165.8	165.2	…	165.9	165.2			-0.0298063	-0.0296736	-0.0600601	0	-0.0301205	-0.0443787	-0.0747384	0.0299401	-0.0151057	0.0149254	0	0.0308166	-0.015015	0.0150602	0.044843	-0.0881057	-0.0148148	-0.0445765	0.0296736	0.0894188
8	Ibaraki		164.3	164.6	164.3	165.3	165.4	165.5	165.3	165.5	165.1	165.2	165.6	165.6	165.4	165.7	165.8	165.5	165.4	165.2	165.2	165.4	165.3	164.9	164.3	165	165.2			-0.0149031	0.0148368	-0.0750751	0.0451128	0.060241	0.0591716	0.0298954	0.0449102	-0.0302115	-0.0149254	0.0151057	0.0154083	-0.015015	0.0301205	0.0597907	0.0293686	0	-0.0148588	0	0
9	Tochigi		164.1	164.4	164.5	164.6	165.4	165.3	164.6	165.3	165.1	165.2	165.1	165.6	165.6	165.1	165.8	165.3	165.4	164.3	164.7	165.1	164.9	164.5	164.7	164.4	164.8			-0.0447094	-0.0148368	-0.045045	-0.0601504	0.060241	0.0295858	-0.0747384	0.0149701	-0.0302115	-0.0149254	-0.060423	0.0154083	0.015015	-0.060241	0.0597907	0	0	-0.148588	-0.074184	-0.0447094
10	Gunma		164.6	164.3	164.6	165	165.216	164.7	165.2	164.9	165.7	165.2	165.2	165.2	165.8	165.2	165.5	165.2	165.6	165.2	165.2	164.8	164.8	165.1	164.8	165	164.9			0.0298063	-0.0296736	-0.03003	0	0.0326054	-0.0591716	0.0149477	-0.0449102	0.060423	-0.0149254	-0.0453172	-0.046225	0.045045	-0.0451807	0.0149477	-0.0146843	0.0296296	-0.0148588	0	-0.0894188
11	Saitama		164.9	164.8	164.9	165.3	165	165.3	164.9	165.3	165.4	165.7	165.7	166.1	165.4	165.6	165.5	165.9	165.6	164.5	165.4	165.6	165.3	165.2	165.4	164.7	164.9			0.0745156	0.0445104	0.015015	0.0451128	0	0.0295858	-0.0298954	0.0149701	0.0151057	0.0597015	0.0302115	0.0924499	-0.015015	0.0150602	0.0149477	0.0881057	0.0296296	-0.118871	0.0296736	0.0298063
12	Chiba		164.6	164.5	165	165.3	165.7	165.2	165.3	165.2	165.6	165.8	165.8	165.8	165.6	165.4	165.3	165.6	165.7	165.6	165.7	165.4	166	164.9	165.4	165.1	164.9			0.0298063	0	0.03003	0.0451128	0.105422	0.0147929	0.0298954	0	0.0453172	0.0746269	0.0453172	0.046225	0.015015	-0.0150602	-0.0149477	0.0440529	0.0444444	0.0445765	0.074184	0
13	Tokyo		164.9	165.7	165.8	165.6	165.4	166	165.8	166.2	165.4	165.9	166.1	166.2	166.3	165.8	165.7	165.8	166.2	166.1	165.7	166.5	166	165.8	165.8	165.9	165.6			0.0745156	0.178042	0.15015	0.0902256	0.060241	0.133136	0.104634	0.149701	0.0151057	0.0895522	0.0906344	0.107858	0.12012	0.0451807	0.044843	0.0734214	0.118519	0.118871	0.074184	0.163934
14	Kanagawa		164.5	164.8	165.5	165.4	165.5	165.6	165.7	165.7	166	165.5	165.6	165.8	165.9	166	166	165.2	166.1	165.4	165.4	166.1	165.5	165.3	165.3	164.9	165.2			0.0149031	0.0445104	0.105105	0.0601504	0.0753012	0.0739645	0.0896861	0.0748503	0.10574	0.0298507	0.0151057	0.046225	0.0600601	0.0753012	0.0896861	-0.0146843	0.103704	0.0148588	0.0296736	0.104322
15	Niigata		165.3	165.3	165.7	165.9	165.9	166.3	165.8	166.4	166.1	166.6	166.3	166.5	166.6	166.7	166.2	166	166.5	166.2	166.1	166.5	166.2	166.2	166.4	166.2	166			0.134128	0.118694	0.135135	0.135338	0.135542	0.177515	0.104634	0.179641	0.120846	0.19403	0.120846	0.154083	0.165165	0.180723	0.119581	0.10279	0.162963	0.13373	0.133531	0.163934
16	Toyama		165.6	165.3	165.6	165.8	166.2	166	165.8	166.5	166.2	165.9	166.1	166.8	166.2	166.6	165.6	166.7	166.3	166.2	166.1	166.5	166.1	165.8	165.9	165.9	166.1			0.178838	0.118694	0.12012	0.120301	0.180723	0.133136	0.104634	0.194611	0.135952	0.0895522	0.0906344	0.200308	0.105105	0.165663	0.0298954	0.20558	0.133333	0.13373	0.133531	0.163934
17	Ishikawa		165.1	165.4	166	166.1	166.3	166.4	166.2	165.7	166.8	165.9	166.3	166.3	166.1	166.7	166.7	166.2	166.3	166	166.1	166.2	165.8	165.7	165.9	166.1	165.8			0.104322	0.133531	0.18018	0.165414	0.195783	0.192308	0.164425	0.0748503	0.226586	0.0895522	0.120846	0.123267	0.0900901	0.180723	0.19432	0.132159	0.133333	0.104012	0.133531	0.119225
18	Fukui		164.5	164.7	165.2	165.2	165.6	165.5	165.3	165.5	165.5	165.5	165.8	166	165.9	166.1	166.2	166.5	166.1	165.8	165.4	165.6	165.3	165.6	166	164.7	165.7			0.0149031	0.0296736	0.0600601	0.0300752	0.0903614	0.0591716	0.0298954	0.0449102	0.0302115	0.0298507	0.0453172	0.0770416	0.0600601	0.0903614	0.119581	0.176211	0.103704	0.0742942	0.0296736	0.0298063
19	Yamanashi		164.4	164.2	164.9	164.8	164.6	164.6	164.8	164.9	165	165.2	165.2	164.9	165.2	165.4	165.1	165.2	165.1	165.3	164.8	165.2	165.2	165.1	165	164.8	165.3			0	-0.0445104	0.015015	-0.0300752	-0.060241	-0.0739645	-0.044843	-0.0449102	-0.0453172	-0.0149254	-0.0453172	-0.0924499	-0.045045	-0.0150602	-0.044843	-0.0146843	-0.0444444	0	-0.0593472	-0.0298063
20	Nagano		164.4	164.3	164.4	165	164.8	165	164.8	165.1	165.3	164.9	165.5	165.1	165.6	165.4	165	165.1	165.4	165	165.1	164.6	164.8	165	164.8	164.3	164.7			0	-0.0296736	-0.0600601	0	-0.0301205	-0.0147929	-0.044843	-0.0149701	0	-0.0597015	0	-0.0616333	0.015015	-0.0150602	-0.0597907	-0.0293686	0	-0.0445765	-0.0148368	-0.119225
21	Gifu		164.3	164.3	163.7	164.5	165	164.7	165	164.4	164.7	164.7	164.5	165.4	165.4	165	165	165	164.9	165.3	165	165	164.9	165.2	164.9	164.9	164.8			-0.0149031	-0.0296736	-0.165165	-0.075188	0	-0.0591716	-0.0149477	-0.11976	-0.0906344	-0.0895522	-0.151057	-0.0154083	-0.015015	-0.0753012	-0.0597907	-0.0440529	-0.0740741	0	-0.0296736	-0.0596125
22	Shizuoka		163.8	164.7	164.5	163.9	163.9	165	164.5	164.6	165.2	164.9	164.5	164.8	165.2	165.2	165.5	164.8	165.4	164.9	164.1	165.5	164.8	164.9	165	164.8	164.7			-0.0894188	0.0296736	-0.045045	-0.165414	-0.165663	-0.0147929	-0.0896861	-0.0898204	-0.0151057	-0.0597015	-0.151057	-0.107858	-0.045045	-0.0451807	0.0149477	-0.0734214	0	-0.0594354	-0.163205	0.0149031
23	Aichi		163.9	164.3	164	164.8	164.7	164.9	164.5	165	164.8	165.1	165.2	165.4	165	165.5	165.2	164.6	165.2	165.1	165.2	164.9	164.7	164.9	164.7	165.1	164.6			-0.0745156	-0.0296736	-0.12012	-0.0300752	-0.0451807	-0.0295858	-0.0896861	-0.0299401	-0.0755287	-0.0298507	-0.0453172	-0.0154083	-0.0750751	0	-0.0298954	-0.10279	-0.0296296	-0.0297177	0	-0.0745156
24	Mie		164.2	164.7	164.9	164.7	164.7	164.8	164.9	165	165.2	165	165.1	165.3	165.5	165.6	165.7	165.3	165.2	164.6	164.7	165.7	164.6	164.6	165.1	165.1	165.2			-0.0298063	0.0296736	0.015015	-0.0451128	-0.0451807	-0.0443787	-0.0298954	-0.0299401	-0.0151057	-0.0447761	-0.060423	-0.0308166	0	0.0150602	0.044843	0	-0.0296296	-0.104012	-0.074184	0.0447094
25	Shiga		164.5	165.1	165.3	165.4	164.7	165.2	164.9	165.3	165.4	165.8	165.9	165.8	165.7	165.7	165.7	165.3	165.6	165.3	165.1	165.4	164.8	165.7	165.1	165.4	165.7			0.0149031	0.0890208	0.0750751	0.0601504	-0.0451807	0.0147929	-0.0298954	0.0149701	0.0151057	0.0746269	0.060423	0.046225	0.03003	0.0301205	0.044843	0	0.0296296	0	-0.0148368	0
26	Kyoto		164.5	164.5	165.4	165.4	165	165.1	165.6	165.5	165.9	165.9	165.6	165.5	165.8	165.8	165.2	165.7	165.3	166	165.5	165.7	164.9	165.6	165.1	165.5	164.9			0.0149031	0	0.0900901	0.0601504	0	0	0.0747384	0.0449102	0.0906344	0.0895522	0.0151057	0	0.045045	0.0451807	-0.0298954	0.0587372	-0.0148148	0.104012	0.0445104	0.0447094
27	Osaka		164.2	164.7	165	165.6	165.1	165.1	164.9	164.9	165.5	165.6	165.5	165.6	165.7	165.1	164.9	165	164.7	165	165.2	164.7	164.8	164.9	165	165	164.5			-0.0298063	0.0296736	0.03003	0.0902256	0.0150602	0	-0.0298954	-0.0449102	0.0302115	0.0447761	0	0.0154083	0.03003	-0.060241	-0.0747384	-0.0440529	-0.103704	-0.0445765	0	-0.104322
28	Hyogo		164.4	164.6	164.2	164.6	164.7	164.7	164.8	164.9	165	165.3	165.6	164.9	165.2	165.2	165.3	165.4	165.2	165.3	165	165.4	164.4	164.7	165.2	165.2	164.7			0	0.0148368	-0.0900901	-0.0601504	-0.0451807	-0.0591716	-0.044843	-0.0449102	-0.0453172	0	0.0151057	-0.0924499	-0.045045	-0.0451807	-0.0149477	0.0146843	-0.0296296	0	-0.0296736	0
29	Nara		165.2	165.1	165.2	165.4	165	165.3	165.2	165.5	165.4	165.3	166.1	165.6	165.9	165.9	165.8	165.4	165.8	165.5	165.7	165.7	165.6	165.6	165.4	165.6	165.4			0.119225	0.0890208	0.0600601	0.0601504	0	0.0295858	0.0149477	0.0449102	0.0151057	0	0.0906344	0.0154083	0.0600601	0.060241	0.0597907	0.0146843	0.0592593	0.0297177	0.074184	0.0447094
30	Wakayama		164.7	164.6	165	165.1	164.8	165.3	165.3	165.1	165.6	165.8	165	165.7	165.1	165.5	165.1	165	165.3	165.6	165.5	165.1	165.3	165.5	164.8	164.9	164.7			0.0447094	0.0148368	0.03003	0.0150376	-0.0301205	0.0295858	0.0298954	-0.0149701	0.0453172	0.0746269	-0.0755287	0.0308166	-0.0600601	0	-0.044843	-0.0440529	-0.0148148	0.0445765	0.0445104	-0.0447094
31	Tottori		164.5	164.5	164.8	165	164.6	165.1	164.9	165.4	165.7	165.6	166.1	166	165.2	166	165.8	165.7	165.5	165.2	165.7	165.7	165.2	165.8	165.4	165.1	165.8			0.0149031	0	0	0	-0.060241	0	-0.0298954	0.0299401	0.060423	0.0447761	0.0906344	0.0770416	-0.045045	0.0753012	0.0597907	0.0587372	0.0148148	-0.0148588	0.074184	0.0447094
32	Shimane		163.6	163.9	163.4	164.1	164.3	164.1	164.5	164.7	164.8	164.8	164.8	165.2	165.3	164.9	164.6	164.3	164.5	164.5	164.3	164.6	164.3	164.4	165.1	164.6	164.4			-0.119225	-0.0890208	-0.21021	-0.135338	-0.105422	-0.147929	-0.0896861	-0.0748503	-0.0755287	-0.0746269	-0.10574	-0.046225	-0.03003	-0.0903614	-0.119581	-0.146843	-0.133333	-0.118871	-0.133531	-0.119225
33	Okayama		163.8	163.5	163.9	164.6	164	164.4	164.8	165	164.8	164.9	164.6	164.5	165	164.8	164.9	165.2	165.1	164.6	164.7	164.8	164.8	164.9	164.7	164.6	164.2			-0.0894188	-0.148368	-0.135135	-0.0601504	-0.150602	-0.10355	-0.044843	-0.0299401	-0.0755287	-0.0597015	-0.135952	-0.154083	-0.0750751	-0.105422	-0.0747384	-0.0146843	-0.0444444	-0.104012	-0.074184	-0.0894188
34	Hiroshima		163.9	163.7	164.6	164.2	164.4	164.2	164.2	164.7	164.7	164.4	164.7	165	165	164.9	164.5	164.2	164.7	164.4	164.2	164.7	164.4	164.7	164.4	164.8	164.6			-0.0745156	-0.118694	-0.03003	-0.120301	-0.0903614	-0.133136	-0.134529	-0.0748503	-0.0906344	-0.134328	-0.120846	-0.0770416	-0.0750751	-0.0903614	-0.134529	-0.161527	-0.103704	-0.13373	-0.148368	-0.104322
35	Yamaguchi		163	163.1	164	163.8	163.8	164.1	164.2	164.4	164.9	163.9	164.5	164.9	164.5	164.9	164.4	164.7	164.6	164.2	163.9	164.2	164.4	163.8	164.2	164.8	163.9			-0.208644	-0.207715	-0.12012	-0.180451	-0.180723	-0.147929	-0.134529	-0.11976	-0.060423	-0.208955	-0.151057	-0.0924499	-0.15015	-0.0903614	-0.149477	-0.0881057	-0.118519	-0.163447	-0.192878	-0.178838
36	Tokushima		164.1	164.3	164.9	164.8	165.1	165.4	165.2	165.4	165.6	165	165.7	165.3	165.6	165.1	165.3	165.6	164.9	165	165.4	165.9	164.9	164.6	164.9	164.9	165			-0.0447094	-0.0296736	0.015015	-0.0300752	0.0150602	0.0443787	0.0149477	0.0299401	0.0453172	-0.0447761	0.0302115	-0.0308166	0.015015	-0.060241	-0.0149477	0.0440529	-0.0740741	-0.0445765	0.0296736	0.0745156
37	Kagawa		163.5	163.8	164.1	164.1	163.6	164.6	164.6	164.8	165	165	164.7	165.1	165	164.7	164.7	165.3	164.9	165	164.8	165.1	164.6	164.8	164.8	165.3	164			-0.134128	-0.103858	-0.105105	-0.135338	-0.210843	-0.0739645	-0.0747384	-0.0598802	-0.0453172	-0.0447761	-0.120846	-0.0616333	-0.0750751	-0.120482	-0.104634	0	-0.0740741	-0.0445765	-0.0593472	-0.0447094
38	Ehime		163.5	163.6	164.1	164.2	164.4	164.2	164.4	164.5	164.3	165	164.9	165.2	164.7	164.4	164.5	164.7	164.2	164.5	165	165.5	164.7	164.1	164.3	164.2	164.1			-0.134128	-0.133531	-0.105105	-0.120301	-0.0903614	-0.133136	-0.104634	-0.10479	-0.151057	-0.0447761	-0.0906344	-0.046225	-0.12012	-0.165663	-0.134529	-0.0881057	-0.177778	-0.118871	-0.0296736	0.0149031
39	Kochi		163.3	163.6	164	164.4	163.8	164.7	164.3	164.3	164.5	164.7	164.5	164.8	164.7	164.7	165.2	164.8	164.6	164.6	164.7	164.7	164.3	164.9	164.8	164.4	164.1			-0.163934	-0.133531	-0.12012	-0.0902256	-0.180723	-0.0591716	-0.119581	-0.134731	-0.120846	-0.0895522	-0.151057	-0.107858	-0.12012	-0.120482	-0.0298954	-0.0734214	-0.118519	-0.104012	-0.074184	-0.104322
40	Fukuoka		163.8	163.7	164.1	164.5	164.5	164.2	164.8	164.6	164.3	164.3	165.3	164.7	165.1	165.2	164.9	164.4	164.9	164.9	163.8	164.7	164.3	164.5	165	164.8	164.7			-0.0894188	-0.118694	-0.105105	-0.075188	-0.0753012	-0.133136	-0.044843	-0.0898204	-0.151057	-0.149254	-0.0302115	-0.123267	-0.0600601	-0.0451807	-0.0747384	-0.132159	-0.0740741	-0.0594354	-0.207715	-0.104322
41	Saga		163.9	163.7	164.1	164.2	164.1	163.9	164.5	164.4	164.7	164.5	165	164.7	164.9	164.8	165.1	164.8	164.4	164.6	164.6	165.1	164.5	164.8	164.7	164.6	164.8			-0.0745156	-0.118694	-0.105105	-0.120301	-0.135542	-0.177515	-0.0896861	-0.11976	-0.0906344	-0.119403	-0.0755287	-0.123267	-0.0900901	-0.105422	-0.044843	-0.0734214	-0.148148	-0.104012	-0.0890208	-0.0447094
42	Nagasaki		163.5	164	164.3	164.4	164.5	163.8	164.3	164.7	164.8	164.9	165	165.1	165.3	165.3	164.7	164.9	165.1	165.2	165.1	165.1	164.8	165.1	164.9	164.9	164.3			-0.134128	-0.074184	-0.0750751	-0.0902256	-0.0753012	-0.192308	-0.119581	-0.0748503	-0.0755287	-0.0597015	-0.0755287	-0.0616333	-0.03003	-0.0301205	-0.104634	-0.0587372	-0.0444444	-0.0148588	-0.0148368	-0.0447094
43	Kumamoto		164.3	163.9	164.5	164.7	164.4	164.4	164.5	164.7	164.7	165.2	164.8	165.1	165.4	165.3	164.9	164.8	165.3	165.2	164.8	164.5	164.8	164	164.3	164.5	164.7			-0.0149031	-0.0890208	-0.045045	-0.0451128	-0.0903614	-0.10355	-0.0896861	-0.0748503	-0.0906344	-0.0149254	-0.10574	-0.0616333	-0.015015	-0.0301205	-0.0747384	-0.0734214	-0.0148148	-0.0148588	-0.0593472	-0.134128
44	Oita		163.7	163.8	164.1	164.6	164.3	164.3	164.5	164.7	164.5	165	165.2	165	165.1	164.7	164.8	164.5	164.7	164.5	164.4	164.5	164.8	164.2	164.4	164.4	165.2			-0.104322	-0.103858	-0.105105	-0.0601504	-0.105422	-0.118343	-0.0896861	-0.0748503	-0.120846	-0.0447761	-0.0453172	-0.0770416	-0.0600601	-0.120482	-0.0896861	-0.117474	-0.103704	-0.118871	-0.118694	-0.134128
45	Miyazaki		162.8	162.7	163.1	163.8	163.9	163.7	164	164.2	164	163.8	164.1	164.5	164.7	164.6	163.9	164.3	163.6	164.5	164.8	164.5	163.7	164.5	164.1	164.6	164.2			-0.23845	-0.267062	-0.255255	-0.180451	-0.165663	-0.207101	-0.164425	-0.149701	-0.196375	-0.223881	-0.21148	-0.154083	-0.12012	-0.135542	-0.224215	-0.146843	-0.266667	-0.118871	-0.0593472	-0.134128
46	Kagoshima		163.3	163.3	163.6	164.2	163.4	164.3	164.4	163.9	164.6	164.3	164.6	164.6	164.1	164.3	164.7	164.3	164.7	164.4	164.5	164.9	164.1	164.5	164	164.1	164.2			-0.163934	-0.178042	-0.18018	-0.120301	-0.240964	-0.118343	-0.104634	-0.194611	-0.10574	-0.149254	-0.135952	-0.138675	-0.21021	-0.180723	-0.104634	-0.146843	-0.103704	-0.13373	-0.103858	-0.0745156
47	Okinawa		163.4	163.1	163.4	163.7	164	163.8	163.6	163.8	164.3	164.2	164.4	164.4	164	164.5	164.2	164.2	164	164.5	164.9	164.5	164.2	163.7	164.6	164.2	164.4			-0.149031	-0.207715	-0.21021	-0.195489	-0.150602	-0.192308	-0.224215	-0.209581	-0.151057	-0.164179	-0.166163	-0.169492	-0.225225	-0.150602	-0.179372	-0.161527	-0.207407	-0.118871	-0.0445104	-0.134128
48	National-level standard deviation		6.71	6.74	6.66	6.65	6.64	6.76	6.69	6.68	6.62	6.7	6.62	6.49	6.66	6.64	6.69	6.81	6.75	6.73	6.74	6.71	6.73	6.72	6.71	6.66	6.75
49	Sample size		645-800	740-800	720-800	744-800	732-800	730-800	704-800	700-800	702-800	698-800	714-800	681-800	663-800	648-800	690-800	720-800	692-800	670-915	681-953	661-900	652-1013	666-971	659-925	666-927	655-997
[truncated: 11 more columns]

[truncated: 16 more sheets: m15, m16, m17, f5, f6, f7, f8, f9, f10, f11, f12, f13, f14, f15, f16, f17]
