# Supplementary material for: Chronobiological Hypothesis about the Association Between Height Growth Seasonality and Geographical Differences in Body Height According to Effective Day Length
Source: J Circadian Rhythms. 2016 Nov 11;14:7. doi: 10.5334/jcr.142 (PMC5388030; doi:10.5334/jcr.142)
Supplement: Supplementary file 3 [file jcr-14-142-s3.xls]

## Sheet: m5
	Age	5
	kg	Male
		Year	1989	1990	1991	1992	1993	1994	1995	1996	1997	1998	1999	2000	2001	2002	2003	2004	2005	2006	2007	2008	2009	2010	2011	2012	2013			Standardized data
	National average		19.3	19.3	19.3	19.3	19.4	19.3	19.4	19.3	19.3	19.2	19.2	19.2	19.2	19.2	19.2	19.1	19.1	19.1	19.1	19.1	19	19	18.89	18.9	18.9
1	Hokkaido		19.6	19.7	19.7	19.5	19.6	19.7	19.7	19.7	19.5	19.5	19.6	19.4	19.5	19.1	19.5	19.6	19.2	19.1	19.3	19.3	19	19.3	18.88	19	19.1			0.114943	0.148699	0.144928	0.0732601	0.0740741	0.143885	0.10453	0.141844	0.0699301	0.108303	0.140845	0.0711744	0.108696	-0.0361011	0.108696	0.179856	0.0363636	0	0.0740741	0.0732601
2	Aomori		20	20	19.9	19.9	19.9	19.9	20.1	20.3	19.9	19.8	19.8	20	19.9	19.8	20	19.8	19.6	19.7	19.5	19.7	20	19.4	19.39	19.5	19.5			0.268199	0.260223	0.217391	0.21978	0.185185	0.215827	0.243902	0.35461	0.20979	0.216606	0.211268	0.284698	0.253623	0.216606	0.289855	0.251799	0.181818	0.220588	0.148148	0.21978
3	Iwate		19.6	19.8	19.5	19.6	19.5	19.8	20	20	19.7	19.5	19.9	19.9	19.8	19.7	19.5	19.4	19.4	19.5	19.5	19.7	19.7	19.3	…	19.3	19.1			0.114943	0.185874	0.0724638	0.10989	0.037037	0.179856	0.209059	0.248227	0.13986	0.108303	0.246479	0.24911	0.217391	0.180505	0.108696	0.107914	0.109091	0.147059	0.148148	0.21978
4	Miyagi		19.8	19.8	20	19.6	19.9	20	20	20	19.8	19.8	19.9	19.9	19.7	20	19.8	19.7	20	19.6	19.6	19.7	19.4	19.7	…	19.2	19.1			0.191571	0.185874	0.253623	0.10989	0.185185	0.251799	0.209059	0.248227	0.174825	0.216606	0.246479	0.24911	0.181159	0.288809	0.217391	0.215827	0.327273	0.183824	0.185185	0.21978
5	Akita		19.8	19.8	19.8	19.9	19.9	19.8	20	20	19.8	19.7	20.1	20.2	20	20	19.8	19.8	19.8	19.8	19.7	19.8	19.9	19.5	19.34	19.2	19.4			0.191571	0.185874	0.181159	0.21978	0.185185	0.179856	0.209059	0.248227	0.174825	0.180505	0.316901	0.355872	0.289855	0.288809	0.217391	0.251799	0.254545	0.257353	0.222222	0.25641
6	Yamagata		19.6	19.7	19.6	19.8	19.7	19.7	19.8	19.6	19.8	19.8	19.6	19.3	19.4	19.4	19.5	19.5	19.4	19.4	19.3	19.6	19.4	19.5	19.16	19.2	19.3			0.114943	0.148699	0.108696	0.18315	0.111111	0.143885	0.139373	0.106383	0.174825	0.216606	0.140845	0.0355872	0.0724638	0.0722022	0.108696	0.143885	0.109091	0.110294	0.0740741	0.18315
7	Fukushima		19.5	19.8	19.9	19.5	19.8	19.7	20	19.9	19.7	19.6	19.8	19.6	19.6	19.8	19.7	19.8	19.5	19.7	19.4	19.6	19.3	19.3	…	19.5	19.4			0.0766284	0.185874	0.217391	0.0732601	0.148148	0.143885	0.209059	0.212766	0.13986	0.144404	0.211268	0.142349	0.144928	0.216606	0.181159	0.251799	0.145455	0.220588	0.111111	0.18315
8	Ibaraki		19.6	19.7	19.5	19.6	19.6	19.7	19.5	19.6	19.5	19.7	19.6	19.5	19.2	19.3	19.5	19.2	19.3	19.2	19.6	19.4	19.3	19.3	19.07	19.2	19.3			0.114943	0.148699	0.0724638	0.10989	0.0740741	0.143885	0.0348432	0.106383	0.0699301	0.180505	0.140845	0.106762	0	0.0361011	0.108696	0.0359712	0.0727273	0.0367647	0.185185	0.10989
9	Tochigi		19.5	19.2	19.7	19.8	19.7	19.4	19.8	19.7	19.4	19.6	19.7	19.4	19.3	19.6	19.3	19.2	19.4	19.7	19.3	19.3	19.1	19.2	18.9	19.1	18.8			0.0766284	-0.0371747	0.144928	0.18315	0.111111	0.0359712	0.139373	0.141844	0.034965	0.144404	0.176056	0.0711744	0.0362319	0.144404	0.0362319	0.0359712	0.109091	0.220588	0.0740741	0.0732601
10	Gunma		19.4	19.5	19.7	19.5	19.5	19.2	19.6	19.6	19.3	19.5	19.7	19.7	19.3	19.4	19.1	19	19.3	19.2	19.2	19.4	19.5	19.2	19.32	19	19.1			0.0383142	0.0743494	0.144928	0.0732601	0.037037	-0.0359712	0.0696864	0.106383	0	0.108303	0.176056	0.177936	0.0362319	0.0722022	-0.0362319	-0.0359712	0.0727273	0.0367647	0.037037	0.10989
11	Saitama		19.3	19.5	19.6	19.6	19.7	19.4	19.4	19.4	19.4	19.4	19.2	19.4	19.4	19.5	19.5	19.1	19.1	19.2	18.8	19.1	18.8	18.9	19.01	18.8	18.9			0	0.0743494	0.108696	0.10989	0.111111	0.0359712	0	0.035461	0.034965	0.0722022	0	0.0711744	0.0724638	0.108303	0.108696	0	0	0.0367647	-0.111111	0
12	Chiba		19.5	19.4	19.5	19.6	19.5	19.5	20	19.3	19.4	19.4	19.4	19.3	19.2	19.4	19.6	19.5	19.2	19.2	19.2	19.2	19.3	19.2	18.98	19	18.7			0.0766284	0.0371747	0.0724638	0.10989	0.037037	0.0719424	0.209059	0	0.034965	0.0722022	0.0704225	0.0355872	0	0.0722022	0.144928	0.143885	0.0363636	0.0367647	0.037037	0.03663
13	Tokyo		19.4	19.5	19.3	19.6	19.6	19.4	19.6	19.5	19.3	19.4	19.1	19.2	19.2	19.3	19.3	19.3	19.2	19	19.3	19.1	19	19	19	19	19			0.0383142	0.0743494	0	0.10989	0.0740741	0.0359712	0.0696864	0.070922	0	0.0722022	-0.0352113	0	0	0.0361011	0.0362319	0.0719424	0.0363636	-0.0367647	0.0740741	0
14	Kanagawa		19.1	19.4	19.3	19.3	19.4	19.4	19.4	19.4	19.3	19.1	19.1	19.1	19.2	19.1	19.2	19.2	19.3	19.2	19.1	19.2	18.8	18.9	18.88	18.9	18.8			-0.0766284	0.0371747	0	0	0	0.0359712	0	0.035461	0	-0.0361011	-0.0352113	-0.0355872	0	-0.0361011	0	0.0359712	0.0727273	0.0367647	0	0.03663
15	Niigata		19.4	19.3	19.5	19.6	19.6	19.8	19.5	19.5	19.3	19.5	19.3	19.3	19.3	19.5	19.3	19.2	19.4	19.3	19.2	19.2	19.3	19.4	19.05	19.2	19			0.0383142	0	0.0724638	0.10989	0.0740741	0.179856	0.0348432	0.070922	0	0.108303	0.0352113	0.0355872	0.0362319	0.108303	0.0362319	0.0359712	0.109091	0.0735294	0.037037	0.03663
16	Toyama		19.4	19.5	19.5	19.5	19.5	19.4	19.6	19.3	19.6	19.3	19.1	19.3	19.3	19.2	18.9	19.2	19	18.9	19	19.1	18.7	19	19.13	19.2	19.2			0.0383142	0.0743494	0.0724638	0.0732601	0.037037	0.0359712	0.0696864	0	0.104895	0.0361011	-0.0352113	0.0355872	0.0362319	0	-0.108696	0.0359712	-0.0363636	-0.0735294	-0.037037	0
17	Ishikawa		19.3	19.5	19.2	19.1	19.1	19.3	19.3	19.3	19.2	19.1	19.1	19.2	19	19.1	19.1	18.8	18.9	19.3	19	19.2	18.7	18.7	18.84	18.3	19			0	0.0743494	-0.0362319	-0.0732601	-0.111111	0	-0.0348432	0	-0.034965	-0.0361011	-0.0352113	0	-0.0724638	-0.0361011	-0.0362319	-0.107914	-0.0727273	0.0735294	-0.037037	0.03663
18	Fukui		19.2	19.3	19.3	19.1	19.2	19.3	19.2	19.2	19.2	19	19.1	19.3	19.3	19.1	19	19	18.9	19	19	19	18.8	19	19.08	18.9	18.9			-0.0383142	0	0	-0.0732601	-0.0740741	0	-0.0696864	-0.035461	-0.034965	-0.0722022	-0.0352113	0.0355872	0.0362319	-0.0361011	-0.0724638	-0.0359712	-0.0727273	-0.0367647	-0.037037	-0.03663
19	Yamanashi		19.2	19.2	19.3	19.2	19.2	19.2	19.3	19.2	19.1	19	19	19.2	19	19.4	19.1	19	19	18.9	18.9	19.2	19	19	18.79	18.7	19.1			-0.0383142	-0.0371747	0	-0.03663	-0.0740741	-0.0359712	-0.0348432	-0.035461	-0.0699301	-0.0722022	-0.0704225	0	-0.0724638	0.0722022	-0.0362319	-0.0359712	-0.0363636	-0.0735294	-0.0740741	0.03663
20	Nagano		19.3	19.3	19	19.2	19.2	19.1	19.3	19	19.2	18.9	19	18.9	19.3	19.1	19	18.9	19.1	19	18.8	18.9	18.6	18.9	18.57	18.8	18.7			0	0	-0.108696	-0.03663	-0.0740741	-0.0719424	-0.0348432	-0.106383	-0.034965	-0.108303	-0.0704225	-0.106762	0.0362319	-0.0361011	-0.0724638	-0.0719424	0	-0.0367647	-0.111111	-0.0732601
21	Gifu		19.3	19.1	19.1	19	19.1	19.1	19.2	19.1	19.1	19.3	19.2	19	19.1	19	19.2	19.1	19.1	19.1	19	19.2	19.1	19	18.83	18.9	18.9			0	-0.0743494	-0.0724638	-0.10989	-0.111111	-0.0719424	-0.0696864	-0.070922	-0.0699301	0.0361011	0	-0.0711744	-0.0362319	-0.0722022	0	0	0	0	-0.037037	0.03663
22	Shizuoka		19.2	19	19.2	19	19.1	19.1	19.1	19.2	19	18.9	19.2	18.9	19	18.9	19	18.8	19	19	18.9	19.1	18.6	18.7	18.73	18.8	18.6			-0.0383142	-0.111524	-0.0362319	-0.10989	-0.111111	-0.0719424	-0.10453	-0.035461	-0.104895	-0.108303	0	-0.106762	-0.0724638	-0.108303	-0.0724638	-0.107914	-0.0363636	-0.0367647	-0.0740741	0
23	Aichi		19.1	19.1	19.2	19.1	18.9	19.1	19.3	19.1	19.1	19	19	19.2	19.1	18.9	19.1	19.1	18.9	18.8	18.8	18.9	18.8	18.7	18.86	18.7	18.8			-0.0766284	-0.0743494	-0.0362319	-0.0732601	-0.185185	-0.0719424	-0.0348432	-0.070922	-0.0699301	-0.0722022	-0.0704225	0	-0.0362319	-0.108303	-0.0362319	0	-0.0727273	-0.110294	-0.111111	-0.0732601
24	Mie		18.9	19.2	18.7	19.1	19.1	19.1	19.1	19.1	19.2	19.2	19.1	19.1	19.2	18.9	19.2	18.8	19	19.1	19	19.1	18.8	18.9	18.7	18.8	18.9			-0.153257	-0.0371747	-0.217391	-0.0732601	-0.111111	-0.0719424	-0.10453	-0.070922	-0.034965	0	-0.0352113	-0.0355872	0	-0.108303	0	-0.107914	-0.0363636	0	-0.037037	0
25	Shiga		18.9	19.3	19.3	19.1	19.1	19	19.2	19.1	19.4	19	19.2	19	19.1	18.9	19	18.9	18.7	18.7	18.8	19	18.7	18.9	18.71	18.7	18.6			-0.153257	0	0	-0.0732601	-0.111111	-0.107914	-0.0696864	-0.070922	0.034965	-0.0722022	0	-0.0711744	-0.0362319	-0.108303	-0.0724638	-0.0719424	-0.145455	-0.147059	-0.111111	-0.03663
26	Kyoto		19.1	19.2	19.4	19.4	19.2	19.1	19.3	19.1	18.9	19.1	19.3	19.1	19.1	18.9	18.9	19	18.8	18.7	18.9	18.8	19	18.8	18.61	18.7	18.7			-0.0766284	-0.0371747	0.0362319	0.03663	-0.0740741	-0.0719424	-0.0348432	-0.070922	-0.13986	-0.0361011	0.0352113	-0.0355872	-0.0362319	-0.108303	-0.108696	-0.0359712	-0.109091	-0.147059	-0.0740741	-0.10989
27	Osaka		19.5	19.4	19.3	19.3	19	19.4	19.2	19.4	19.2	19.2	19.1	19.1	19	19.2	19.2	19.1	18.9	18.8	19.1	19	19	19	18.81	18.8	18.8			0.0766284	0.0371747	0	0	-0.148148	0.0359712	-0.0696864	0.035461	-0.034965	0	-0.0352113	-0.0355872	-0.0724638	0	0	0	-0.0727273	-0.110294	0	-0.03663
28	Hyogo		18.8	19.2	19.2	19.2	19.3	19.2	19.2	19.1	19.1	18.8	19.1	18.8	18.7	18.9	18.9	18.9	18.8	18.9	18.9	18.9	18.9	18.5	18.76	18.8	18.9			-0.191571	-0.0371747	-0.0362319	-0.03663	-0.037037	-0.0359712	-0.0696864	-0.070922	-0.0699301	-0.144404	-0.0352113	-0.142349	-0.181159	-0.108303	-0.108696	-0.0719424	-0.109091	-0.0735294	-0.0740741	-0.0732601
29	Nara		18.9	19.1	19.1	19.2	19.2	19	19.3	19.1	19.1	19.1	19	19.1	18.9	19.1	18.9	19	18.8	18.9	18.9	19	19	18.8	18.68	18.7	18.8			-0.153257	-0.0743494	-0.0724638	-0.03663	-0.0740741	-0.107914	-0.0348432	-0.070922	-0.0699301	-0.0361011	-0.0704225	-0.0355872	-0.108696	-0.0361011	-0.108696	-0.0359712	-0.109091	-0.0735294	-0.0740741	-0.03663
30	Wakayama		19.3	19.3	19.2	19.3	19.3	19.2	19.3	19.1	19.2	19.3	18.9	19.2	19.3	19.2	19.3	18.8	19	18.8	18.7	18.9	19.1	18.9	19	18.9	18.7			0	0	-0.0362319	0	-0.037037	-0.0359712	-0.0348432	-0.070922	-0.034965	0.0361011	-0.105634	0	0.0362319	0	0.0362319	-0.107914	-0.0363636	-0.110294	-0.148148	-0.0732601
31	Tottori		19	19.1	19.2	19.1	19.4	19.219	19.3	19.4	19	18.9	19.1	19	19	19	18.8	18.9	19	18.8	18.9	18.9	18.9	18.7	18.5	18.8	18.7			-0.114943	-0.0743494	-0.0362319	-0.0732601	0	-0.0291367	-0.0348432	0.035461	-0.104895	-0.108303	-0.0352113	-0.0711744	-0.0724638	-0.0722022	-0.144928	-0.0719424	-0.0363636	-0.110294	-0.0740741	-0.0732601
32	Shimane		18.9	18.9	18.9	18.9	19.1	19	18.8	18.9	19	19	19	18.9	18.6	18.9	18.8	18.6	18.9	18.8	18.8	18.6	18.7	18.8	19.13	18.6	18.5			-0.153257	-0.148699	-0.144928	-0.14652	-0.111111	-0.107914	-0.209059	-0.141844	-0.104895	-0.0722022	-0.0704225	-0.106762	-0.217391	-0.108303	-0.144928	-0.179856	-0.0727273	-0.110294	-0.111111	-0.18315
33	Okayama		19	19	19	19	19.1	19	19	19	19.1	18.9	19.2	18.9	18.7	18.8	18.8	19.1	18.9	18.9	18.6	18.9	18.8	18.8	18.72	18.6	18.5			-0.114943	-0.111524	-0.108696	-0.10989	-0.111111	-0.107914	-0.139373	-0.106383	-0.0699301	-0.108303	0	-0.106762	-0.181159	-0.144404	-0.144928	0	-0.0727273	-0.0735294	-0.185185	-0.0732601
34	Hiroshima		18.9	19.1	18.9	19.1	18.9	18.9	19.2	18.9	19.2	19	19	18.9	19	19.1	19	19.1	19	19	19	18.7	18.9	18.7	18.99	18.7	18.8			-0.153257	-0.0743494	-0.144928	-0.0732601	-0.185185	-0.143885	-0.0696864	-0.141844	-0.034965	-0.0722022	-0.0704225	-0.106762	-0.0724638	-0.0361011	-0.0724638	0	-0.0363636	-0.0367647	-0.037037	-0.14652
35	Yamaguchi		18.7	19	19.1	19	19	18.9	19.3	19.1	19.1	18.9	19.1	19	18.8	19	18.9	18.8	18.8	19	19	18.8	18.8	18.7	18.88	18.4	18.6			-0.229885	-0.111524	-0.0724638	-0.10989	-0.148148	-0.143885	-0.0348432	-0.070922	-0.0699301	-0.108303	-0.0352113	-0.0711744	-0.144928	-0.0722022	-0.108696	-0.107914	-0.109091	-0.0367647	-0.037037	-0.10989
36	Tokushima		19.5	19.9	19.5	19.4	19.7	19.6	19.8	19.7	19.9	19.3	19.6	19.6	19.5	19.6	19.4	19.3	19.5	19.3	19.6	19.3	19.4	19.4	19.56	19.1	19.4			0.0766284	0.223048	0.0724638	0.03663	0.111111	0.107914	0.139373	0.141844	0.20979	0.0361011	0.140845	0.142349	0.108696	0.144404	0.0724638	0.0719424	0.145455	0.0735294	0.185185	0.0732601
37	Kagawa		19.3	19.2	19.3	19.6	19.4	19.3	19.3	19.3	19.4	19.1	19.2	19.2	19	19.1	19.1	19	19.1	18.8	18.8	19.2	18.9	18.8	18.9	18.9	18.7			0	-0.0371747	0	0.10989	0	0	-0.0348432	0	0.034965	-0.0361011	0	0	-0.0724638	-0.0361011	-0.0362319	-0.0359712	0	-0.110294	-0.111111	0.03663
38	Ehime		19.2	19.2	19.3	19	19	19	19.2	19.1	19.1	19.3	19.2	19.2	19	19.1	19	19	18.8	18.8	19	18.9	18.7	18.8	18.94	18.7	19.1			-0.0383142	-0.0371747	0	-0.10989	-0.148148	-0.107914	-0.0696864	-0.070922	-0.0699301	0.0361011	0	0	-0.0724638	-0.0361011	-0.0724638	-0.0359712	-0.109091	-0.110294	-0.037037	-0.0732601
39	Kochi		18.9	19.1	18.9	18.8	19.1	19.1	19	19.1	18.9	18.9	18.9	18.9	19	19	18.9	19.2	19	19	19	19.3	18.8	18.7	18.68	18.6	18.9			-0.153257	-0.0743494	-0.144928	-0.18315	-0.111111	-0.0719424	-0.139373	-0.070922	-0.13986	-0.108303	-0.105634	-0.106762	-0.0724638	-0.0722022	-0.108696	0.0359712	-0.0363636	-0.0367647	-0.037037	0.0732601
40	Fukuoka		19.4	19.1	19.3	18.9	19.3	19	19.4	19.2	19.1	19.1	19.3	19.3	19.1	19	19	18.9	19.1	18.9	18.9	19.1	18.9	18.8	18.81	18.9	18.7			0.0383142	-0.0743494	0	-0.14652	-0.037037	-0.107914	0	-0.035461	-0.0699301	-0.0361011	0.0352113	0.0355872	-0.0362319	-0.0722022	-0.0724638	-0.0719424	0	-0.0735294	-0.0740741	0
41	Saga		19.1	19.3	19.3	19.3	19.4	19.1	19.3	19.3	19	18.9	19.2	19.2	19.1	19.1	19.5	18.9	19.1	19	19	18.9	18.9	18.7	18.88	19	18.8			-0.0766284	0	0	0	0	-0.0719424	-0.0348432	0	-0.104895	-0.108303	0	0	-0.0362319	-0.0361011	0.108696	-0.0719424	0	-0.0367647	-0.037037	-0.0732601
42	Nagasaki		18.9	19.1	19.2	19.1	19.1	19	19.2	19.2	19.4	19.1	19.4	18.9	19.2	19.2	19	19	18.9	18.8	19	19	18.8	18.9	18.97	18.6	18.7			-0.153257	-0.0743494	-0.0362319	-0.0732601	-0.111111	-0.107914	-0.0696864	-0.035461	0.034965	-0.0361011	0.0704225	-0.106762	0	0	-0.0724638	-0.0359712	-0.0727273	-0.110294	-0.037037	-0.03663
43	Kumamoto		19.1	19.1	19.1	19.2	19.2	19.2	19.2	19.5	19.3	19.2	19.3	19.4	18.9	19.3	19	19	19.1	18.9	19.3	19	19	19.1	18.77	19	18.8			-0.0766284	-0.0743494	-0.0724638	-0.03663	-0.0740741	-0.0359712	-0.0696864	0.070922	0	0	0.0352113	0.0711744	-0.108696	0.0361011	-0.0724638	-0.0359712	0	-0.0735294	0.0740741	-0.03663
44	Oita		19.2	19.1	19.1	19.2	19.2	19	19.3	19.2	19.3	19	19.2	18.9	19.1	19.1	19.1	18.8	19	19	18.9	19.1	18.8	19	18.84	18.9	18.9			-0.0383142	-0.0743494	-0.0724638	-0.03663	-0.0740741	-0.107914	-0.0348432	-0.035461	0	-0.0722022	0	-0.106762	-0.0362319	-0.0361011	-0.0362319	-0.107914	-0.0363636	-0.0367647	-0.0740741	0
45	Miyazaki		18.9	19	19.1	19	19.3	18.9	19	19.2	19	19.1	19.2	19.1	19.1	19.1	19.1	19.1	19	18.9	18.9	18.8	19	19	18.9	18.7	18.9			-0.153257	-0.111524	-0.0724638	-0.10989	-0.037037	-0.143885	-0.139373	-0.035461	-0.104895	-0.0361011	0	-0.0355872	-0.0362319	-0.0361011	-0.0362319	0	-0.0363636	-0.0735294	-0.0740741	-0.10989
46	Kagoshima		19	19.1	18.9	19.2	19	19	19.1	18.9	19.1	18.9	18.8	19.1	19	19.1	18.9	19	18.8	18.8	18.9	18.8	18.7	19	18.75	18.7	18.4			-0.114943	-0.0743494	-0.144928	-0.03663	-0.148148	-0.107914	-0.10453	-0.141844	-0.0699301	-0.108303	-0.140845	-0.0355872	-0.0724638	-0.0361011	-0.108696	-0.0359712	-0.109091	-0.110294	-0.0740741	-0.10989
47	Okinawa		18.9	19	19	18.9	18.9	18.8	18.9	18.9	19	18.8	18.9	18.8	18.8	18.6	18.7	18.7	18.6	18.9	19	18.9	18.8	18.7	18.58	18.6	18.5			-0.153257	-0.111524	-0.108696	-0.14652	-0.185185	-0.179856	-0.174216	-0.141844	-0.104895	-0.144404	-0.105634	-0.142349	-0.144928	-0.216606	-0.181159	-0.143885	-0.181818	-0.0735294	-0.037037	-0.0732601
	National-level standard deviation		2.61	2.69	2.76	2.73	2.7	2.78	2.87	2.82	2.86	2.77	2.84	2.81	2.76	2.77	2.76	2.78	2.75	2.72	2.7	2.73	2.69	2.7	2.57	2.6	2.65
	Sample size		565-770	613-764	624-770	606-766	598-767	561-769	571-756	518-761	552-764	573-769	508-759	489-770	513-753	508-770	543-767	513-770	511-768	420-1131	394-1139	397-1216	376-1251	359-1246	312-1234	386-1257	324-1250
[truncated: 11 more columns]

## Sheet: m6
	Age	6
	kg	Male
		Year	1989	1990	1991	1992	1993	1994	1995	1996	1997	1998	1999	2000	2001	2002	2003	2004	2005	2006	2007	2008	2009	2010	2011	2012	2013			Standardized data
	National average		21.5	21.5	21.5	21.6	21.7	21.6	21.7	21.8	21.7	21.7	21.7	21.8	21.7	21.7	21.7	21.6	21.6	21.6	21.5	21.5	21.5	21.4	21.3	21.3	21.3
1	Hokkaido		21.7	21.9	22	21.9	22	22.2	22	22.2	21.9	22.2	22.4	21.9	22	21.8	22.4	22.2	21.9	22	21.8	21.7	22	21.6	21.9	21.7	22			0.0598802	0.118694	0.14881	0.0877193	0.0862069	0.17341	0.0849858	0.110193	0.0543478	0.136612	0.192308	0.026455	0.0815217	0.0274725	0.193906	0.168539	0.084507	0.10929	0.0859599	0.0588235
2	Aomori		21.9	22.2	22.2	22.8	22.8	23	22.5	22.9	22.4	22.7	22.6	22.6	22.8	22.6	22.2	22.3	22.4	22.4	22.4	22.9	22.1	22.2	22.1	22	21.9			0.11976	0.207715	0.208333	0.350877	0.316092	0.404624	0.226629	0.30303	0.190217	0.273224	0.247253	0.21164	0.298913	0.247253	0.138504	0.196629	0.225352	0.218579	0.25788	0.411765
3	Iwate		21.8	21.9	22.1	22.1	22.2	22.3	22.5	22.2	22.4	22.2	22.4	22.2	22.5	22.4	22.3	22.7	22.6	22.2	22.2	22.3	22.2	22.1	…	22.1	21.8			0.0898204	0.118694	0.178571	0.146199	0.143678	0.202312	0.226629	0.110193	0.190217	0.136612	0.192308	0.10582	0.217391	0.192308	0.166205	0.308989	0.28169	0.163934	0.200573	0.235294
4	Miyagi		21.8	22	21.9	22	22.3	22.5	21.1	22.3	22.1	22.6	22.6	22.5	22.2	22.5	22.5	22.2	22.3	22.1	22.2	22	21.9	21.9	…	21.9	22			0.0898204	0.148368	0.119048	0.116959	0.172414	0.260116	-0.169972	0.137741	0.108696	0.245902	0.247253	0.185185	0.13587	0.21978	0.221607	0.168539	0.197183	0.136612	0.200573	0.147059
5	Akita		22	22.3	22.3	22.2	22.5	22.4	22.2	22.4	22.6	22.5	22.5	22.4	22.5	22.7	22.4	22.4	22.7	22.6	22.3	22.5	22.2	22.5	21.8	22.1	22.1			0.149701	0.237389	0.238095	0.175439	0.229885	0.231214	0.141643	0.165289	0.244565	0.218579	0.21978	0.15873	0.217391	0.274725	0.193906	0.224719	0.309859	0.273224	0.229226	0.294118
6	Yamagata		21.9	21.6	21.6	21.6	22.5	21.9	22.1	22.4	22.2	22.4	22	22.3	22	22	22.6	22.3	22.2	22.1	22.4	22.2	21.7	22	21.8	21.9	21.6			0.11976	0.0296736	0.0297619	0	0.229885	0.0867052	0.113314	0.165289	0.13587	0.191257	0.0824176	0.132275	0.0815217	0.0824176	0.249307	0.196629	0.169014	0.136612	0.25788	0.205882
7	Fukushima		21.9	21.9	21.9	22.1	22.2	22.5	22	22.2	22	22.2	22.1	22.3	22.3	22.3	21.8	22.5	22.4	22.3	22.2	22.1	21.8	21.7	…	22.3	22			0.11976	0.118694	0.119048	0.146199	0.143678	0.260116	0.0849858	0.110193	0.0815217	0.136612	0.10989	0.132275	0.163043	0.164835	0.0277008	0.252809	0.225352	0.191257	0.200573	0.176471
8	Ibaraki		21.7	21.6	22	22.2	22.3	21.9	22.2	22.3	22.1	21.9	22.1	22.1	22.1	22.2	22.4	22	22.1	21.7	21.6	21.9	22	21.7	21.7	21.8	21.7			0.0598802	0.0296736	0.14881	0.175439	0.172414	0.0867052	0.141643	0.137741	0.108696	0.0546448	0.10989	0.0793651	0.108696	0.137363	0.193906	0.11236	0.140845	0.0273224	0.0286533	0.117647
9	Tochigi		21.6	21.9	22.1	22.2	21.8	22.3	22.3	22.3	22.2	21.9	22.2	22.4	21.9	22	22.2	21.9	22.2	22	21.6	21.9	21.8	21.8	21.5	21.5	21.5			0.0299401	0.118694	0.178571	0.175439	0.0287356	0.202312	0.169972	0.137741	0.13587	0.0546448	0.137363	0.15873	0.0543478	0.0824176	0.138504	0.0842697	0.169014	0.10929	0.0286533	0.117647
10	Gunma		21.6	21.7	21.6	21.8	21.5	21.7	21.8	22	21.8	22.2	22.1	22	22.1	22	22.1	21.7	21.6	21.9	21.7	21.8	21.5	21.7	21.4	21.5	21.7			0.0299401	0.0593472	0.0297619	0.0584795	-0.0574713	0.0289017	0.0283286	0.0550964	0.0271739	0.136612	0.10989	0.0529101	0.108696	0.0824176	0.110803	0.0280899	0	0.0819672	0.0573066	0.0882353
11	Saitama		21.4	21.6	21.7	21.5	22.1	21.6	21.7	22	22	21.6	21.8	21.8	21.7	21.7	21.4	21.4	21.7	21.8	21.4	21.5	21.4	21.6	21.5	21.4	21.5			-0.0299401	0.0296736	0.0595238	-0.0292398	0.114943	0	0	0.0550964	0.0815217	-0.0273224	0.0274725	0	0	0	-0.0831025	-0.0561798	0.028169	0.0546448	-0.0286533	0
12	Chiba		21.6	22.2	21.9	22.1	21.8	21.7	22.2	22.3	21.8	22.1	22.3	22	22	21.9	21.7	22	21.8	21.9	21.5	21.4	21.5	21.6	21.4	21.3	21.4			0.0299401	0.207715	0.119048	0.146199	0.0287356	0.0289017	0.141643	0.137741	0.0271739	0.10929	0.164835	0.0529101	0.0815217	0.0549451	0	0.11236	0.056338	0.0819672	0	-0.0294118
13	Tokyo		21.9	21.6	21.5	21.6	21.7	21.5	21.8	22	21.9	21.9	22	22.1	21.6	21.6	21.9	21.6	21.8	21.3	21.5	21.6	21.7	21.2	21.4	21.3	21.5			0.11976	0.0296736	0	0	0	-0.0289017	0.0283286	0.0550964	0.0543478	0.0546448	0.0824176	0.0793651	-0.0271739	-0.0274725	0.0554017	0	0.056338	-0.0819672	0	0.0294118
14	Kanagawa		21.3	21.6	21.5	21.6	21.7	21.6	21.5	21.7	21.8	21.7	21.6	21.6	21.8	21.6	21.7	21.4	21.5	21.2	21.5	21.4	21.5	21.4	21.2	20.9	21.2			-0.0598802	0.0296736	0	0	0	0	-0.0566572	-0.0275482	0.0271739	0	-0.0274725	-0.0529101	0.0271739	-0.0274725	0	-0.0561798	-0.028169	-0.10929	0	-0.0294118
15	Niigata		21.7	21.9	21.8	21.7	22.1	21.7	21.8	21.7	21.9	22	21.9	21.6	22	21.5	22	21.9	21.7	21.9	21.6	21.8	21.8	21.6	21.4	21.5	21.7			0.0598802	0.118694	0.0892857	0.0292398	0.114943	0.0289017	0.0283286	-0.0275482	0.0543478	0.0819672	0.0549451	-0.0529101	0.0815217	-0.0549451	0.0831025	0.0842697	0.028169	0.0819672	0.0286533	0.0882353
16	Toyama		21.9	21.7	21.6	22	21.8	21.8	21.9	22.1	22	22	21.7	22.2	22.1	21.7	21.8	21.8	21.6	21.6	21.7	21.5	21.6	21.4	21.4	21.3	21.4			0.11976	0.0593472	0.0297619	0.116959	0.0287356	0.0578035	0.0566572	0.0826446	0.0815217	0.0819672	0	0.10582	0.108696	0	0.0277008	0.0561798	0	0	0.0573066	0
17	Ishikawa		21.5	21.8	21.9	21.7	21.8	21.7	21.8	22	21.8	21.7	21.8	21.7	21.4	22	21.9	21.7	21.7	21.7	21.5	21.3	21.3	21.6	21.4	21.2	21.6			0	0.0890208	0.119048	0.0292398	0.0287356	0.0289017	0.0283286	0.0550964	0.0271739	0	0.0274725	-0.026455	-0.0815217	0.0824176	0.0554017	0.0280899	0.028169	0.0273224	0	-0.0588235
18	Fukui		21.5	21.8	21.6	21.5	21.7	21.8	21.9	21.5	21.4	21.7	21.8	21.8	21.3	21.8	21.7	21.7	21.5	21.7	21.5	21.5	21.6	21.8	21.4	21.5	21.4			0	0.0890208	0.0297619	-0.0292398	0	0.0578035	0.0566572	-0.0826446	-0.0815217	0	0.0274725	0	-0.108696	0.0274725	0	0.0280899	-0.028169	0.0273224	0	0
19	Yamanashi		21.6	21.4	21.4	21.3	21.7	21.5	21.7	21.8	21.7	21.6	21.5	21.7	21.6	21.4	21.9	21.1	21.7	21.7	21.5	21.2	21.2	21.7	21.5	21.4	20.9			0.0299401	-0.0296736	-0.0297619	-0.0877193	0	-0.0289017	0	0	0	-0.0273224	-0.0549451	-0.026455	-0.0271739	-0.0824176	0.0554017	-0.140449	0.028169	0.0273224	0	-0.0882353
20	Nagano		21.4	21.4	21.8	21.6	21.7	21.9	21.6	21.6	21.7	21.4	21.8	21.8	21.4	21.5	21.6	21.4	21.2	21.2	21.4	21.2	21.3	21.4	21.1	21.2	21			-0.0299401	-0.0296736	0.0892857	0	0	0.0867052	-0.0283286	-0.0550964	0	-0.0819672	0.0274725	0	-0.0815217	-0.0549451	-0.0277008	-0.0561798	-0.112676	-0.10929	-0.0286533	-0.0882353
21	Gifu		21.4	21.2	21	21	21.3	21.3	21.5	21.6	21.7	21.4	22	22	21.6	21.3	21.6	21.6	21.3	21.3	21.6	21.4	21	21.6	21.2	21.2	21.3			-0.0299401	-0.0890208	-0.14881	-0.175439	-0.114943	-0.0867052	-0.0566572	-0.0550964	0	-0.0819672	0.0824176	0.0529101	-0.0271739	-0.10989	-0.0277008	0	-0.084507	-0.0819672	0.0286533	-0.0294118
22	Shizuoka		21.1	21.3	21.1	21.2	21.5	21.4	21.6	21.8	21.5	21.5	21.5	21.4	21.4	21.3	21.5	21.3	21.4	21.1	21	21.4	21	21.2	21.2	21.1	21			-0.11976	-0.0593472	-0.119048	-0.116959	-0.0574713	-0.0578035	-0.0283286	0	-0.0543478	-0.0546448	-0.0549451	-0.10582	-0.0815217	-0.10989	-0.0554017	-0.0842697	-0.056338	-0.136612	-0.143266	-0.0294118
23	Aichi		21.4	21.3	20.8	21.5	21.7	21.1	21.6	21.5	21.6	21.5	21.2	21.3	21.4	21.4	21.3	21.4	21.3	21.3	21	21.3	21.2	21.2	21	21.4	21.2			-0.0299401	-0.0593472	-0.208333	-0.0292398	0	-0.144509	-0.0283286	-0.0826446	-0.0271739	-0.0546448	-0.137363	-0.132275	-0.0815217	-0.0824176	-0.110803	-0.0561798	-0.084507	-0.0819672	-0.143266	-0.0588235
24	Mie		21.1	21.5	21.5	21.3	21.4	21.6	21.6	21.7	21.7	21.7	21.5	21.7	21.3	21.7	21.6	21.6	21.3	21.4	21.4	21.4	21.3	21.6	21.1	21.5	21.5			-0.11976	0	0	-0.0877193	-0.0862069	0	-0.0283286	-0.0275482	0	0	-0.0549451	-0.026455	-0.108696	0	-0.0277008	0	-0.084507	-0.0546448	-0.0286533	-0.0294118
25	Shiga		21.4	21.2	21.3	21.5	21.3	21.5	21.7	21.5	21.6	21.4	21.4	21.5	21.5	21.4	21.1	21.6	21.6	21.3	21.5	21.7	21.4	21.2	21.3	21	21.5			-0.0299401	-0.0890208	-0.0595238	-0.0292398	-0.114943	-0.0289017	0	-0.0826446	-0.0271739	-0.0819672	-0.0824176	-0.0793651	-0.0543478	-0.0824176	-0.166205	0	0	-0.0819672	0	0.0588235
26	Kyoto		21.1	21.5	21.4	21.5	21.1	21.3	21.5	21.4	21.6	21.4	21.5	21.5	21.3	21.3	21.3	21.2	20.9	21.3	21.2	21.2	21.3	21	21	21.2	21.1			-0.11976	0	-0.0297619	-0.0292398	-0.172414	-0.0867052	-0.0566572	-0.110193	-0.0271739	-0.0819672	-0.0549451	-0.0793651	-0.108696	-0.10989	-0.110803	-0.11236	-0.197183	-0.0819672	-0.0859599	-0.0882353
27	Osaka		21.5	21.4	21.6	21.8	21.7	21.2	21.7	21.4	21.6	21.5	21.3	21.7	21.4	21.3	21.4	21.3	21.4	21.3	21.3	21.4	21.4	21.3	21.2	21.2	21			0	-0.0296736	0.0297619	0.0584795	0	-0.115607	0	-0.110193	-0.0271739	-0.0546448	-0.10989	-0.026455	-0.0815217	-0.10989	-0.0831025	-0.0842697	-0.056338	-0.0819672	-0.0573066	-0.0294118
28	Hyogo		21.2	21.4	21.5	21.4	21.3	21.2	21.6	21.6	21.5	21.7	21.4	21.6	21.5	21.3	21.2	21.4	21.3	21.5	21.1	21.3	21.2	21	21	21.1	20.9			-0.0898204	-0.0296736	0	-0.0584795	-0.114943	-0.115607	-0.0283286	-0.0550964	-0.0543478	0	-0.0824176	-0.0529101	-0.0543478	-0.10989	-0.138504	-0.0561798	-0.084507	-0.0273224	-0.114613	-0.0588235
29	Nara		21.4	21.5	21.6	21.6	21.6	21.6	21.7	22.1	21.5	21.7	21.6	21.5	21.5	21.7	21.7	21.4	21.4	21.7	21.5	21.7	21.5	21.2	21.3	21.5	20.9			-0.0299401	0	0.0297619	0	-0.0287356	0	0	0.0826446	-0.0543478	0	-0.0274725	-0.0793651	-0.0543478	0	0	-0.0561798	-0.056338	0.0273224	0	0.0588235
30	Wakayama		21.3	21.2	21.5	21.3	21.4	21.8	21.8	21.4	21.4	21.4	21.6	21.6	21.8	21.6	21.4	21.5	21.8	21.5	21.5	21.6	21.3	21.2	21.2	21.3	21.6			-0.0598802	-0.0890208	0	-0.0877193	-0.0862069	0.0578035	0.0283286	-0.110193	-0.0815217	-0.0819672	-0.0274725	-0.0529101	0.0271739	-0.0274725	-0.0831025	-0.0280899	0.056338	-0.0273224	0	0.0294118
31	Tottori		21.2	21	21.4	21.3	21.2	21.4	21.6	21.7	21.9	21.8	21.7	21.5	21.4	21.6	21.5	21.5	21.7	21.6	21.3	21.5	21.4	21.1	21.6	21.2	21.5			-0.0898204	-0.148368	-0.0297619	-0.0877193	-0.143678	-0.0578035	-0.0283286	-0.0275482	0.0543478	0.0273224	0	-0.0793651	-0.0815217	-0.0274725	-0.0554017	-0.0280899	0.028169	0	-0.0573066	0
32	Shimane		21.1	21.2	21.2	20.9	21.3	21.6	21.4	21.5	21.2	21.2	21.4	21.4	21.3	21.2	21.5	21.3	21.3	21.3	21	21.3	20.9	21.2	21.2	21	21			-0.11976	-0.0890208	-0.0892857	-0.204678	-0.114943	0	-0.0849858	-0.0826446	-0.13587	-0.136612	-0.0824176	-0.10582	-0.108696	-0.137363	-0.0554017	-0.0842697	-0.084507	-0.0819672	-0.143266	-0.0588235
33	Okayama		21.1	21.1	21	21.5	21.4	21.2	21.4	21.6	21.7	21.6	21.4	21.7	21.5	21.7	21.4	21.2	21.4	21.6	21	21.3	21.3	21.2	21.1	20.9	21.1			-0.11976	-0.118694	-0.14881	-0.0292398	-0.0862069	-0.115607	-0.0849858	-0.0550964	0	-0.0273224	-0.0824176	-0.026455	-0.0543478	0	-0.0831025	-0.11236	-0.056338	0	-0.143266	-0.0588235
34	Hiroshima		21.4	21.3	21.1	21.1	21.5	21.2	21.4	21.4	21.4	21.5	21.5	21.6	21.2	21.3	21.6	21.2	21.4	21.1	21.1	21.4	21.5	21.4	21.1	21.5	21.1			-0.0299401	-0.0593472	-0.119048	-0.146199	-0.0574713	-0.115607	-0.0849858	-0.110193	-0.0815217	-0.0546448	-0.0549451	-0.0529101	-0.13587	-0.10989	-0.0277008	-0.11236	-0.056338	-0.136612	-0.114613	-0.0294118
35	Yamaguchi		20.9	21.4	21	21.1	21	21	21.2	21.4	21.2	20.9	21.2	21.6	21.2	21.6	21.2	21.4	21.3	21.1	21.1	21.1	21.3	21.4	21.3	21	20.8			-0.179641	-0.0296736	-0.14881	-0.146199	-0.201149	-0.17341	-0.141643	-0.110193	-0.13587	-0.218579	-0.137363	-0.0529101	-0.13587	-0.0274725	-0.138504	-0.0561798	-0.084507	-0.136612	-0.114613	-0.117647
36	Tokushima		21.7	21.7	22.1	21.8	22.3	21.9	22.4	22.5	22	22.3	21.6	22.3	21.9	22.4	22	21.7	21.8	22.3	22	21.7	21.5	21.5	21.3	21.5	21.3			0.0598802	0.0593472	0.178571	0.0584795	0.172414	0.0867052	0.1983	0.192837	0.0815217	0.163934	-0.0274725	0.132275	0.0543478	0.192308	0.0831025	0.0280899	0.056338	0.191257	0.143266	0.0588235
37	Kagawa		21.5	21.6	21.5	21.4	21.7	21.6	21.8	22	21.8	21.8	21.8	21.7	21.9	21.7	21.6	21.4	21.5	21.6	21.4	21.6	21.3	21.4	21.2	21.5	21.4			0	0.0296736	0	-0.0584795	0	0	0.0283286	0.0550964	0.0271739	0.0273224	0.0274725	-0.026455	0.0543478	0	-0.0277008	-0.0561798	-0.028169	0	-0.0286533	0.0294118
38	Ehime		21.5	21.3	21.5	21.6	21.7	21.3	21.3	22	21.8	21.6	21.4	21.6	21.7	21.6	21.2	21.4	21.6	21.2	21	21.5	21	21.3	21	21.3	20.8			0	-0.0593472	0	0	0	-0.0867052	-0.113314	0.0550964	0.0271739	-0.0273224	-0.0824176	-0.0529101	0	-0.0274725	-0.138504	-0.0561798	0	-0.10929	-0.143266	0
39	Kochi		21	21	21.5	21.2	21.3	21.3	21.4	21.3	21.5	21.2	21.1	21.2	21.3	21.4	22.1	21.3	21.4	21.5	21.5	21.6	21.1	21.5	21.2	21.3	21			-0.149701	-0.148368	0	-0.116959	-0.114943	-0.0867052	-0.0849858	-0.137741	-0.0543478	-0.136612	-0.164835	-0.15873	-0.108696	-0.0824176	0.110803	-0.0842697	-0.056338	-0.0273224	0	0.0294118
40	Fukuoka		21.3	21.2	21.2	21.3	21.4	21.5	21.3	21.6	21.5	21.4	21.5	21.5	21.4	21.7	21.5	21.1	21.6	21.5	21.6	21.6	21.1	21.3	21.3	21.1	21.4			-0.0598802	-0.0890208	-0.0892857	-0.0877193	-0.0862069	-0.0289017	-0.113314	-0.0550964	-0.0543478	-0.0819672	-0.0549451	-0.0793651	-0.0815217	0	-0.0554017	-0.140449	0	-0.0273224	0.0286533	0.0294118
41	Saga		21	21.3	21.5	21.3	21.6	21.3	21.6	21.8	21.6	21.5	21.6	21.3	21.9	21.8	21.7	21.5	21.6	21.4	21.6	21.6	21.2	21.4	21.3	21.2	21.6			-0.149701	-0.0593472	0	-0.0877193	-0.0287356	-0.0867052	-0.0283286	0	-0.0271739	-0.0546448	-0.0274725	-0.132275	0.0543478	0.0274725	0	-0.0280899	0	-0.0546448	0.0286533	0.0294118
42	Nagasaki		21	21.3	20.9	21.2	21.4	21.2	21.7	21.6	21.3	21.7	21.5	21.7	21.5	21.7	21.6	21.3	21.7	21.5	21.4	21.2	21.6	21.4	21.3	21.2	21.4			-0.149701	-0.0593472	-0.178571	-0.116959	-0.0862069	-0.115607	0	-0.0550964	-0.108696	0	-0.0549451	-0.026455	-0.0543478	0	-0.0277008	-0.0842697	0.028169	-0.0273224	-0.0286533	-0.0882353
43	Kumamoto		21.1	21.5	21.2	21.8	21.5	21.6	21.9	22.3	21.6	21.8	21.7	21.6	21.8	21.7	21.9	21.8	21.8	21.9	21.7	21.9	21.5	21.9	21.3	21.5	21.7			-0.11976	0	-0.0892857	0.0584795	-0.0574713	0	0.0566572	0.137741	-0.0271739	0.0273224	0	-0.0529101	0.0271739	0	0.0554017	0.0561798	0.056338	0.0819672	0.0573066	0.117647
44	Oita		21.3	21.4	21.3	21.5	21.8	21.6	21.6	21.8	21.7	21.8	21.7	21.7	21.8	21.5	21.8	21.4	21.4	21.8	21.4	21.4	21.3	21.9	21.8	21.6	21.3			-0.0598802	-0.0296736	-0.0595238	-0.0292398	0.0287356	0	-0.0283286	0	0	0.0273224	0	-0.026455	0.0271739	-0.0549451	0.0277008	-0.0561798	-0.056338	0.0546448	-0.0286533	-0.0294118
45	Miyazaki		21.3	21	21.4	21.3	21.2	21.6	21.9	21.6	21.4	21.5	21.5	21.5	21.8	21.6	22	21.8	21.5	21.8	21.3	21.3	21.6	21.7	21.3	20.8	21.4			-0.0598802	-0.148368	-0.0297619	-0.0877193	-0.143678	0	0.0566572	-0.0550964	-0.0815217	-0.0546448	-0.0549451	-0.0793651	0.0271739	-0.0274725	0.0831025	0.0561798	-0.028169	0.0546448	-0.0573066	-0.0588235
46	Kagoshima		21.2	21	21.2	21.3	21.2	21.1	21.2	21.2	21.3	21.5	21.4	21.5	21.5	21.6	21.4	21.4	21.4	21.3	21	21.1	21.4	21.3	20.9	20.8	21.1			-0.0898204	-0.148368	-0.0892857	-0.0877193	-0.143678	-0.144509	-0.141643	-0.165289	-0.108696	-0.0546448	-0.0824176	-0.0793651	-0.0543478	-0.0274725	-0.0831025	-0.0561798	-0.056338	-0.0819672	-0.143266	-0.117647
47	Okinawa		21.4	21.1	21.4	21.1	21.2	21.3	21.5	21.4	21.2	21.4	21.6	21.6	21.5	21.4	21.3	21.4	21.2	21.5	21.6	21.2	21.3	21.1	21.6	21.1	21.1			-0.0299401	-0.118694	-0.0297619	-0.146199	-0.143678	-0.0867052	-0.0566572	-0.110193	-0.13587	-0.0819672	-0.0274725	-0.0529101	-0.0543478	-0.0824176	-0.110803	-0.0561798	-0.112676	-0.0273224	0.0286533	-0.0882353
	National-level standard deviation		3.34	3.37	3.36	3.42	3.48	3.46	3.53	3.63	3.68	3.66	3.64	3.78	3.68	3.64	3.61	3.56	3.55	3.66	3.49	3.4	3.44	3.36	3.28	3.32	3.37
	Sample size		394-480	441-480	444-480	441-480	438-480	430-480	441-480	426-480	427-480	441-480	432-480	423-480	423-480	438-480	440-480	428-480	428-480	422-528	423-536	422-533	425-538	429-541	421-544	419-542	429-539
[truncated: 11 more columns]

## Sheet: m7
	Age	7
	kg	Male
		Year	1989	1990	1991	1992	1993	1994	1995	1996	1997	1998	1999	2000	2001	2002	2003	2004	2005	2006	2007	2008	2009	2010	2011	2012	2013			Standardized data
	National average		24	24	24.14	24.2	24.3	24.3	24.4	24.4	24.5	24.4	24.4	24.4	24.3	24.3	24.4	24.3	24.3	24.2	24.2	24.2	24.1	24	24	24	23.9
1	Hokkaido		25.2	24.5	24.8	24.9	25.2	25.1	24.9	24.9	25.3	24.8	25	24.6	25	24.7	25.2	24.8	24.9	24.9	25	24.2	24.1	24.5	24.9	24.7	24.7			0.305344	0.126582	0.165829	0.170732	0.21327	0.185615	0.117925	0.116009	0.1766	0.0886918	0.136986	0.0452489	0.158371	0.0892857	0.181818	0.112108	0.138249	0.164319	0.183486	0
2	Aomori		25.2	24.8	25.5	25.4	25.2	25.6	25.8	25.5	25.7	26	25.8	25.8	25.5	25.8	25.6	25.6	24.9	26	25.9	25.6	25.4	25.1	25.1	25	25.2			0.305344	0.202532	0.341709	0.292683	0.21327	0.301624	0.330189	0.25522	0.264901	0.354767	0.319635	0.316742	0.271493	0.334821	0.272727	0.29148	0.138249	0.422535	0.389908	0.328638
3	Iwate		24.8	24.6	24.6	24.8	24.8	24.9	25	25.3	24.8	25.1	25	25.4	25.2	24.9	25.3	25.3	25	25.3	24.8	25.1	24.7	25.1	…	24.8	25.1			0.203562	0.151899	0.115578	0.146341	0.118483	0.139211	0.141509	0.208817	0.0662252	0.155211	0.136986	0.226244	0.20362	0.133929	0.204545	0.224215	0.16129	0.258216	0.137615	0.211268
4	Miyagi		24.8	24.9	24.6	24.6	24.9	25	25.1	24.8	25.3	25.1	25.5	25.2	24.8	25	25.1	24.8	25.2	24.9	25.1	25	24.5	24.6	…	24.5	24.5			0.203562	0.227848	0.115578	0.097561	0.14218	0.162413	0.165094	0.0928074	0.1766	0.155211	0.251142	0.180995	0.113122	0.15625	0.159091	0.112108	0.207373	0.164319	0.206422	0.187793
5	Akita		25	24.7	25.1	25.1	24.8	25.3	25.5	25.8	25.4	25.3	25.5	25.5	25.8	26	25.8	25.8	25.1	25.3	25.2	25.8	25.3	25.2	25.3	25	24.8			0.254453	0.177215	0.241206	0.219512	0.118483	0.232019	0.259434	0.324826	0.198675	0.199557	0.251142	0.248869	0.339367	0.379464	0.318182	0.336323	0.184332	0.258216	0.229358	0.375587
6	Yamagata		24.1	24.6	24.5	24.9	24.5	25	24.9	25.1	24.5	25	24.9	24.9	24.8	24.7	25.4	25.1	25.1	25.1	25.3	25.2	24.7	25	24.7	24.7	25.2			0.0254453	0.151899	0.0904523	0.170732	0.0473934	0.162413	0.117925	0.162413	0	0.133038	0.114155	0.113122	0.113122	0.0892857	0.227273	0.179372	0.184332	0.211268	0.252294	0.234742
7	Fukushima		24.2	24.6	24.5	24.6	24.8	24.6	24.9	25	25.3	24.9	24.7	25.1	24.6	25	24.6	25	24.8	25	24.8	24.6	24.6	24.3	…	24.4	24.7			0.0508906	0.151899	0.0904523	0.097561	0.118483	0.0696056	0.117925	0.139211	0.1766	0.110865	0.0684932	0.158371	0.0678733	0.15625	0.0454545	0.156951	0.115207	0.187793	0.137615	0.0938967
8	Ibaraki		24.4	24.7	24.5	24.2	24.9	24.6	24.9	24.9	24.8	25	25.1	25	24.7	24.9	24.7	24.5	24.9	25.1	24.8	24.5	24.3	24.8	24.5	24.2	24			0.101781	0.177215	0.0904523	0	0.14218	0.0696056	0.117925	0.116009	0.0662252	0.133038	0.159817	0.135747	0.0904977	0.133929	0.0681818	0.044843	0.138249	0.211268	0.137615	0.0704225
9	Tochigi		24.4	24.1	24.8	24.5	24.6	24.7	24.8	24.8	25.3	24.9	25.2	25	24.8	24.8	24.6	24.9	24.9	24.6	24.8	24.6	24.3	24.8	23.9	24.6	24.4			0.101781	0.0253165	0.165829	0.0731707	0.07109	0.0928074	0.0943396	0.0928074	0.1766	0.110865	0.182648	0.135747	0.113122	0.111607	0.0454545	0.134529	0.138249	0.0938967	0.137615	0.0938967
10	Gunma		24.4	24.1	24.1	24.4	24.5	24.7	24.6	24.9	24.5	25	24.7	25.1	24.6	24.7	25	24.6	24.4	24.3	24.3	24.2	24.5	24.3	24.4	24.3	24.7			0.101781	0.0253165	-0.0100503	0.0487805	0.0473934	0.0928074	0.0471698	0.116009	0	0.133038	0.0684932	0.158371	0.0678733	0.0892857	0.136364	0.0672646	0.0230415	0.0234742	0.0229358	0
11	Saitama		24	23.7	24	23.9	24.5	24.5	24.5	24.5	24.4	24.9	24.2	24.4	24.4	23.9	24.8	24	24.4	24	24.3	24.2	24.4	23.9	24	24.1	23.8			0	-0.0759494	-0.0351759	-0.0731707	0.0473934	0.0464037	0.0235849	0.0232019	-0.0220751	0.110865	-0.0456621	0	0.0226244	-0.0892857	0.0909091	-0.0672646	0.0230415	-0.0469484	0.0229358	0
12	Chiba		24.1	24.3	24.3	24.5	24.2	24.6	24.8	24.5	24.3	24.3	24.4	24.5	24.7	24.6	24.6	24.3	24.7	24.5	24.3	24.5	24.3	24	24.2	23.8	23.9			0.0254453	0.0759494	0.040201	0.0731707	-0.0236967	0.0696056	0.0943396	0.0232019	-0.0441501	-0.0221729	0	0.0226244	0.0904977	0.0669643	0.0454545	0	0.0921659	0.0704225	0.0229358	0.0704225
13	Tokyo		24.1	23.9	24.1	24.9	24.8	25	24.6	24.5	24.6	24.5	24.7	24.2	24	24.6	24.5	24.5	24.6	23.9	24.2	24.3	24.2	24.1	24.2	23.8	24			0.0254453	-0.0253165	-0.0100503	0.170732	0.118483	0.162413	0.0471698	0.0232019	0.0220751	0.0221729	0.0684932	-0.0452489	-0.0678733	0.0669643	0.0227273	0.044843	0.0691244	-0.0704225	0	0.0234742
14	Kanagawa		24.1	24.1	24.1	23.9	24.6	24.3	24.3	24.2	24.4	24.6	24.2	23.9	23.9	24.2	23.9	24.4	23.8	24	23.7	24	24.1	23.8	24	24	23.6			0.0254453	0.0253165	-0.0100503	-0.0731707	0.07109	0	-0.0235849	-0.0464037	-0.0220751	0.0443459	-0.0456621	-0.113122	-0.0904977	-0.0223214	-0.113636	0.0224215	-0.115207	-0.0469484	-0.114679	-0.0469484
15	Niigata		24.7	24.6	24.6	24	24.1	24.6	24.4	24.9	24.8	24.6	24.7	24.6	24.5	24.4	24.7	24.7	24.8	24.6	24.3	24.2	24.4	24.2	24	24.5	24.4			0.178117	0.151899	0.115578	-0.0487805	-0.0473934	0.0696056	0	0.116009	0.0662252	0.0443459	0.0684932	0.0452489	0.0452489	0.0223214	0.0681818	0.0896861	0.115207	0.0938967	0.0229358	0
16	Toyama		24.4	24.5	24.3	24.6	24.7	24.5	25.1	24.3	25.2	24.8	24.9	24.6	24.6	24.5	24.4	24.6	24.4	24.8	24.4	24.2	24.4	24.3	23.9	24.2	24.2			0.101781	0.126582	0.040201	0.097561	0.0947867	0.0464037	0.165094	-0.0232019	0.154525	0.0886918	0.114155	0.0452489	0.0678733	0.0446429	0	0.0672646	0.0230415	0.140845	0.0458716	0
17	Ishikawa		24	24	24.4	24	24.3	24.4	24.5	24.4	24.6	24.5	24.2	24.3	24.5	24.6	24.5	24.5	24.1	24.3	24.4	24.6	24.7	23.9	23.9	24.3	24.4			0	0	0.0653266	-0.0487805	0	0.0232019	0.0235849	0	0.0220751	0.0221729	-0.0456621	-0.0226244	0.0452489	0.0669643	0.0227273	0.044843	-0.0460829	0.0234742	0.0458716	0.0938967
18	Fukui		24	24.1	24	24.3	24.5	24.3	24.5	24.6	24.4	24.2	24.1	24.6	24.2	24.5	24.7	24	24.2	24.2	24.2	24.4	24.5	23.9	24	23.8	23.9			0	0.0253165	-0.0351759	0.0243902	0.0473934	0	0.0235849	0.0464037	-0.0220751	-0.0443459	-0.0684932	0.0452489	-0.0226244	0.0446429	0.0681818	-0.0672646	-0.0230415	0	0	0.0469484
19	Yamanashi		24.1	23.9	24.3	24.4	24.5	24.3	24.1	24.8	24.6	24.2	24.2	24.4	24.4	24	24.2	24.4	24	24.8	24.1	24	23.9	24.3	23.8	24.1	23.7			0.0254453	-0.0253165	0.040201	0.0487805	0.0473934	0	-0.0707547	0.0928074	0.0220751	-0.0443459	-0.0456621	0	0.0226244	-0.0669643	-0.0454545	0.0224215	-0.0691244	0.140845	-0.0229358	-0.0469484
20	Nagano		23.6	24	24.1	23.8	24.3	24.3	24.2	24	24.4	24.1	24	23.7	24.3	23.7	24.2	24.2	23.7	24.1	23.8	24	24.1	23.7	23.4	23.9	23.9			-0.101781	0	-0.0100503	-0.097561	0	0	-0.0471698	-0.0928074	-0.0220751	-0.0665188	-0.0913242	-0.158371	0	-0.133929	-0.0454545	-0.0224215	-0.138249	-0.0234742	-0.0917431	-0.0469484
21	Gifu		23.9	23.6	24.2	23.6	23.7	23.6	23.8	24.3	24.3	24.1	23.9	24.6	23.7	24.1	24.2	24.2	23.7	24.1	24.3	23.8	23.9	24	23.9	24	23.8			-0.0254453	-0.101266	0.0150754	-0.146341	-0.14218	-0.162413	-0.141509	-0.0232019	-0.0441501	-0.0665188	-0.114155	0.0452489	-0.135747	-0.0446429	-0.0454545	-0.0224215	-0.138249	-0.0234742	0.0229358	-0.0938967
22	Shizuoka		23.6	24	23.5	23.9	23.9	23.8	24.4	24.1	24.4	23.8	24.2	24.1	23.9	24	23.8	24.2	24.3	23.7	24.1	24	23.8	23.6	23.9	23.7	23.6			-0.101781	0	-0.160804	-0.0731707	-0.0947867	-0.116009	0	-0.0696056	-0.0220751	-0.133038	-0.0456621	-0.0678733	-0.0904977	-0.0669643	-0.136364	-0.0224215	0	-0.117371	-0.0229358	-0.0469484
23	Aichi		23.6	23.9	23.7	23.9	24.2	23.9	24.1	24.2	24.2	24.4	24.2	24.2	24.2	24	24	24	23.9	23.9	23.7	23.8	23.6	23.9	23.6	23.7	24			-0.101781	-0.0253165	-0.110553	-0.0731707	-0.0236967	-0.0928074	-0.0707547	-0.0464037	-0.0662252	0	-0.0456621	-0.0452489	-0.0226244	-0.0669643	-0.0909091	-0.0672646	-0.0921659	-0.0704225	-0.114679	-0.0938967
24	Mie		23.9	23.6	24.2	23.9	24.1	23.9	24.4	24.5	24.4	24.3	24.3	24.7	24.1	24.2	24.3	24.3	24	23.8	24.6	24.4	24.1	24.1	23.5	23.8	24			-0.0254453	-0.101266	0.0150754	-0.0731707	-0.0473934	-0.0928074	0	0.0232019	-0.0220751	-0.0221729	-0.0228311	0.0678733	-0.0452489	-0.0223214	-0.0227273	0	-0.0691244	-0.0938967	0.0917431	0.0469484
25	Shiga		23.9	23.8	24.1	24	24	24	23.8	24.2	24.1	24	24.2	24	24.1	24.1	24.1	23.8	24	24.2	23.9	24.1	24.2	23.9	24.2	23.6	23.4			-0.0254453	-0.0506329	-0.0100503	-0.0487805	-0.07109	-0.0696056	-0.141509	-0.0464037	-0.0883002	-0.0886918	-0.0456621	-0.0904977	-0.0452489	-0.0446429	-0.0681818	-0.112108	-0.0691244	0	-0.0688073	-0.0234742
26	Kyoto		23.9	23.8	23.7	24.4	24.1	24.5	24	24	24.2	23.8	23.8	24	24.1	23.9	23.9	24	23.9	24	23.9	23.8	23.8	23.9	23.4	23.7	23.8			-0.0254453	-0.0506329	-0.110553	0.0487805	-0.0473934	0.0464037	-0.0943396	-0.0928074	-0.0662252	-0.133038	-0.136986	-0.0904977	-0.0452489	-0.0892857	-0.113636	-0.0672646	-0.0921659	-0.0469484	-0.0688073	-0.0938967
27	Osaka		24.1	23.9	23.9	24	24.4	24.2	24.1	24	24.5	24.4	24.3	24.1	24.2	24.4	23.8	23.8	23.9	24	23.9	24	24.1	23.6	24	23.8	23.5			0.0254453	-0.0253165	-0.0603015	-0.0487805	0.0236967	-0.0232019	-0.0707547	-0.0928074	0	0	-0.0228311	-0.0678733	-0.0226244	0.0223214	-0.136364	-0.112108	-0.0921659	-0.0469484	-0.0688073	-0.0469484
28	Hyogo		23.8	23.9	23.9	23.8	24.1	24	24.3	24.1	23.9	24.1	24.1	23.9	24.2	23.8	24.2	23.8	23.9	23.8	23.9	23.7	23.6	23.9	23.4	23.6	23.8			-0.0508906	-0.0253165	-0.0603015	-0.097561	-0.0473934	-0.0696056	-0.0235849	-0.0696056	-0.13245	-0.0665188	-0.0684932	-0.113122	-0.0226244	-0.111607	-0.0454545	-0.112108	-0.0921659	-0.0938967	-0.0688073	-0.117371
29	Nara		24	24.1	23.8	24	24	24	24.3	24.3	24.2	23.9	24.4	24.2	24.6	24.3	24.1	24	24.2	24.2	24	24	24	24	23.9	24	24			0	0.0253165	-0.0854271	-0.0487805	-0.07109	-0.0696056	-0.0235849	-0.0232019	-0.0662252	-0.110865	0	-0.0452489	0.0678733	0	-0.0681818	-0.0672646	-0.0230415	0	-0.0458716	-0.0469484
30	Wakayama		23.8	24	24	23.9	24	24	24.3	24.4	24.2	24.3	24.3	24.4	24.7	24.2	24.4	24.3	24.4	23.9	24.1	24.4	24.1	23.9	23.7	23.7	23.8			-0.0508906	0	-0.0351759	-0.0731707	-0.07109	-0.0696056	-0.0235849	0	-0.0662252	-0.0221729	-0.0228311	0	0.0904977	-0.0223214	0	0	0.0230415	-0.0704225	-0.0229358	0.0469484
31	Tottori		23.5	24	23.8	24.1	24.3	23.9	24.5	24	24.5	24.6	24.4	24.1	24.1	24.6	24.3	24.3	24.3	24.4	24.3	23.7	24.3	24.1	23.8	23.7	23.8			-0.127226	0	-0.0854271	-0.0243902	0	-0.0928074	0.0235849	-0.0928074	0	0.0443459	0	-0.0678733	-0.0452489	0.0669643	-0.0227273	0	0	0.0469484	0.0229358	-0.117371
32	Shimane		23.4	23.4	24	23.8	23.9	24.1	24.2	24	24.3	24.1	24.1	24.6	24.1	24.1	24.1	24.2	24	24.1	24.1	23.8	24	23.9	23.5	23.8	23.5			-0.152672	-0.151899	-0.0351759	-0.097561	-0.0947867	-0.0464037	-0.0471698	-0.0928074	-0.0441501	-0.0665188	-0.0684932	0.0452489	-0.0452489	-0.0446429	-0.0681818	-0.0224215	-0.0691244	-0.0234742	-0.0229358	-0.0938967
33	Okayama		23.3	23.5	23.6	23.6	23.9	23.5	24.1	24.1	23.9	24.2	24.4	24	23.7	24	24	23.9	24.2	24	24	24.1	24.2	23.9	23.6	23.9	23.7			-0.178117	-0.126582	-0.135678	-0.146341	-0.0947867	-0.185615	-0.0707547	-0.0696056	-0.13245	-0.0443459	0	-0.0904977	-0.135747	-0.0669643	-0.0909091	-0.0896861	-0.0230415	-0.0469484	-0.0458716	-0.0234742
34	Hiroshima		23.4	23.6	24.2	23.8	23.8	23.9	23.9	24.3	24.4	24.3	24.1	23.9	24.1	24.4	24	24.1	24.2	24.2	23.8	23.9	23.5	23.8	24	23.5	23.7			-0.152672	-0.101266	0.0150754	-0.097561	-0.118483	-0.0928074	-0.117925	-0.0232019	-0.0220751	-0.0221729	-0.0684932	-0.113122	-0.0452489	0.0223214	-0.0909091	-0.044843	-0.0230415	0	-0.0917431	-0.0704225
35	Yamaguchi		23.4	23.7	23.2	23.8	23.8	23.9	23.6	23.7	24	23.8	23.8	24.1	24.1	23.8	23.9	24.1	23.9	23.9	23.5	23.8	23.6	23.8	23.4	23.9	23.5			-0.152672	-0.0759494	-0.236181	-0.097561	-0.118483	-0.0928074	-0.188679	-0.162413	-0.110375	-0.133038	-0.136986	-0.0678733	-0.0452489	-0.111607	-0.113636	-0.044843	-0.0921659	-0.0704225	-0.16055	-0.0938967
36	Tokushima		25.1	24.6	24.4	24.4	24.8	24.5	25.1	24.8	25.1	24.3	24.8	24.9	24.9	24.8	25	25	25.1	24.8	24.9	24.9	24.4	24.2	24.2	24.1	24.1			0.279898	0.151899	0.0653266	0.0487805	0.118483	0.0464037	0.165094	0.0928074	0.13245	-0.0221729	0.0913242	0.113122	0.135747	0.111607	0.136364	0.156951	0.184332	0.140845	0.16055	0.164319
37	Kagawa		23.8	24	24.2	24.2	24.3	23.9	24.3	24.9	24.4	24.5	24.6	24.4	24.2	24.3	24.5	23.8	24.1	23.7	24	24.3	24	23.6	24.1	24.1	23.7			-0.0508906	0	0.0150754	0	0	-0.0928074	-0.0235849	0.116009	-0.0220751	0.0221729	0.0456621	0	-0.0226244	0	0.0227273	-0.112108	-0.0460829	-0.117371	-0.0458716	0.0234742
38	Ehime		23.5	23.9	24.2	23.6	24.2	24.1	24.1	24.1	24.5	24.6	24.2	23.7	23.8	23.9	24	23.9	24	23.9	24.2	24.2	23.8	23.8	23.7	23.9	23.7			-0.127226	-0.0253165	0.0150754	-0.146341	-0.0236967	-0.0464037	-0.0707547	-0.0696056	0	0.0443459	-0.0456621	-0.158371	-0.113122	-0.0892857	-0.0909091	-0.0896861	-0.0691244	-0.0704225	0	0
39	Kochi		23.6	23.4	23.9	24	23.8	23.6	24	24.2	24.1	23.9	23.8	24.1	24.2	24	23.9	24.1	24	24.4	24.3	23.7	24.2	24.2	23.9	24.5	23.5			-0.101781	-0.151899	-0.0603015	-0.0487805	-0.118483	-0.162413	-0.0943396	-0.0464037	-0.0883002	-0.110865	-0.136986	-0.0678733	-0.0226244	-0.0669643	-0.113636	-0.044843	-0.0691244	0.0469484	0.0229358	-0.117371
40	Fukuoka		23.9	23.6	23.5	23.6	24.1	23.8	24.1	23.8	23.8	23.8	24	24.5	23.9	24.4	24.2	24.1	23.7	23.8	23.8	23.9	23.6	23.9	23.9	23.8	23.8			-0.0254453	-0.101266	-0.160804	-0.146341	-0.0473934	-0.116009	-0.0707547	-0.139211	-0.154525	-0.133038	-0.0913242	0.0226244	-0.0904977	0.0223214	-0.0454545	-0.044843	-0.138249	-0.0938967	-0.0917431	-0.0704225
41	Saga		23.6	23.9	23.8	24	23.7	24.2	23.7	24.5	24.1	24.2	24.3	24.2	24	24.4	24	24.2	24.4	24.2	24.2	23.9	24	24.1	23.7	24	24			-0.101781	-0.0253165	-0.0854271	-0.0487805	-0.14218	-0.0232019	-0.165094	0.0232019	-0.0883002	-0.0443459	-0.0228311	-0.0452489	-0.0678733	0.0223214	-0.0909091	-0.0224215	0.0230415	0	0	-0.0704225
42	Nagasaki		23.4	23.6	23.9	23.5	24.1	23.9	24	24.4	24.2	24.1	24	23.8	24.3	24	24.2	24.2	24.1	24.3	24.3	24.4	23.8	23.7	24.1	24	23.5			-0.152672	-0.101266	-0.0603015	-0.170732	-0.0473934	-0.0928074	-0.0943396	0	-0.0662252	-0.0665188	-0.0913242	-0.135747	0	-0.0669643	-0.0454545	-0.0224215	-0.0460829	0.0234742	0.0229358	0.0469484
43	Kumamoto		23.8	23.7	23.8	23.8	24.1	24.3	24.3	24.2	24.2	24.6	24.4	24.6	24.1	24.3	24.1	24.4	24.2	24.4	24.6	24.6	24.3	24.4	24.3	24.2	24.1			-0.0508906	-0.0759494	-0.0854271	-0.097561	-0.0473934	0	-0.0235849	-0.0464037	-0.0662252	0.0443459	0	0.0452489	-0.0452489	0	-0.0681818	0.0224215	-0.0230415	0.0469484	0.0917431	0.0938967
44	Oita		23.7	23.8	24.4	24.3	24	24.1	24.4	24.2	24.2	24.1	24.3	24.5	24.3	24.2	24.3	24.1	24.3	24.8	24.4	24.4	24.3	24.3	24.2	24.2	23.8			-0.0763359	-0.0506329	0.0653266	0.0243902	-0.07109	-0.0464037	0	-0.0464037	-0.0662252	-0.0665188	-0.0228311	0.0226244	0	-0.0223214	-0.0227273	-0.044843	0	0.140845	0.0458716	0.0469484
45	Miyazaki		23.3	23.5	23.5	23.7	23.9	23.8	24.3	24.1	24.5	24	24.4	24.4	24.2	24.5	24.1	24.3	24.4	24.3	24.2	24.1	24.1	24	23.9	24.2	24			-0.178117	-0.126582	-0.160804	-0.121951	-0.0947867	-0.116009	-0.0235849	-0.0696056	0	-0.0886918	0	0	-0.0226244	0.0446429	-0.0681818	0	0.0230415	0.0234742	0	-0.0234742
46	Kagoshima		23.3	23.6	23.4	24	24	23.4	23.9	24.1	23.9	24.3	24	24	24.5	24.2	23.9	23.8	23.6	23.7	23.7	23.9	23.9	24	23.8	23.8	24.1			-0.178117	-0.101266	-0.18593	-0.0487805	-0.07109	-0.208817	-0.117925	-0.0696056	-0.13245	-0.0221729	-0.0913242	-0.0904977	0.0452489	-0.0223214	-0.113636	-0.112108	-0.16129	-0.117371	-0.114679	-0.0704225
47	Okinawa		23.5	23.9	23.9	23.8	23.9	23.7	24	24.1	24.1	23.9	23.8	24	24.2	24.2	24.2	23.8	23.6	24.1	23.9	23.5	24.1	24.1	23.6	24.1	23.7			-0.127226	-0.0253165	-0.0603015	-0.097561	-0.0947867	-0.139211	-0.0943396	-0.0696056	-0.0883002	-0.110865	-0.136986	-0.0904977	-0.0226244	-0.0223214	-0.0454545	-0.112108	-0.16129	-0.0234742	-0.0688073	-0.164319
	National-level standard deviation		3.93	3.95	3.98	4.1	4.22	4.31	4.24	4.31	4.53	4.51	4.38	4.42	4.42	4.48	4.4	4.46	4.34	4.26	4.36	4.26	4.13	4.06	4.16	4.08	4.05
	Sample size		392-480	450-480	447-480	439-480	442-480	429-480	447-480	428-480	427-480	443-480	424-480	416-480	431-480	444-480	439-480	439-480	434-480	418-527	426-536	420-534	434-544	428-542	426-544	426-540	432-541
[truncated: 11 more columns]

## Sheet: m8
	Age	8
	kg	Male
		Year	1989	1990	1991	1992	1993	1994	1995	1996	1997	1998	1999	2000	2001	2002	2003	2004	2005	2006	2007	2008	2009	2010	2011	2012	2013			Standardized data
	National average		27	27.2	27.1	27.2	27.4	27.3	27.6	27.7	27.7	27.7	27.7	27.7	27.6	27.7	27.8	27.5	27.4	27.4	27.4	27.3	27.2	27.2	26.991	27.1	27.1
1	Hokkaido		28	28.4	28.6	27.8	27.9	27.9	28.7	28.6	29	28.5	28.1	29.2	28.6	28.5	28.8	28.7	28.1	28.6	28.6	28.2	27.8	28	27.6947	27.9	27.8			0.207469	0.240964	0.301811	0.117647	0.0961538	0.116959	0.204461	0.166052	0.237226	0.145191	0.0720721	0.26643	0.179533	0.142602	0.175131	0.215827	0.128676	0.223464	0.225564	0.171429
2	Aomori		28.1	28.5	28.5	28.7	28.6	28.4	29.7	29.3	29.5	29.3	29.2	29.3	29.7	29.2	29.7	28.6	28.7	29.3	29	29.6	28.9	28.9	28.4764	28.2	28.7			0.228216	0.261044	0.28169	0.294118	0.230769	0.214425	0.390335	0.295203	0.328467	0.290381	0.27027	0.284192	0.37702	0.26738	0.33275	0.197842	0.238971	0.353818	0.300752	0.438095
3	Iwate		27.4	28.1	27.7	28.1	28.2	27.9	28.3	28.3	28.9	28.4	29.3	28.4	28.8	28.7	29	28.3	28.5	28.4	28.8	28.7	28.1	28.3	…	28.4	28			0.0829876	0.180723	0.120724	0.176471	0.153846	0.116959	0.130112	0.110701	0.218978	0.127042	0.288288	0.124334	0.21544	0.178253	0.210158	0.143885	0.202206	0.18622	0.263158	0.266667
4	Miyagi		27.5	27.9	27.5	27.6	28.4	27.9	28.2	28.6	28.5	28.6	28.4	29.5	28.3	28.7	28.4	28.3	28.1	28.2	28	28.4	28.1	28.2	…	27.9	27.9			0.103734	0.140562	0.0804829	0.0784314	0.192308	0.116959	0.111524	0.166052	0.145985	0.163339	0.126126	0.319716	0.125673	0.178253	0.105079	0.143885	0.128676	0.148976	0.112782	0.209524
5	Akita		28	28	28.2	28.5	28.3	28.7	28.8	28.8	28.6	29.2	29	29.1	29.3	29.2	29.6	29	29.4	29.2	28.6	29.3	28.5	29.1	28.0069	28.9	28.5			0.207469	0.160643	0.221328	0.254902	0.173077	0.272904	0.223048	0.202952	0.164234	0.272232	0.234234	0.248668	0.305206	0.26738	0.315236	0.269784	0.367647	0.335196	0.225564	0.380952
6	Yamagata		27.6	27.6	27.7	27.9	28.1	27.8	28.3	28.4	28.6	28.9	29.2	28.8	28.4	28.2	28.8	28.5	27.9	28.2	28.7	28.4	28.2	28.2	28.8137	28.5	28.2			0.124481	0.0803213	0.120724	0.137255	0.134615	0.0974659	0.130112	0.129151	0.164234	0.217786	0.27027	0.195382	0.143627	0.0891266	0.175131	0.179856	0.0919118	0.148976	0.244361	0.209524
7	Fukushima		27.2	27.6	27.6	28.1	27.6	27.5	27.9	28.2	28	28.1	28.3	28.5	28.6	28.3	28.9	28	28	28.1	28.8	28.2	27.8	27.5	…	27.5	28.6			0.0414938	0.0803213	0.100604	0.176471	0.0384615	0.0389864	0.0557621	0.0922509	0.0547445	0.0725953	0.108108	0.142096	0.179533	0.106952	0.192644	0.0899281	0.110294	0.130354	0.263158	0.171429
8	Ibaraki		27.5	27.3	27.8	27.9	27.9	27.7	28	28.7	28.4	28.2	28.8	28.1	28	28.2	28.6	28.1	28.7	28	27.9	28.1	28.1	27.2	27.8508	27.1	27			0.103734	0.0200803	0.140845	0.137255	0.0961538	0.0779727	0.0743494	0.184502	0.127737	0.0907441	0.198198	0.071048	0.0718133	0.0891266	0.140105	0.107914	0.238971	0.111732	0.093985	0.152381
9	Tochigi		27.4	27.4	27.9	27.9	28	28.2	27.9	28.8	28.1	28.6	28.8	28.3	28.4	28.4	28.2	28.1	28.3	28.3	28	27.7	27.6	28	27.4819	27.6	27.7			0.0829876	0.0401606	0.160966	0.137255	0.115385	0.175439	0.0557621	0.202952	0.0729927	0.163339	0.198198	0.106572	0.143627	0.124777	0.0700525	0.107914	0.165441	0.167598	0.112782	0.0761905
10	Gunma		27.3	27.4	27.4	27.7	28	27.7	27.6	27.8	27.5	28.5	28.1	28.2	27.9	27.7	27.7	28.2	27.6	27.7	27.8	27.4	27.1	27.9	27.5044	27.7	27.7			0.0622407	0.0401606	0.0603622	0.0980392	0.115385	0.0779727	0	0.0184502	-0.0364964	0.145191	0.0720721	0.0888099	0.05386	0	-0.0175131	0.125899	0.0367647	0.0558659	0.075188	0.0190476
11	Saitama		26.8	27.5	27.1	27.2	27.3	27.2	27.5	27.5	27.9	27.9	27.8	27.6	27.6	27.4	27.8	27.5	27.3	27	27.1	27	27.4	27.5	27.0598	27.5	26.7			-0.0414938	0.060241	0	0	-0.0192308	-0.0194932	-0.0185874	-0.0369004	0.0364964	0.0362976	0.018018	-0.017762	0	-0.0534759	0	0	-0.0183824	-0.0744879	-0.056391	-0.0571429
12	Chiba		27.5	27.4	27.2	27.5	27.7	27.6	28	28	28.1	27.9	27.9	27.5	27.9	27.5	27.7	27.5	28	27.6	27.5	27.6	26.7	27.3	27.0824	27.2	27.1			0.103734	0.0401606	0.0201207	0.0588235	0.0576923	0.0584795	0.0743494	0.0553506	0.0729927	0.0362976	0.036036	-0.035524	0.05386	-0.0356506	-0.0175131	0	0.110294	0.0372439	0.018797	0.0571429
13	Tokyo		27.5	27	27.3	27.4	27.9	27.4	28	27.8	27.3	28	28.1	27.6	27.6	27.5	28.3	27.4	27.1	27.6	27.3	27.2	27.4	27.1	27.1848	26.7	27.4			0.103734	-0.0401606	0.0402414	0.0392157	0.0961538	0.0194932	0.0743494	0.0184502	-0.0729927	0.0544465	0.0720721	-0.017762	0	-0.0356506	0.0875657	-0.0179856	-0.0551471	0.0372439	-0.018797	-0.0190476
14	Kanagawa		27	27.2	27.1	27.5	27.6	27.2	27.2	27.4	27.2	27.7	27.8	27.4	27.8	27.8	27.3	27.6	27.4	27.3	27.2	27.2	27.1	26.9	26.631	26.8	26.6			0	0	0	0.0588235	0.0384615	-0.0194932	-0.0743494	-0.0553506	-0.0912409	0	0.018018	-0.053286	0.0359066	0.0178253	-0.0875657	0.0179856	0	-0.018622	-0.037594	-0.0190476
15	Niigata		27.2	27.6	27.6	27.6	27.8	27.7	28.1	28.1	27.9	28.3	28.1	27.6	27.8	28.4	28.1	28	27.8	28.1	27.1	27.8	27.6	27.7	27.49	27.6	27.5			0.0414938	0.0803213	0.100604	0.0784314	0.0769231	0.0779727	0.0929368	0.0738007	0.0364964	0.108893	0.0720721	-0.017762	0.0359066	0.124777	0.0525394	0.0899281	0.0735294	0.130354	-0.056391	0.0952381
16	Toyama		27.2	27.6	27.8	27.4	27.6	28.1	28.2	28	27.8	27.8	28.1	28.4	28.2	28.3	27.6	27.9	28.1	28.3	27.8	27.6	27.3	27.6	27.2671	27.4	27.7			0.0414938	0.0803213	0.140845	0.0392157	0.0384615	0.155945	0.111524	0.0553506	0.0182482	0.0181488	0.0720721	0.124334	0.10772	0.106952	-0.0350263	0.0719424	0.128676	0.167598	0.075188	0.0571429
17	Ishikawa		27.3	27	27.4	27.9	27.4	27.4	27.8	28	27.7	27.9	27.7	27.3	27.6	27.5	27.3	27.7	27.7	27.5	27.5	27.5	27.6	27.6	26.724	27.3	27.5			0.0622407	-0.0401606	0.0603622	0.137255	0	0.0194932	0.0371747	0.0553506	0	0.0362976	0	-0.071048	0	-0.0356506	-0.0875657	0.0359712	0.0551471	0.018622	0.018797	0.0380952
18	Fukui		27	27	26.8	27.3	27.4	27.5	27.6	28.1	27.7	27.3	27.8	27.9	27.6	27.5	27.9	27.8	27.7	27.3	27.6	27.7	27.6	27.6	27.499	27	27			0	-0.0401606	-0.0603622	0.0196078	0	0.0389864	0	0.0738007	0	-0.0725953	0.018018	0.035524	0	-0.0356506	0.0175131	0.0539568	0.0551471	-0.018622	0.037594	0.0761905
19	Yamanashi		27.1	27.1	27	27.2	27.7	27.4	27.8	27.9	27.5	27.9	27.7	27.1	27.4	27.5	27.5	27.7	27.9	27.1	27.4	27.2	27.1	27	27.1787	27.2	27.4			0.0207469	-0.0200803	-0.0201207	0	0.0576923	0.0194932	0.0371747	0.0369004	-0.0364964	0.0362976	0	-0.106572	-0.0359066	-0.0356506	-0.0525394	0.0359712	0.0919118	-0.0558659	0	-0.0190476
20	Nagano		26.6	26.8	27	26.4	26.8	27.3	27.1	27.4	27.3	27.4	27.3	27.6	27.1	27	26.9	27	27.3	27.1	27.1	26.9	26.3	27	26.5385	27	26.6			-0.0829876	-0.0803213	-0.0201207	-0.156863	-0.115385	0	-0.0929368	-0.0553506	-0.0729927	-0.0544465	-0.0720721	-0.017762	-0.0897666	-0.124777	-0.157618	-0.0899281	-0.0183824	-0.0558659	-0.056391	-0.0761905
21	Gifu		26.6	26.5	27	26.8	26.7	26.8	27.2	27.1	27.1	27.1	27.6	27.4	27.9	27.3	27.3	27.4	27.1	27.7	27.3	26.8	26.6	26.7	26.8572	27.1	26.8			-0.0829876	-0.140562	-0.0201207	-0.0784314	-0.134615	-0.0974659	-0.0743494	-0.110701	-0.109489	-0.108893	-0.018018	-0.053286	0.05386	-0.0713012	-0.0875657	-0.0179856	-0.0551471	0.0558659	-0.018797	-0.0952381
22	Shizuoka		26.2	26.6	26.5	26.5	27.2	26.4	27	26.9	27.3	27.1	27.1	27.1	27	27.8	27.6	26.7	26.9	26.8	27.1	26.7	27.1	26.7	26.4551	26.9	26.6			-0.165975	-0.120482	-0.120724	-0.137255	-0.0384615	-0.175439	-0.111524	-0.147601	-0.0729927	-0.108893	-0.108108	-0.106572	-0.10772	0.0178253	-0.0350263	-0.143885	-0.0919118	-0.111732	-0.056391	-0.114286
23	Aichi		26.7	26.7	26.7	26.9	27	27.2	27.1	27.6	27.9	27.2	27	27.4	27.3	27.2	27.8	26.9	26.9	27	27.2	27.2	26.8	26.8	26.4646	26.9	26.8			-0.0622407	-0.100402	-0.0804829	-0.0588235	-0.0769231	-0.0194932	-0.0929368	-0.0184502	0.0364964	-0.0907441	-0.126126	-0.053286	-0.05386	-0.0891266	0	-0.107914	-0.0919118	-0.0744879	-0.037594	-0.0190476
24	Mie		26.8	27.2	26.6	27	27.1	26.8	27.5	27.5	27.3	27.1	27.3	27.7	27.4	27.3	27.6	27.2	27.6	27.7	27.1	27.6	26.6	27.2	27.3531	26.9	26.7			-0.0414938	0	-0.100604	-0.0392157	-0.0576923	-0.0974659	-0.0185874	-0.0369004	-0.0729927	-0.108893	-0.0720721	0	-0.0359066	-0.0713012	-0.0350263	-0.0539568	0.0367647	0.0558659	-0.056391	0.0571429
25	Shiga		26.7	27	26.8	27.2	27	27	26.7	27.5	26.8	27	27.4	27.2	27.8	27.2	27.2	27.4	27	27	26.8	27	27.1	27	26.9187	27.3	26.5			-0.0622407	-0.0401606	-0.0603622	0	-0.0769231	-0.0584795	-0.167286	-0.0369004	-0.164234	-0.127042	-0.0540541	-0.0888099	0.0359066	-0.0891266	-0.105079	-0.0179856	-0.0735294	-0.0744879	-0.112782	-0.0571429
26	Kyoto		26.7	27.2	26.7	26.7	26.9	26.7	27.2	26.9	26.8	27.3	26.8	27.2	26.8	27.4	27.2	26.8	26.6	27	26.8	27.1	26.8	26.8	26.9563	26.7	26.8			-0.0622407	0	-0.0804829	-0.0980392	-0.0961538	-0.116959	-0.0743494	-0.147601	-0.164234	-0.0725953	-0.162162	-0.0888099	-0.143627	-0.0534759	-0.105079	-0.125899	-0.147059	-0.0744879	-0.112782	-0.0380952
27	Osaka		26.9	27.1	26.6	27.2	27	27.2	27.5	27.8	27.6	27.4	26.9	27.4	27.4	27.6	27.5	27.1	27.5	26.8	27.2	26.9	26.8	26.7	26.7104	27	26.8			-0.0207469	-0.0200803	-0.100604	0	-0.0769231	-0.0194932	-0.0185874	0.0184502	-0.0182482	-0.0544465	-0.144144	-0.053286	-0.0359066	-0.0178253	-0.0525394	-0.0719424	0.0183824	-0.111732	-0.037594	-0.0761905
28	Hyogo		26.7	26.9	26.6	27.2	27.1	26.6	27.4	27.6	27.7	26.9	27.4	27.1	27.1	27	27.5	27	27.1	26.7	27.3	27	26.6	26.8	26.3233	26.8	26.7			-0.0622407	-0.060241	-0.100604	0	-0.0576923	-0.136452	-0.0371747	-0.0184502	0	-0.145191	-0.0540541	-0.106572	-0.0897666	-0.124777	-0.0525394	-0.0899281	-0.0551471	-0.130354	-0.018797	-0.0571429
29	Nara		26.3	27.2	27	26.9	27.4	27.2	27.4	27.5	27.4	27.3	27.6	27.2	27.6	27.8	27.3	27.1	27.5	27.2	27.3	27.1	27	26.8	26.6581	27.1	26.8			-0.145228	0	-0.0201207	-0.0588235	0	-0.0194932	-0.0371747	-0.0369004	-0.0547445	-0.0725953	-0.018018	-0.0888099	0	0.0178253	-0.0875657	-0.0719424	0.0183824	-0.0372439	-0.018797	-0.0380952
30	Wakayama		27	26.9	27.2	27.4	27.3	27.3	27.4	27.5	27.3	27.7	27.1	27.7	27.6	27.6	27.5	26.9	27.6	27.7	27.2	27.5	26.7	27.5	26.3844	27	27.1			0	-0.060241	0.0201207	0.0392157	-0.0192308	0	-0.0371747	-0.0369004	-0.0729927	0	-0.108108	0	0	-0.0178253	-0.0525394	-0.107914	0.0367647	0.0558659	-0.037594	0.0380952
31	Tottori		26.9	26.6	26.6	26.7	27.3	27	27.6	27.6	27.4	28	27.9	27.5	27.1	27.4	27.7	27.1	27.3	27.3	27.1	27.2	27.3	27.1	27.1601	27.2	27.1			-0.0207469	-0.120482	-0.100604	-0.0980392	-0.0192308	-0.0584795	0	-0.0184502	-0.0547445	0.0544465	0.036036	-0.035524	-0.0897666	-0.0534759	-0.0175131	-0.0719424	-0.0183824	-0.018622	-0.056391	-0.0190476
32	Shimane		26.4	26.5	26.1	27	27	26.9	27	27.2	26.9	26.9	26.6	27	27.1	27.3	27	27	26.9	27.1	27.1	27	26.5	27	26.7616	26.3	26.9			-0.124481	-0.140562	-0.201207	-0.0392157	-0.0769231	-0.0779727	-0.111524	-0.0922509	-0.145985	-0.145191	-0.198198	-0.124334	-0.0897666	-0.0713012	-0.140105	-0.0899281	-0.0919118	-0.0558659	-0.056391	-0.0571429
33	Okayama		26.5	26.5	26.3	26.7	26.8	26.9	27.1	27.4	27.1	27	27.3	27.4	27.2	27.4	27.1	27	26.9	26.9	27.2	27	26.7	26.6	26.5342	26.9	26.7			-0.103734	-0.140562	-0.160966	-0.0980392	-0.115385	-0.0779727	-0.0929368	-0.0553506	-0.109489	-0.127042	-0.0720721	-0.053286	-0.0718133	-0.0534759	-0.122592	-0.0899281	-0.0919118	-0.0931099	-0.037594	-0.0571429
34	Hiroshima		26.5	26.6	26.6	26.6	26.8	26.7	26.8	27.1	27.2	27.3	27.2	27.3	26.9	27.5	27	27	27.2	27	27	26.9	27.2	26.7	27.0709	26.9	26.9			-0.103734	-0.120482	-0.100604	-0.117647	-0.115385	-0.116959	-0.148699	-0.110701	-0.0912409	-0.0725953	-0.0900901	-0.071048	-0.125673	-0.0356506	-0.140105	-0.0899281	-0.0367647	-0.0744879	-0.075188	-0.0761905
35	Yamaguchi		26.3	26.4	26.6	26.4	26.7	26.6	26.8	26.9	27.1	27.2	26.5	27.3	26.7	27.5	27	26.7	27.1	26.9	27.1	26.7	27.2	26.8	26.668	26.9	26.9			-0.145228	-0.160643	-0.100604	-0.156863	-0.134615	-0.136452	-0.148699	-0.147601	-0.109489	-0.0907441	-0.216216	-0.071048	-0.16158	-0.0356506	-0.140105	-0.143885	-0.0551471	-0.0931099	-0.056391	-0.114286
36	Tokushima		27.6	27.5	28.3	27.5	27.9	28.1	28.6	28.3	28.1	28.6	28.5	28.4	28	28.3	28.2	28.2	27.8	28	28.3	27.8	27.9	27.4	27.5447	27.3	27.4			0.124481	0.060241	0.241449	0.0588235	0.0961538	0.155945	0.185874	0.110701	0.0729927	0.163339	0.144144	0.124334	0.0718133	0.106952	0.0700525	0.125899	0.0735294	0.111732	0.169173	0.0952381
37	Kagawa		27.2	26.8	26.8	27	27.5	27.2	27.3	27.5	27.5	27.5	27.6	27.8	27.4	27.4	27.6	27.3	27	27.5	26.9	26.8	27.2	27.1	26.7554	27.5	27.3			0.0414938	-0.0803213	-0.0603622	-0.0392157	0.0192308	-0.0194932	-0.0557621	-0.0369004	-0.0364964	-0.0362976	-0.018018	0.017762	-0.0359066	-0.0534759	-0.0350263	-0.0359712	-0.0735294	0.018622	-0.093985	-0.0952381
38	Ehime		26.7	27	26.9	27.1	27.4	27.5	26.9	27.2	27.5	27.3	27.6	27.9	27.2	28.1	27.3	27.5	26.9	27.1	26.9	26.9	26.6	26.7	26.6076	27	26.9			-0.0622407	-0.0401606	-0.0402414	-0.0196078	0	0.0389864	-0.130112	-0.0922509	-0.0364964	-0.0725953	-0.018018	0.035524	-0.0718133	0.0713012	-0.0875657	0	-0.0919118	-0.0558659	-0.093985	-0.0761905
39	Kochi		26.5	26.6	26.5	26.6	26.7	26.5	27.3	27.2	27.3	27.6	27.2	26.9	26.8	27	27.5	27.3	27.2	27.2	27.1	27.2	26.8	26.7	26.7752	27.1	27.1			-0.103734	-0.120482	-0.120724	-0.117647	-0.134615	-0.155945	-0.0557621	-0.0922509	-0.0729927	-0.0181488	-0.0900901	-0.142096	-0.143627	-0.124777	-0.0525394	-0.0359712	-0.0367647	-0.0372439	-0.056391	-0.0190476
40	Fukuoka		26.4	26.6	26.6	27	26.7	26.8	27	27.3	27.1	27.2	27.8	27.3	26.9	27.5	27.8	27.2	27.2	27.2	26.8	27	27.2	27	26.9571	26.8	26.9			-0.124481	-0.120482	-0.100604	-0.0392157	-0.134615	-0.0974659	-0.111524	-0.0738007	-0.109489	-0.0907441	0.018018	-0.071048	-0.125673	-0.0356506	0	-0.0539568	-0.0367647	-0.0372439	-0.112782	-0.0571429
41	Saga		26.1	26.5	26.8	26.5	27	26.8	27.1	27.1	27	27.4	27.3	27.5	27.4	27.6	27.6	27.6	27.2	27.2	27.2	27.1	26.7	27.1	27.2812	27.1	27.1			-0.186722	-0.140562	-0.0603622	-0.137255	-0.0769231	-0.0974659	-0.0929368	-0.110701	-0.127737	-0.0544465	-0.0720721	-0.035524	-0.0359066	-0.0178253	-0.0350263	0.0179856	-0.0367647	-0.0372439	-0.037594	-0.0380952
42	Nagasaki		26.4	26.8	26.5	26.4	26.9	27.2	27.7	27.4	27	27.2	27.1	27.1	26.8	27.5	27.2	27.1	27.2	27.2	27.3	27.6	27	26.7	26.7204	27.4	26.8			-0.124481	-0.0803213	-0.120724	-0.156863	-0.0961538	-0.0194932	0.0185874	-0.0553506	-0.127737	-0.0907441	-0.108108	-0.106572	-0.143627	-0.0356506	-0.105079	-0.0719424	-0.0367647	-0.0372439	-0.018797	0.0571429
43	Kumamoto		26.9	27	26.9	26.9	27.1	27.3	27.7	27.8	27.9	28	27.3	28.1	28	27.5	27.4	27.2	27.5	27.8	27.6	27.3	27.6	27.4	27.2994	27.8	27.4			-0.0207469	-0.0401606	-0.0402414	-0.0588235	-0.0576923	0	0.0185874	0.0184502	0.0364964	0.0544465	-0.0720721	0.071048	0.0718133	-0.0356506	-0.0700525	-0.0539568	0.0183824	0.0744879	0.037594	0
44	Oita		26.9	27.2	27.1	26.8	27	26.9	27.1	27.5	27.7	27.8	27.7	27.6	27.7	27.6	27.1	27.6	27.3	27.6	27.3	27.4	27	27.8	27.5747	27.3	27			-0.0207469	0	0	-0.0784314	-0.0769231	-0.0779727	-0.0929368	-0.0369004	0	0.0181488	0	-0.017762	0.0179533	-0.0178253	-0.122592	0.0179856	-0.0183824	0.0372439	-0.018797	0.0190476
45	Miyazaki		26.1	26.4	26.8	26.8	26.8	26.8	27.3	27.2	27.6	27.1	27.3	27.2	27.4	27.3	27.5	27.5	27.8	27.5	27.8	27.6	27.5	27.2	27.5524	27.1	27.4			-0.186722	-0.160643	-0.0603622	-0.0784314	-0.115385	-0.0974659	-0.0557621	-0.0922509	-0.0182482	-0.108893	-0.0720721	-0.0888099	-0.0359066	-0.0713012	-0.0525394	0	0.0735294	0.018622	0.075188	0.0571429
46	Kagoshima		26.2	26.4	26.8	26.4	26.7	26.6	26.8	26.8	27.3	27	26.8	27.9	26.9	27.1	27.3	27.6	27.1	27.3	27.2	27	26.3	27	26.8225	26.3	27			-0.165975	-0.160643	-0.0603622	-0.156863	-0.134615	-0.136452	-0.148699	-0.166052	-0.0729927	-0.127042	-0.162162	0.035524	-0.125673	-0.106952	-0.0875657	0.0179856	-0.0551471	-0.018622	-0.037594	-0.0571429
47	Okinawa		26.8	27.2	26.8	26.8	27.3	26.8	27.6	27.4	27.6	27.3	27.3	27.7	27.5	27.3	27.1	27	27.1	26.7	27.3	26.8	27.3	26.9	27.1972	27.5	26.6			-0.0414938	0	-0.0603622	-0.0784314	-0.0192308	-0.0974659	0	-0.0553506	-0.0182482	-0.0725953	-0.0720721	0	-0.0179533	-0.0713012	-0.122592	-0.0899281	-0.0551471	-0.130354	-0.018797	-0.0952381
	National-level standard deviation		4.82	4.98	4.97	5.1	5.2	5.13	5.38	5.42	5.48	5.51	5.55	5.63	5.57	5.61	5.71	5.56	5.44	5.37	5.32	5.25	5.07	5.06	5.02248	5.06	5.02
	Sample size		394-480	444-480	447-480	445-480	449-480	439-480	450-480	425-480	430-480	434-480	431-480	431-480	418-480	438-480	441-480	435-480	444-480	422-532	430-534	428-536	433-542	423-544	426-544	421-535	433-540
[truncated: 11 more columns]

## Sheet: m9
	Age	9
	kg	Male
		Year	1989	1990	1991	1992	1993	1994	1995	1996	1997	1998	1999	2000	2001	2002	2003	2004	2005	2006	2007	2008	2009	2010	2011	2012	2013			Standardized data
	National average		30.3	30.3	30.5	30.6	30.6	30.7	30.8	31.1	31.2	31.3	31.2	31.2	31.1	31.2	31.3	31	30.9	30.9	30.7	30.8	30.6	30.5	30.3	30.5	30.4
1	Hokkaido		32.2	31.6	31.3	32.1	31.2	31.5	31.4	32.2	32.3	32.4	32	32.7	32.5	33	33	32.7	32.2	32	32.3	32.4	31.7	31.6	31.2	31.7	31.6			0.32646	0.220713	0.133111	0.245499	0.0991736	0.126984	0.096463	0.170807	0.164671	0.162242	0.119403	0.219619	0.20558	0.262009	0.249633	0.253731	0.198171	0.167683	0.251969	0.245399
2	Aomori		31.7	32.1	31.8	32.1	33.2	32.6	33.4	33.1	32.5	32.8	33.6	33.7	34	33.6	33.1	33.1	32.8	32.6	33.1	32.2	32.3	32	31.7	32.1	32.1			0.24055	0.305603	0.216306	0.245499	0.429752	0.301587	0.418006	0.310559	0.194611	0.221239	0.358209	0.366032	0.425844	0.349345	0.264317	0.313433	0.289634	0.259146	0.377953	0.214724
3	Iwate		31.2	31	31.9	31.1	31.6	31.3	32	32.1	32.2	32.2	32.8	33.1	32.3	32.6	32.5	32.8	32.2	32	32.2	32.3	31.6	31.9	…	32	31.6			0.154639	0.118846	0.232945	0.0818331	0.165289	0.0952381	0.192926	0.15528	0.149701	0.132743	0.238806	0.278184	0.176211	0.203785	0.176211	0.268657	0.198171	0.167683	0.23622	0.230061
4	Miyagi		31	31.3	31.4	31.3	31.6	31.8	31.5	32.3	31.8	32.3	32.2	32.8	33.2	32.6	32.3	31.7	32.4	32.1	32.1	32.7	32.2	31.9	…	31.6	31.4			0.120275	0.169779	0.14975	0.114566	0.165289	0.174603	0.11254	0.186335	0.0898204	0.147493	0.149254	0.234261	0.30837	0.203785	0.146843	0.104478	0.228659	0.182927	0.220472	0.291411
5	Akita		31.5	31.4	31.5	31.8	32.5	32	32.7	33.5	32.5	33.2	33.3	33.2	32.8	33.2	33.2	33	33	33.4	32.4	32.9	32.9	32.4	32.1	32.2	31.9			0.206186	0.186757	0.166389	0.196399	0.31405	0.206349	0.305466	0.372671	0.194611	0.280236	0.313433	0.292826	0.249633	0.291121	0.279001	0.298507	0.320122	0.381098	0.267717	0.322086
6	Yamagata		31	30.8	31.1	31.4	31.6	31.5	31.8	32.3	31.8	32.3	32.6	32.8	32.7	32.3	31.2	31.9	31.4	31.9	31.6	32.5	31.5	31.5	31.8	32.3	31.7			0.120275	0.0848896	0.0998336	0.130933	0.165289	0.126984	0.160772	0.186335	0.0898204	0.147493	0.208955	0.234261	0.234949	0.160116	-0.0146843	0.134328	0.0762195	0.152439	0.141732	0.260736
7	Fukushima		30.6	30.6	30.8	31	31.2	31.4	31.4	31.7	31.9	32.4	31.8	32.6	31.9	32.1	32.6	32.4	31.9	32	31.9	31.9	32.3	31.6	…	31.8	32.1			0.0515464	0.0509338	0.0499168	0.0654664	0.0991736	0.111111	0.096463	0.0931677	0.10479	0.162242	0.0895522	0.204978	0.117474	0.131004	0.190896	0.208955	0.152439	0.167683	0.188976	0.168712
8	Ibaraki		30.7	30.3	30.8	31.2	31	31.6	31.5	31.9	31.7	31.5	32	31.5	32	32.4	32.1	32	31.7	31.4	31.2	31.7	31.9	31	31.1	30.9	31.2			0.0687285	0	0.0499168	0.0981997	0.0661157	0.142857	0.11254	0.124224	0.0748503	0.0294985	0.119403	0.0439239	0.132159	0.174672	0.117474	0.149254	0.121951	0.0762195	0.0787402	0.138037
9	Tochigi		31.3	30.9	31.2	31.5	31	31.3	31.3	31.3	31.9	32	32.5	32	32	31.7	31.5	31.4	31	31.6	31	30.9	30.9	31.7	31	31.6	31.1			0.171821	0.101868	0.116473	0.1473	0.0661157	0.0952381	0.0803859	0.0310559	0.10479	0.103245	0.19403	0.11713	0.132159	0.0727802	0.0293686	0.0597015	0.0152439	0.106707	0.0472441	0.0153374
10	Gunma		30.5	31.3	30.6	30.8	31.2	31.7	31.7	31.2	31.7	31.5	30.8	32.2	31.6	31.3	31.5	31.5	31	31.2	31	31.3	30.9	30.8	30.5	30.7	30.9			0.0343643	0.169779	0.0166389	0.0327332	0.0991736	0.15873	0.144695	0.015528	0.0748503	0.0294985	-0.0597015	0.146413	0.0734214	0.014556	0.0293686	0.0746269	0.0152439	0.0457317	0.0472441	0.0766871
11	Saitama		30.1	29.7	30.6	30	31	30.7	31.2	31	30.8	32	31.4	31.7	30.8	31.5	31.6	31.2	30.7	31.3	30.3	30.8	31	30.8	30	30.3	30.4			-0.0343643	-0.101868	0.0166389	-0.0981997	0.0661157	0	0.0643087	-0.015528	-0.0598802	0.103245	0.0298507	0.0732064	-0.0440529	0.0436681	0.0440529	0.0298507	-0.0304878	0.0609756	-0.0629921	0
12	Chiba		30.6	31	30.6	31.2	31.4	30.8	31	31.4	31.6	31.8	31.4	31.4	31.7	31.1	31.1	30.9	30.9	31	30.2	31.3	31.2	30.7	30.8	30.8	30.9			0.0515464	0.118846	0.0166389	0.0981997	0.132231	0.015873	0.0321543	0.0465839	0.0598802	0.0737463	0.0298507	0.0292826	0.0881057	-0.014556	-0.0293686	-0.0149254	0	0.0152439	-0.0787402	0.0766871
13	Tokyo		30.9	30.7	30.6	30.9	31.1	31.5	30.5	30.6	31.1	31.1	31.3	31.8	31.4	31.6	31.6	30.8	31.4	30.6	31.2	30.5	30.5	30.6	30.5	30.5	30.6			0.103093	0.0679117	0.0166389	0.0490998	0.0826446	0.126984	-0.0482315	-0.0776398	-0.0149701	-0.0294985	0.0149254	0.0878477	0.0440529	0.0582242	0.0440529	-0.0298507	0.0762195	-0.0457317	0.0787402	-0.0460123
14	Kanagawa		30.7	30.1	30.5	30.3	30.4	30.9	30.5	31.3	31.6	31.3	31	30.6	30.5	30.9	30.9	31.1	30.4	30.8	30.1	30.8	30	30.1	30.2	30.2	30.2			0.0687285	-0.0339559	0	-0.0490998	-0.0330579	0.031746	-0.0482315	0.0310559	0.0598802	0	-0.0298507	-0.0878477	-0.0881057	-0.0436681	-0.0587372	0.0149254	-0.0762195	-0.0152439	-0.0944882	0
15	Niigata		30.2	30.5	31.2	30.6	31.3	31	31	31.9	31.3	30.9	32.2	32.2	31.5	32	31.5	31.6	31.5	31.8	31.5	31.6	30.2	31.5	31.2	31.1	31.2			-0.0171821	0.0339559	0.116473	0	0.115702	0.047619	0.0321543	0.124224	0.0149701	-0.0589971	0.149254	0.146413	0.0587372	0.116448	0.0293686	0.0895522	0.0914634	0.137195	0.125984	0.122699
16	Toyama		30.8	30.6	30.7	31.4	30.8	31.4	31.4	31.6	31.6	31.3	31.8	31.8	31.2	31.7	31.5	31.4	31.7	31.1	31.3	31.4	31.3	31.3	30.6	30.4	30.7			0.0859107	0.0509338	0.0332779	0.130933	0.0330579	0.111111	0.096463	0.0776398	0.0598802	0	0.0895522	0.0878477	0.0146843	0.0727802	0.0293686	0.0597015	0.121951	0.0304878	0.0944882	0.0920245
17	Ishikawa		30.9	31.1	30.7	30.3	30.8	31	31.3	31.4	31.8	31	31.2	31.6	31.3	31.7	31.8	31	31.1	31.2	31	31.4	30.8	30.1	30.8	30.8	31			0.103093	0.135823	0.0332779	-0.0490998	0.0330579	0.047619	0.0803859	0.0465839	0.0898204	-0.0442478	0	0.0585652	0.0293686	0.0727802	0.0734214	0	0.0304878	0.0457317	0.0472441	0.0920245
18	Fukui		29.9	29.9	30.4	30.2	30.1	30.3	30.9	31	31.1	31	31	30.7	31.4	31.4	31.3	30.2	31	31.1	30.8	30.8	30.9	30.6	30.5	30.5	30.5			-0.0687285	-0.0679117	-0.0166389	-0.0654664	-0.0826446	-0.0634921	0.0160772	-0.015528	-0.0149701	-0.0442478	-0.0298507	-0.0732064	0.0440529	0.0291121	0	-0.119403	0.0152439	0.0304878	0.015748	0
19	Yamanashi		30.4	30.2	30.4	30.2	30.8	30.3	30.9	31.4	31	32.1	31.1	30.7	30.7	30.9	31.2	30.7	30.4	31.2	30.7	31.1	30.7	30.7	30.2	30.8	30.6			0.0171821	-0.0169779	-0.0166389	-0.0654664	0.0330579	-0.0634921	0.0160772	0.0465839	-0.0299401	0.117994	-0.0149254	-0.0732064	-0.0587372	-0.0436681	-0.0146843	-0.0447761	-0.0762195	0.0457317	0	0.0460123
20	Nagano		29.7	30	30.1	30.7	30.6	30.8	30.2	30.5	31	30.9	30.4	30.4	30.6	30.6	30	30.4	30.3	30.5	30.1	30.2	29.7	29.6	30.4	30.7	29.7			-0.103093	-0.0509338	-0.0665557	0.0163666	0	0.015873	-0.096463	-0.0931677	-0.0299401	-0.0589971	-0.119403	-0.11713	-0.0734214	-0.0873362	-0.190896	-0.0895522	-0.0914634	-0.0609756	-0.0944882	-0.0920245
21	Gifu		29.7	29.7	30.4	29.8	30.3	30.2	29.9	30.9	30.7	30.7	30.7	31	31.3	31	31.4	30.4	30.9	30.7	30.4	30.7	30.4	30.6	30.4	30.1	29.9			-0.103093	-0.101868	-0.0166389	-0.130933	-0.0495868	-0.0793651	-0.144695	-0.0310559	-0.0748503	-0.0884956	-0.0746269	-0.0292826	0.0293686	-0.0291121	0.0146843	-0.0895522	0	-0.0304878	-0.0472441	-0.0153374
22	Shizuoka		29.4	29.9	30.21	29.9	29.8	29.9	29.9	30.2	30.7	30.6	31	30.7	30.5	30.9	30.8	30.8	30.3	30	30.2	30.3	30.3	29.7	30.5	29.7	29.5			-0.154639	-0.0679117	-0.0482529	-0.114566	-0.132231	-0.126984	-0.144695	-0.139752	-0.0748503	-0.103245	-0.0298507	-0.0732064	-0.0881057	-0.0436681	-0.0734214	-0.0298507	-0.0914634	-0.137195	-0.0787402	-0.0766871
23	Aichi		29.8	30	30.4	30.4	30.5	30.3	30.8	30.4	31	31.1	30.5	30.7	30.2	30.2	31	30.3	30.4	30.2	30.1	30.4	30.1	29.6	29.6	30.2	29.7			-0.0859107	-0.0509338	-0.0166389	-0.0327332	-0.0165289	-0.0634921	0	-0.108696	-0.0299401	-0.0294985	-0.104478	-0.0732064	-0.132159	-0.14556	-0.0440529	-0.104478	-0.0762195	-0.106707	-0.0944882	-0.0613497
24	Mie		30	29.9	30	30.2	30.6	30.8	30.2	30.8	30.8	31.1	30.8	30.4	31	30.5	31.1	30.7	31	30.8	30.6	30.2	30.3	29.9	29.7	30.5	30			-0.0515464	-0.0679117	-0.0831947	-0.0654664	0	0.015873	-0.096463	-0.0465839	-0.0598802	-0.0294985	-0.0597015	-0.11713	-0.0146843	-0.101892	-0.0293686	-0.0447761	0.0152439	-0.0152439	-0.015748	-0.0920245
25	Shiga		29.6	30.1	29.9	30.2	30.4	29.7	30	30.9	30.6	30.9	30	30.7	30.4	30.7	31.1	30.2	30.4	30.6	30.7	29.9	30.3	30.3	29.7	29.8	29.9			-0.120275	-0.0339559	-0.0998336	-0.0654664	-0.0330579	-0.15873	-0.128617	-0.0310559	-0.0898204	-0.0589971	-0.179104	-0.0732064	-0.10279	-0.0727802	-0.0293686	-0.119403	-0.0762195	-0.0457317	0	-0.138037
26	Kyoto		30.2	29.8	30.6	30.6	29.8	30.5	30.9	30.8	30.2	30.8	30.6	30.8	30.6	31	31.1	30.7	30.2	30.5	30	30	29.9	30.1	29.8	30.3	30.6			-0.0171821	-0.0848896	0.0166389	0	-0.132231	-0.031746	0.0160772	-0.0465839	-0.149701	-0.0737463	-0.0895522	-0.0585652	-0.0734214	-0.0291121	-0.0293686	-0.0447761	-0.106707	-0.0609756	-0.110236	-0.122699
27	Osaka		30.3	30.8	30.5	30.5	30.4	30.5	31.1	31.2	31.2	31.2	31.1	30.6	30.9	30.5	30.9	30.5	31.4	30.7	30.5	30.7	30.5	30.3	29.9	30.3	30			0	0.0848896	0	-0.0163666	-0.0330579	-0.031746	0.0482315	0.015528	0	-0.0147493	-0.0149254	-0.0878477	-0.0293686	-0.101892	-0.0587372	-0.0746269	0.0762195	-0.0304878	-0.0314961	-0.0153374
28	Hyogo		30	29.8	30.4	30	29.8	30.1	29.8	30.9	30.5	30.7	30.3	31	30.2	30.2	30.4	29.9	30.2	30.2	30.6	30.3	30.4	29.9	29.8	29.8	30.2			-0.0515464	-0.0848896	-0.0166389	-0.0981997	-0.132231	-0.0952381	-0.160772	-0.0310559	-0.10479	-0.0884956	-0.134328	-0.0292826	-0.132159	-0.14556	-0.132159	-0.164179	-0.106707	-0.106707	-0.015748	-0.0766871
29	Nara		30.1	30.4	30.2	30.6	29.9	31.1	30.8	31.2	31.2	30.8	31.4	30.7	30.9	31.2	30.6	30.3	30.6	30.5	30.5	30.4	29.8	30.7	30.5	30.3	30.3			-0.0343643	0.0169779	-0.0499168	0	-0.115702	0.0634921	0	0.015528	0	-0.0737463	0.0298507	-0.0732064	-0.0293686	0	-0.10279	-0.104478	-0.0457317	-0.0609756	-0.0314961	-0.0613497
30	Wakayama		30	30	30.8	30.1	30.4	30.3	30.6	30.9	30.3	31.3	31	31.4	31.3	31.2	31.1	31.5	30.9	30.9	31.1	30.2	30.6	30.7	30.6	30.4	30			-0.0515464	-0.0509338	0.0499168	-0.0818331	-0.0330579	-0.0634921	-0.0321543	-0.0310559	-0.134731	0	-0.0298507	0.0292826	0.0293686	0	-0.0293686	0.0746269	0	0	0.0629921	-0.0920245
31	Tottori		29.9	29.6	29.9	30.5	30	30	30.3	30.6	31	30.5	30.7	30.9	30.8	30.7	30.9	31.1	31	30.1	30.3	30.4	30.9	29.7	30.6	30.2	30.8			-0.0687285	-0.118846	-0.0998336	-0.0163666	-0.0991736	-0.111111	-0.0803859	-0.0776398	-0.0299401	-0.117994	-0.0746269	-0.0439239	-0.0440529	-0.0727802	-0.0587372	0.0149254	0.0152439	-0.121951	-0.0629921	-0.0613497
32	Shimane		29.4	29.2	29.1	29.8	29.4	30.1	30.7	30.7	30.6	30.6	30	30.4	30.4	30.5	30.3	30	30.9	29.8	29.9	29.7	30	30	30	30.2	30.2			-0.154639	-0.186757	-0.232945	-0.130933	-0.198347	-0.0952381	-0.0160772	-0.0621118	-0.0898204	-0.103245	-0.179104	-0.11713	-0.10279	-0.101892	-0.146843	-0.149254	0	-0.167683	-0.125984	-0.168712
33	Okayama		29.3	29.7	29.7	30.2	29.8	30.3	30	30.2	30.6	30.4	30	31.1	30.2	30.7	30.5	30.3	29.8	30.5	30.2	30.4	30.2	30.3	29.9	30.3	30			-0.171821	-0.101868	-0.133111	-0.0654664	-0.132231	-0.0634921	-0.128617	-0.139752	-0.0898204	-0.132743	-0.179104	-0.0146413	-0.132159	-0.0727802	-0.117474	-0.104478	-0.167683	-0.0609756	-0.0787402	-0.0613497
34	Hiroshima		29.7	30.1	29.6	29.9	30	30.3	30.3	30.8	31.2	30.9	30.8	30.2	30.8	31.3	30.7	30.2	30.7	30.1	31	30.5	30.1	30.4	29.8	30.2	30			-0.103093	-0.0339559	-0.14975	-0.114566	-0.0991736	-0.0634921	-0.0803859	-0.0465839	0	-0.0589971	-0.0597015	-0.146413	-0.0440529	0.014556	-0.0881057	-0.119403	-0.0304878	-0.121951	0.0472441	-0.0460123
35	Yamaguchi		29.1	29.4	29.6	29.6	29.5	30	29.6	30.4	29.9	30.3	30.6	30.3	30.2	30.5	30.8	30.8	30.3	30.1	30.3	30.5	29.5	30.1	29.9	29.9	30.4			-0.206186	-0.152801	-0.14975	-0.163666	-0.181818	-0.111111	-0.192926	-0.108696	-0.194611	-0.147493	-0.0895522	-0.131772	-0.132159	-0.101892	-0.0734214	-0.0298507	-0.0914634	-0.121951	-0.0629921	-0.0460123
36	Tokushima		30.7	30.9	31.1	31.2	31.3	31.7	31.2	31.8	31.2	32	31.8	31.3	31.7	32	31.7	31.9	32.2	31.3	31.1	31.5	31.8	31.2	30.9	30.7	31.1			0.0687285	0.101868	0.0998336	0.0981997	0.115702	0.15873	0.0643087	0.108696	0	0.103245	0.0895522	0.0146413	0.0881057	0.116448	0.0587372	0.134328	0.198171	0.0609756	0.0629921	0.107362
37	Kagawa		29.9	30	29.9	30.4	30.3	30.7	31.2	31.2	31.1	30.9	31.6	31.4	31.1	31.3	31.3	31	30.8	30.9	31	30.5	30.1	29.8	30.1	30.1	29.8			-0.0687285	-0.0509338	-0.0998336	-0.0327332	-0.0495868	0	0.0643087	0.015528	-0.0149701	-0.0589971	0.0597015	0.0292826	0	0.014556	0	0	-0.0152439	0	0.0472441	-0.0460123
38	Ehime		29.6	30	30.2	30.2	30.1	30.6	30.6	31	30.5	31.2	31.3	30.8	31.3	31.1	30.4	30.8	30.5	30.4	30	30.5	30.3	30.1	29.9	30.4	29.9			-0.120275	-0.0509338	-0.0499168	-0.0654664	-0.0826446	-0.015873	-0.0321543	-0.015528	-0.10479	-0.0147493	0.0149254	-0.0585652	0.0293686	-0.014556	-0.132159	-0.0298507	-0.0609756	-0.0762195	-0.110236	-0.0460123
39	Kochi		30	29.6	29.8	30	30	29.9	30.4	30.8	30.9	30.3	30.8	30.5	30.8	30.6	30.4	30.9	31.1	30.8	30.4	30.8	30.9	30.3	30.2	30	30.3			-0.0515464	-0.118846	-0.116473	-0.0981997	-0.0991736	-0.126984	-0.0643087	-0.0465839	-0.0449102	-0.147493	-0.0597015	-0.102489	-0.0440529	-0.0873362	-0.132159	-0.0149254	0.0304878	-0.0152439	-0.0472441	0
40	Fukuoka		29.1	29.4	29.9	30	30.2	29.9	30.3	30.6	30.9	30.4	31.3	30.1	31.1	30.6	31.2	30.2	30.1	30.8	29.8	30.2	30.1	30.3	30.1	29.9	30			-0.206186	-0.152801	-0.0998336	-0.0981997	-0.0661157	-0.126984	-0.0803859	-0.0776398	-0.0449102	-0.132743	0.0149254	-0.161054	0	-0.0873362	-0.0146843	-0.119403	-0.121951	-0.0152439	-0.141732	-0.0920245
41	Saga		29.6	29.3	29.4	29.4	30	30.3	30.6	30.6	30.6	30.4	30.5	30.4	30.6	30.2	30.5	30.7	30.6	30.6	31	30.7	30	30.2	29.9	31	30			-0.120275	-0.169779	-0.183028	-0.196399	-0.0991736	-0.0634921	-0.0321543	-0.0776398	-0.0898204	-0.132743	-0.104478	-0.11713	-0.0734214	-0.14556	-0.117474	-0.0447761	-0.0457317	-0.0457317	0.0472441	-0.0153374
42	Nagasaki		29.5	29.5	29.5	29.6	29.9	30	30.2	30.1	30.5	30.4	30.7	30.3	30.2	30.7	31.5	30.6	30.9	31.1	30.5	30.6	30.3	30.5	30.1	29.8	30			-0.137457	-0.135823	-0.166389	-0.163666	-0.115702	-0.111111	-0.096463	-0.15528	-0.10479	-0.132743	-0.0746269	-0.131772	-0.132159	-0.0727802	0.0293686	-0.0597015	0	0.0304878	-0.0314961	-0.0306748
43	Kumamoto		30.1	30.2	30.3	30.6	30.5	31	31.3	30.8	30.8	31.2	30.8	31	31.6	31.4	31	31.8	30.7	32	30.9	31.4	30.9	31	30.8	31.5	30.8			-0.0343643	-0.0169779	-0.0332779	0	-0.0165289	0.047619	0.0803859	-0.0465839	-0.0598802	-0.0147493	-0.0597015	-0.0292826	0.0734214	0.0291121	-0.0440529	0.119403	-0.0304878	0.167683	0.0314961	0.0920245
44	Oita		30.2	30.2	30.5	30.2	30.4	30.4	30.4	30.6	31.3	30.8	31.3	31.2	31	30.6	30.4	30.8	31.7	30.5	30.7	30.5	31	30.6	30.3	31	30			-0.0171821	-0.0169779	0	-0.0654664	-0.0330579	-0.047619	-0.0643087	-0.0776398	0.0149701	-0.0737463	0.0149254	0	-0.0146843	-0.0873362	-0.132159	-0.0298507	0.121951	-0.0609756	0	-0.0460123
45	Miyazaki		29.3	29.2	29.8	29.4	30.2	29.8	30	30.4	31.2	30.7	30.8	30.3	30.8	30.8	30.8	30.5	30.7	31.2	31.2	31	30.6	30.2	30	30.6	30.7			-0.171821	-0.186757	-0.116473	-0.196399	-0.0661157	-0.142857	-0.128617	-0.108696	0	-0.0884956	-0.0597015	-0.131772	-0.0440529	-0.0582242	-0.0734214	-0.0746269	-0.0304878	0.0457317	0.0787402	0.0306748
46	Kagoshima		29.3	29.4	29.4	29.9	29.9	30	30.1	30.3	30.6	30.8	31.2	30.9	30.3	30.6	30.9	30.3	30.5	30.4	30	30.3	30	30.4	29.9	30.3	30.4			-0.171821	-0.152801	-0.183028	-0.114566	-0.115702	-0.111111	-0.11254	-0.124224	-0.0898204	-0.0737463	0	-0.0439239	-0.117474	-0.0873362	-0.0587372	-0.104478	-0.0609756	-0.0762195	-0.110236	-0.0766871
47	Okinawa		29.7	29.9	30.2	30.9	30.2	30.5	30.2	30.2	30.6	30.8	31.3	30.5	31.3	31.4	30	30.4	30.1	29.7	30.4	30.1	30	29.5	30.2	30.1	29.9			-0.103093	-0.0679117	-0.0499168	0.0490998	-0.0661157	-0.031746	-0.096463	-0.139752	-0.0898204	-0.0737463	0.0149254	-0.102489	0.0293686	0.0291121	-0.190896	-0.0895522	-0.121951	-0.182927	-0.0472441	-0.107362
	National-level standard deviation		5.82	5.89	6.01	6.11	6.05	6.3	6.22	6.44	6.68	6.78	6.7	6.83	6.81	6.87	6.81	6.7	6.56	6.56	6.35	6.52	6.35	6.24	5.95	6.16	6.13
	Sample size		387-480	452-480	449-480	436-480	442-480	439-480	452-480	438-480	436-480	442-480	434-480	430-480	435-480	438-480	444-480	452-480	440-480	422-528	430-534	422-536	427-541	429-543	429-544	426-543	433-540
[truncated: 11 more columns]

## Sheet: m10
	Age	10
	kg	Male
		Year	1989	1990	1991	1992	1993	1994	1995	1996	1997	1998	1999	2000	2001	2002	2003	2004	2005	2006	2007	2008	2009	2010	2011	2012	2013			Standardized data
	National average		33.7	33.9	34.1	34.2	34.3	34.2	34.5	34.8	34.9	35	35.1	35.1	35	34.9	34.9	34.7	34.7	34.5	34.4	34.3	34.2	34.1	33.8	34	34.3
1	Hokkaido		35.7	35.4	35.4	35.8	35.9	34.9	35.7	36.1	37.1	35.9	36.8	36.6	36.7	36.3	35.8	36	36.6	35.7	35.9	36.4	35.7	36.2	35.8	36.5	35.7			0.297177	0.216138	0.184659	0.224719	0.220994	0.0968188	0.163711	0.171731	0.282776	0.11509	0.213033	0.188917	0.212766	0.175659	0.112923	0.164141	0.248366	0.15894	0.194805	0.278884
2	Aomori		35.5	35.5	36.3	36.6	36.2	36.4	36.1	36.9	37.1	37.2	37	37.6	37.9	37.7	37.4	37.3	36.7	36.2	37.2	35.5	35.9	35.5	36.1	36.1	36.1			0.267459	0.230548	0.3125	0.337079	0.262431	0.304288	0.218281	0.277411	0.282776	0.28133	0.238095	0.314861	0.362954	0.351317	0.313676	0.328283	0.261438	0.225166	0.363636	0.159363
3	Iwate		35.1	34.8	35.4	35.3	35.5	34.8	36.4	36.1	35.7	36.4	36.2	37.2	36.6	36.5	36.6	36.3	36.9	35.8	35.7	36.5	36	36	…	35.1	35.6			0.208024	0.129683	0.184659	0.154494	0.165746	0.0829876	0.259209	0.171731	0.102828	0.179028	0.137845	0.264484	0.20025	0.200753	0.2133	0.20202	0.287582	0.172185	0.168831	0.292165
4	Miyagi		35.3	35.1	34.8	34.8	35.8	35.8	35.5	35.1	35.8	35.9	36.8	36.6	36.3	35.9	36.4	35.7	35.8	36.1	36.2	35.3	36.5	35.1	…	35.9	35.8			0.237741	0.172911	0.0994318	0.0842697	0.207182	0.2213	0.136426	0.0396301	0.115681	0.11509	0.213033	0.188917	0.162703	0.125471	0.188206	0.126263	0.143791	0.211921	0.233766	0.132802
5	Akita		34.6	34.9	35.6	35.5	35.9	35.3	36.2	36.7	35.7	37.4	37.2	36.9	37.6	37.1	36.3	36.4	37.4	36.8	37.1	36.2	35.3	35.8	35.7	35.3	35.1			0.13373	0.144092	0.213068	0.182584	0.220994	0.152144	0.231924	0.250991	0.102828	0.306905	0.263158	0.2267	0.325407	0.276035	0.175659	0.214646	0.352941	0.304636	0.350649	0.252324
6	Yamagata		34.7	34.5	34.2	35.1	35.4	35.1	35.4	35.8	36.5	36.5	36.2	36.6	36.3	35.9	37.1	35.7	35.3	35.9	36.5	36.4	35.6	36.4	36	35.5	35.4			0.148588	0.0864553	0.0142045	0.126404	0.151934	0.124481	0.122783	0.1321	0.205656	0.191816	0.137845	0.188917	0.162703	0.125471	0.276035	0.126263	0.0784314	0.18543	0.272727	0.278884
7	Fukushima		33.9	35.2	34.2	35.1	35.3	35.3	35.4	35.4	36.4	36.5	35.6	35.6	36.2	35.2	37.1	35.7	35.5	35.9	35.8	35.8	34.9	34.3	…	35.6	36.2			0.0297177	0.18732	0.0142045	0.126404	0.138122	0.152144	0.122783	0.0792602	0.192802	0.191816	0.0626566	0.0629723	0.150188	0.0376412	0.276035	0.126263	0.104575	0.18543	0.181818	0.199203
8	Ibaraki		34.1	34.6	34.4	34.7	34.8	35	34.9	35.3	34.8	35.2	36.2	36.1	35.5	35.4	35.7	34.8	36.5	35.1	34.7	35.2	35	34.7	34.9	34.1	35.5			0.0594354	0.100865	0.0426136	0.0702247	0.0690608	0.11065	0.0545703	0.0660502	-0.0128535	0.0255754	0.137845	0.125945	0.0625782	0.0627353	0.100376	0.0126263	0.235294	0.0794702	0.038961	0.119522
9	Tochigi		34.1	34.9	34.3	35.6	35.5	34.8	35.2	35.3	36.2	36	35.7	36.3	35.5	35.2	36.7	35.4	35.5	34.8	34.7	34.9	34.4	34.5	34.4	34.9	35.3			0.0594354	0.144092	0.0284091	0.196629	0.165746	0.0829876	0.095498	0.0660502	0.167095	0.127877	0.075188	0.151134	0.0625782	0.0376412	0.225847	0.0883838	0.104575	0.0397351	0.038961	0.0796813
10	Gunma		33.7	34.6	34.5	34.5	35.1	34.5	34.6	35	35	35.7	35.1	34.8	35.4	35.3	35.5	35.5	35.1	35	34.7	34.2	34.8	34.3	35	34.5	34.9			0	0.100865	0.0568182	0.0421348	0.110497	0.0414938	0.0136426	0.0264201	0.0128535	0.0895141	0	-0.0377834	0.0500626	0.0501882	0.0752823	0.10101	0.0522876	0.0662252	0.038961	-0.0132802
11	Saitama		33.6	33.9	34.2	33.6	34.4	34.5	34.4	34.3	34.9	35.1	35.3	34.6	34.9	35.5	35.4	34.9	34.4	33.9	34.6	34.4	33.9	34.7	33.8	33.6	34.2			-0.0148588	0	0.0142045	-0.0842697	0.0138122	0.0414938	-0.0136426	-0.0660502	0	0.0127877	0.0250627	-0.0629723	-0.0125156	0.0752823	0.0627353	0.0252525	-0.0392157	-0.0794702	0.025974	0.0132802
12	Chiba		34.1	34.5	34.2	34.3	34.5	34.3	34.3	35.9	35.6	35.5	35.1	35.5	35.1	35.1	35.5	34.8	34.4	35.1	34.6	34.3	34.3	34.6	34.5	33.9	34.1			0.0594354	0.0864553	0.0142045	0.0140449	0.0276243	0.0138313	-0.0272851	0.14531	0.0899743	0.0639386	0	0.0503778	0.0125156	0.0250941	0.0752823	0.0126263	-0.0392157	0.0794702	0.025974	0
13	Tokyo		34.6	34.3	34.6	34.3	34.4	35.6	35.5	35.2	35.3	35.1	35.5	35.5	35.4	34.6	34.7	34.8	35	34.7	34	34.1	34.6	33.6	33.3	34.4	34.8			0.13373	0.0576369	0.0710227	0.0140449	0.0138122	0.193638	0.136426	0.0528402	0.0514139	0.0127877	0.0501253	0.0503778	0.0500626	-0.0376412	-0.0250941	0.0126263	0.0392157	0.0264901	-0.0519481	-0.0265604
14	Kanagawa		33.7	34.1	34.4	34	34.8	34	34.3	35.1	34.9	34.9	35.3	34.7	35	34.8	35	34.5	34.3	34.1	34.8	34	34.2	33.9	33.2	33.8	34.1			0	0.0288184	0.0426136	-0.0280899	0.0690608	-0.0276625	-0.0272851	0.0396301	0	-0.0127877	0.0250627	-0.0503778	0	-0.0125471	0.0125471	-0.0252525	-0.0522876	-0.0529801	0.0519481	-0.0398406
15	Niigata		33.9	33.7	34.6	34.9	35	34.9	34.8	35.1	35.2	35.3	35.1	35.7	35.9	35.8	35.1	35.8	35.7	34.6	34.8	34.5	35	35.2	34.7	34.6	34.9			0.0297177	-0.0288184	0.0710227	0.0983146	0.0966851	0.0968188	0.0409277	0.0396301	0.0385604	0.0383632	0	0.0755668	0.112641	0.112923	0.0250941	0.138889	0.130719	0.013245	0.0519481	0.0265604
16	Toyama		34.6	34.4	34	34.9	35.7	34.4	35.1	36	35.7	35.5	36	36	35.1	36	35.5	34.4	35	34.6	35.6	34.9	34.5	33.8	34.6	34.3	34.3			0.13373	0.0720461	-0.0142045	0.0983146	0.19337	0.0276625	0.0818554	0.15852	0.102828	0.0639386	0.112782	0.11335	0.0125156	0.138018	0.0752823	-0.0378788	0.0392157	0.013245	0.155844	0.0796813
17	Ishikawa		34.2	34.1	34.6	35	34.6	34.8	34.1	34.7	35	35.8	35.4	36	34.5	34.4	35.4	34.8	34	35.2	35.1	34.5	34.6	33.8	33.6	34.1	34.9			0.0742942	0.0288184	0.0710227	0.11236	0.0414365	0.0829876	-0.0545703	-0.01321	0.0128535	0.102302	0.037594	0.11335	-0.0625782	-0.0627353	0.0627353	0.0126263	-0.0915033	0.0927152	0.0909091	0.0265604
18	Fukui		32.9	33.1	33.5	34	34	34	34.5	34.9	34.9	35	35.6	34.6	34.8	34.7	35.2	34.5	34.3	34.9	34.6	34.1	34	34	34	33.8	34			-0.118871	-0.115274	-0.0852273	-0.0280899	-0.0414365	-0.0276625	0	0.01321	0	0	0.0626566	-0.0629723	-0.0250313	-0.0250941	0.0376412	-0.0252525	-0.0522876	0.0529801	0.025974	-0.0265604
19	Yamanashi		33.5	33.8	34.2	34.5	33.8	34	34.4	35	35.3	35.7	34.6	34.7	35.2	34.6	34.8	34.8	34.9	34.5	35.1	34.3	34.6	33.6	34.4	34	34.6			-0.0297177	-0.0144092	0.0142045	0.0421348	-0.0690608	-0.0276625	-0.0136426	0.0264201	0.0514139	0.0895141	-0.0626566	-0.0503778	0.0250313	-0.0376412	-0.0125471	0.0126263	0.0261438	0	0.0909091	0
20	Nagano		33.3	33.8	33.5	33.6	33.6	33.5	33.8	34.6	34.5	34.4	34.3	34.1	34.3	34.7	34.2	34.9	33.8	34.3	34.1	34.1	33.3	34	33.4	33.6	33.6			-0.0594354	-0.0144092	-0.0852273	-0.0842697	-0.0966851	-0.0968188	-0.095498	-0.0264201	-0.0514139	-0.0767263	-0.100251	-0.125945	-0.0876095	-0.0250941	-0.0878294	0.0252525	-0.117647	-0.0264901	-0.038961	-0.0265604
21	Gifu		33.4	33.5	34.2	33.6	33.5	33.7	33.6	34.1	34.2	34.2	34.3	35.4	34.6	34.7	34.4	34.7	34.4	33.8	34.5	33.9	33.6	33.7	33.3	33.7	34			-0.0445765	-0.0576369	0.0142045	-0.0842697	-0.110497	-0.0691563	-0.122783	-0.0924703	-0.0899743	-0.102302	-0.100251	0.0377834	-0.0500626	-0.0250941	-0.0627353	0	-0.0392157	-0.0927152	0.012987	-0.0531208
22	Shizuoka		32.9	32.9	33.8	33.5	33.4	33.8	34.2	34.1	34	33.8	34.6	34.6	34	33.8	34.5	34.3	34.4	33.6	34.3	34.1	33.6	33.7	33.2	33.1	33.7			-0.118871	-0.144092	-0.0426136	-0.0983146	-0.124309	-0.055325	-0.0409277	-0.0924703	-0.115681	-0.153453	-0.0626566	-0.0629723	-0.125156	-0.138018	-0.0501882	-0.0505051	-0.0392157	-0.119205	-0.012987	-0.0265604
23	Aichi		32.6	33.9	33.7	33.8	33.9	33.6	34.3	34.3	33.8	34.8	34.7	34.5	34.8	34.3	34.7	34.1	33.7	34.1	33.8	34.1	33.3	33.6	33.6	33.1	33.7			-0.163447	0	-0.0568182	-0.0561798	-0.0552486	-0.0829876	-0.0272851	-0.0660502	-0.141388	-0.0255754	-0.0501253	-0.0755668	-0.0250313	-0.0752823	-0.0250941	-0.0757576	-0.130719	-0.0529801	-0.0779221	-0.0265604
24	Mie		33.6	34	33.7	33.7	34	33.2	34.3	34.6	34.5	34.7	34.8	34.7	34.2	34.6	35	34.4	34.6	34.7	34.6	33.8	33.8	33.7	33.5	33.8	33.9			-0.0148588	0.0144092	-0.0568182	-0.0702247	-0.0414365	-0.138313	-0.0272851	-0.0264201	-0.0514139	-0.0383632	-0.037594	-0.0503778	-0.100125	-0.0376412	0.0125471	-0.0378788	-0.0130719	0.0264901	0.025974	-0.0664011
25	Shiga		33.1	33.5	34.2	33.5	33.4	33.2	33.5	34.2	33.9	34.3	34.2	34.2	34.4	33.9	34.3	33.4	34	33.3	33.3	33.3	33.8	34	33.4	32.8	33.2			-0.089153	-0.0576369	0.0142045	-0.0983146	-0.124309	-0.138313	-0.136426	-0.0792602	-0.128535	-0.0895141	-0.112782	-0.11335	-0.0750939	-0.125471	-0.0752823	-0.164141	-0.0915033	-0.15894	-0.142857	-0.132802
26	Kyoto		33	33.3	33.4	33.5	33.8	33.7	33.7	34.2	34.4	34.9	34.1	33.9	34.4	34.7	34.5	33.6	33.6	34.5	33.5	33.6	33.4	33.6	33.7	33.5	34.4			-0.104012	-0.0864553	-0.0994318	-0.0983146	-0.0690608	-0.0691563	-0.109141	-0.0792602	-0.0642674	-0.0127877	-0.125313	-0.151134	-0.0750939	-0.0250941	-0.0501882	-0.138889	-0.143791	0	-0.116883	-0.0929615
27	Osaka		34	34.4	34.1	34.7	34.4	34.3	34.2	34.4	35.1	34.5	34.8	35.3	34.4	34.7	34.5	34.1	34.4	33.6	33.6	34.1	33.6	33.8	32.9	33.9	34.4			0.0445765	0.0720461	0	0.0702247	0.0138122	0.0138313	-0.0409277	-0.0528402	0.0257069	-0.0639386	-0.037594	0.0251889	-0.0750939	-0.0250941	-0.0501882	-0.0757576	-0.0392157	-0.119205	-0.103896	-0.0265604
28	Hyogo		32.7	33	33.2	33.2	34	33.6	34.1	34.2	34.5	34.4	34.9	33.9	33.9	33.7	33.8	34	33.6	33.6	33.8	33.8	34	33.5	33.6	33.6	33.4			-0.148588	-0.129683	-0.127841	-0.140449	-0.0414365	-0.0829876	-0.0545703	-0.0792602	-0.0514139	-0.0767263	-0.0250627	-0.151134	-0.137672	-0.150565	-0.138018	-0.0883838	-0.143791	-0.119205	-0.0779221	-0.0664011
29	Nara		33.1	33.7	33.8	34	34.5	33.6	34.2	35.2	34.3	34.7	34.4	34.3	35.2	35	34.6	34.2	34.6	34.7	34	34.2	33.6	35.1	33.1	34.2	33.9			-0.089153	-0.0288184	-0.0426136	-0.0280899	0.0276243	-0.0829876	-0.0409277	0.0528402	-0.0771208	-0.0383632	-0.0877193	-0.100756	0.0250313	0.0125471	-0.0376412	-0.0631313	-0.0130719	0.0264901	-0.0519481	-0.0132802
30	Wakayama		33.8	34.5	34	34.1	34.2	34.3	34.4	34.9	34.2	34.2	34.4	35.8	34.6	34.2	34.3	34.2	34.9	34.5	34.5	34.9	33.5	34.7	34.2	34.6	33.8			0.0148588	0.0864553	-0.0142045	-0.0140449	-0.0138122	0.0138313	-0.0136426	0.01321	-0.0899743	-0.102302	-0.0877193	0.0881612	-0.0500626	-0.0878294	-0.0752823	-0.0631313	0.0261438	0	0.012987	0.0796813
31	Tottori		33.1	33.1	33.1	33.3	33.6	33.5	33.7	34.8	34.3	34.8	34.2	34.7	33.9	34.7	34.1	34.9	34.8	34.3	34.4	34.3	33	32.8	34.3	33.4	33.5			-0.089153	-0.115274	-0.142045	-0.126404	-0.0966851	-0.0968188	-0.109141	0	-0.0771208	-0.0255754	-0.112782	-0.0503778	-0.137672	-0.0250941	-0.100376	0.0252525	0.0130719	-0.0264901	0	0
32	Shimane		32.5	32.3	32.7	32.3	33.4	33.14	33.4	33.7	33.5	33.9	34	33.9	33.2	34.3	33.2	34.1	33.1	33.5	33.8	32.9	33.2	33	32.9	33.2	32.8			-0.178306	-0.230548	-0.198864	-0.266854	-0.124309	-0.146611	-0.150068	-0.14531	-0.179949	-0.140665	-0.137845	-0.151134	-0.225282	-0.0752823	-0.2133	-0.0757576	-0.20915	-0.13245	-0.0779221	-0.185923
33	Okayama		32.5	32.9	32.8	33.4	33.1	33.7	34.2	33.6	34.3	34.4	34.5	34.1	33.6	34.7	34.3	34	34.4	34.1	34.7	34.3	33.6	33.1	33.5	33.6	34.1			-0.178306	-0.144092	-0.184659	-0.11236	-0.165746	-0.0691563	-0.0409277	-0.15852	-0.0771208	-0.0767263	-0.075188	-0.125945	-0.175219	-0.0250941	-0.0752823	-0.0883838	-0.0392157	-0.0529801	0.038961	0
34	Hiroshima		33.2	32.7	33.4	33.5	33.6	34.2	34	33.6	34.1	34.3	34.5	35	34.4	35	34.9	34.3	34.6	34.3	33.4	33.7	33.5	33.9	33.9	32.8	33.2			-0.0742942	-0.172911	-0.0994318	-0.0983146	-0.0966851	0	-0.0682128	-0.15852	-0.102828	-0.0895141	-0.075188	-0.0125945	-0.0750939	0.0125471	0	-0.0505051	-0.0130719	-0.0264901	-0.12987	-0.0796813
35	Yamaguchi		32.2	32.6	32.8	33.1	32.8	32.8	33.8	33.7	33.4	33.8	34.2	33.9	34.3	34.1	33.8	34.3	34.4	34	33.5	33.9	33.3	33.1	33	32.9	33.2			-0.222883	-0.18732	-0.184659	-0.154494	-0.207182	-0.193638	-0.095498	-0.14531	-0.192802	-0.153453	-0.112782	-0.151134	-0.0876095	-0.100376	-0.138018	-0.0505051	-0.0392157	-0.0662252	-0.116883	-0.0531208
36	Tokushima		34.2	34.6	35.4	35.4	35.8	35.2	35	35.7	35.9	36.1	35.8	36.9	36.5	35.7	34.5	35.6	35.9	35.9	35.8	34.7	35.3	35.8	33.8	35.1	34.4			0.0742942	0.100865	0.184659	0.168539	0.207182	0.138313	0.0682128	0.11889	0.128535	0.140665	0.0877193	0.2267	0.187735	0.100376	-0.0501882	0.113636	0.156863	0.18543	0.181818	0.0531208
37	Kagawa		33.5	33.6	34.1	34.3	34.2	34	34.4	35	34.9	35	35.4	34.6	35.2	35.1	35.4	34.1	35.3	34.3	34.5	34.7	33.8	33.5	34	33.7	33.4			-0.0297177	-0.0432277	0	0.0140449	-0.0138122	-0.0276625	-0.0136426	0.0264201	0	0	0.037594	-0.0629723	0.0250313	0.0250941	0.0627353	-0.0757576	0.0784314	-0.0264901	0.012987	0.0531208
38	Ehime		33.9	33.6	33.2	33.7	34.1	33	33.7	34.6	34.8	33.6	34.9	35	34.4	35.2	34	34.9	33.7	33.9	34.6	33.4	33.5	34	33.6	33.7	33.6			0.0297177	-0.0432277	-0.127841	-0.0702247	-0.0276243	-0.165975	-0.109141	-0.0264201	-0.0128535	-0.179028	-0.0250627	-0.0125945	-0.0750939	0.0376412	-0.112923	0.0252525	-0.130719	-0.0794702	0.025974	-0.119522
39	Kochi		33.2	32.8	33.4	33.4	33.1	33.6	34.2	34.3	33.6	34.5	34.3	34.8	35.1	34.2	34.2	34	34.7	35.1	34.5	34	34.3	33.8	34.3	33.9	34.5			-0.0742942	-0.158501	-0.0994318	-0.11236	-0.165746	-0.0829876	-0.0409277	-0.0660502	-0.167095	-0.0639386	-0.100251	-0.0377834	0.0125156	-0.0878294	-0.0878294	-0.0883838	0	0.0794702	0.012987	-0.0398406
40	Fukuoka		32.9	33.3	33.3	33.2	33.2	32.9	33.7	34.1	33.9	35.1	33.8	34.4	34.6	34.2	34.3	34.1	33.9	34.3	34.3	34	34.2	33.5	34.6	34.2	33.4			-0.118871	-0.0864553	-0.113636	-0.140449	-0.151934	-0.179806	-0.109141	-0.0924703	-0.128535	0.0127877	-0.162907	-0.0881612	-0.0500626	-0.0878294	-0.0752823	-0.0757576	-0.104575	-0.0264901	-0.012987	-0.0398406
41	Saga		33.2	32.6	32.6	33.1	33.4	34	33.3	33.6	34.4	33.9	34.1	35	34.8	34.5	34.3	34	34.9	34.1	34.2	34.5	33.5	34.2	33.4	34.3	34.2			-0.0742942	-0.18732	-0.213068	-0.154494	-0.124309	-0.0276625	-0.163711	-0.15852	-0.0642674	-0.140665	-0.125313	-0.0125945	-0.0250313	-0.0501882	-0.0752823	-0.0883838	0.0261438	-0.0529801	-0.025974	0.0265604
42	Nagasaki		32.1	32.5	32.8	33.2	33.4	33.1	33.8	33.7	33.8	34.2	33.5	34.3	34.2	34	34.4	34	33.9	34.5	33.7	34.3	34	33.7	33	33.6	33.5			-0.237741	-0.201729	-0.184659	-0.140449	-0.124309	-0.152144	-0.095498	-0.14531	-0.141388	-0.102302	-0.200501	-0.100756	-0.100125	-0.112923	-0.0627353	-0.0883838	-0.104575	0	-0.0909091	0
43	Kumamoto		33	33.5	33.8	33.9	33.2	33.8	34	34	35.1	34.2	34.6	34.2	34.3	34.9	34.5	34.5	35.1	34.4	34	34.4	34.2	34.1	34.2	34.1	34.1			-0.104012	-0.0576369	-0.0426136	-0.0421348	-0.151934	-0.055325	-0.0682128	-0.10568	0.0257069	-0.102302	-0.0626566	-0.11335	-0.0876095	0	-0.0501882	-0.0252525	0.0522876	-0.013245	-0.0519481	0.0132802
44	Oita		33.5	33.6	33.2	33.4	33.9	34.2	34.1	35	33.8	34.2	35.2	34.4	35	35	34.7	34.7	34.6	34	34.5	34.6	34.3	35.1	34	34.1	34.8			-0.0297177	-0.0432277	-0.127841	-0.11236	-0.0552486	0	-0.0545703	0.0264201	-0.141388	-0.102302	0.0125313	-0.0881612	0	0.0125471	-0.0250941	0	-0.0130719	-0.0662252	0.012987	0.0398406
45	Miyazaki		33.3	33.1	33.7	33.6	33.8	33.3	33.4	34	33.9	34.6	34.7	34.3	34.7	34.2	34.7	33.8	34.2	34.8	34.4	34.8	34.2	34.7	34.1	34.3	35			-0.0594354	-0.115274	-0.0568182	-0.0842697	-0.0690608	-0.124481	-0.150068	-0.10568	-0.128535	-0.0511509	-0.0501253	-0.100756	-0.0375469	-0.0878294	-0.0250941	-0.113636	-0.0653595	0.0397351	0	0.0664011
46	Kagoshima		31.9	32.6	32.6	33.5	33	32.8	33.5	33.7	34.3	34.2	34.1	35	34.1	34.4	33.5	34.4	34.4	34	33.8	33	33.5	33.4	32.9	34.2	33.8			-0.267459	-0.18732	-0.213068	-0.0983146	-0.179558	-0.193638	-0.136426	-0.14531	-0.0771208	-0.102302	-0.125313	-0.0125945	-0.112641	-0.0627353	-0.175659	-0.0378788	-0.0392157	-0.0662252	-0.0779221	-0.172643
47	Okinawa		33.1	33.4	34	34	33.7	34.1	33.8	33.8	35	34.3	34.9	34	34	34.9	33.6	34.3	33.9	33.7	33.2	33.9	33.9	33.5	33.6	33.3	33.5			-0.089153	-0.0720461	-0.0142045	-0.0280899	-0.0828729	-0.0138313	-0.095498	-0.1321	0.0128535	-0.0895141	-0.0250627	-0.138539	-0.125156	0	-0.163112	-0.0505051	-0.104575	-0.10596	-0.155844	-0.0531208
	National-level standard deviation		6.73	6.94	7.04	7.12	7.24	7.23	7.33	7.57	7.78	7.82	7.98	7.94	7.99	7.97	7.97	7.92	7.65	7.55	7.7	7.53	7.57	7.21	7.27	7.22	7.46
	Sample size		387-480	444-480	451-480	444-480	444-480	444-480	453-480	424-480	432-480	444-480	441-480	428-480	417-480	443-480	443-480	437-480	442-480	423-527	429-536	433-536	433-544	435-544	432-539	433-534	430-539
[truncated: 11 more columns]

## Sheet: m11
	Age	11
	kg	Male
		Year	1989	1990	1991	1992	1993	1994	1995	1996	1997	1998	1999	2000	2001	2002	2003	2004	2005	2006	2007	2008	2009	2010	2011	2012	2013			Standardized data
	National average		37.9	38	38	38.2	38.4	38.4	38.6	39	39.1	39.4	39.3	39.4	39.5	39.4	39.4	39	39.1	38.8	38.7	38.8	38.4	38.4	38	38.2	38.3
1	Hokkaido		39.1	39	39.2	39.3	39.8	40.2	40.4	41.1	40.3	39.9	39.7	42.1	41.1	41.3	41.4	40.4	41.1	40.5	40.5	40.2	41.5	40.2	39.8	39.6	40.8			0.152478	0.124688	0.15	0.134969	0.168269	0.216867	0.214541	0.241935	0.136674	0.0555556	0.0446927	0.295082	0.172973	0.203426	0.216685	0.155902	0.218341	0.192744	0.205245	0.160735
2	Aomori		39.9	40.3	41.1	40.8	40.8	40.6	41.3	42.5	42	42.3	41.3	42.5	42.6	42.1	41.8	41.4	42	40.4	40.8	41.6	40.5	40.3	40.6	40.5	40.1			0.25413	0.286783	0.3875	0.319018	0.288462	0.26506	0.321812	0.403226	0.330296	0.322222	0.223464	0.338798	0.335135	0.289079	0.260022	0.267261	0.316594	0.181406	0.239453	0.32147
3	Iwate		39	39.8	39.7	39.5	40.1	38.9	40.5	40.4	40.6	41.4	40.9	41.3	41.6	41.8	41.2	40.7	41.3	41.1	40.9	40.3	41	40.7	…	39.8	40.1			0.139771	0.224439	0.2125	0.159509	0.204327	0.060241	0.22646	0.16129	0.170843	0.222222	0.178771	0.20765	0.227027	0.256959	0.195016	0.18931	0.240175	0.260771	0.250855	0.172216
4	Miyagi		39.1	38.6	39.7	39.6	39.7	38.7	39.7	39.9	40.1	40.8	40.9	39.9	41.3	40.4	40.7	40.9	41.3	40.3	40	40.4	40.2	39.8	…	40.2	39.3			0.152478	0.074813	0.2125	0.171779	0.15625	0.0361446	0.131108	0.103687	0.113895	0.155556	0.178771	0.0546448	0.194595	0.107066	0.140845	0.211581	0.240175	0.170068	0.148233	0.183697
5	Akita		38.9	39.4	39.9	40.1	40.8	40.2	40.1	41.1	40.3	41.6	39.9	41.6	42.2	41.2	41.8	41.6	40.4	41	41.2	40.8	39.1	39.9	39.9	40.7	40.7			0.127065	0.174564	0.2375	0.233129	0.288462	0.216867	0.178784	0.241935	0.136674	0.244444	0.0670391	0.240437	0.291892	0.192719	0.260022	0.289532	0.141921	0.249433	0.285063	0.229621
6	Yamagata		38.7	39	39.2	39.4	39.7	39.2	39.9	40.1	40.9	40.9	40.5	41.7	41.3	41.6	41	40.9	39.8	39.6	41	40.8	40.3	40.9	40.3	40.4	40.3			0.101652	0.124688	0.15	0.147239	0.15625	0.0963855	0.154946	0.126728	0.205011	0.166667	0.134078	0.251366	0.194595	0.235546	0.173348	0.211581	0.0764192	0.0907029	0.262258	0.229621
7	Fukushima		38.1	39.4	39	39.3	39.1	39	39.7	39.7	40.3	40.4	40.1	40	40.4	40.3	40	40	41.2	40.4	40.1	39.4	40.2	39.7	…	41	39.7			0.025413	0.174564	0.125	0.134969	0.0841346	0.0722892	0.131108	0.0806452	0.136674	0.111111	0.0893855	0.0655738	0.0972973	0.0963597	0.0650054	0.111359	0.229258	0.181406	0.159635	0.0688863
8	Ibaraki		37.8	38.5	39	39.2	39.7	39.4	39.5	39.9	40	40.3	39.6	40.6	40.7	40.3	39.2	39.4	39.5	39.8	39.1	40.4	39.3	39.5	39.2	39.4	39.6			-0.0127065	0.0623441	0.125	0.122699	0.15625	0.120482	0.107271	0.103687	0.102506	0.1	0.0335196	0.131148	0.12973	0.0963597	-0.0216685	0.0445434	0.0436681	0.113379	0.04561	0.183697
9	Tochigi		39	39.3	39.8	39.5	39	38.4	39.6	39.5	39.7	39.9	41.2	40.2	40.8	40.4	39.6	39.5	39.8	39.3	39.6	39.4	38.4	39.2	38.6	38.2	39.5			0.139771	0.162095	0.225	0.159509	0.0721154	0	0.11919	0.0576037	0.0683371	0.0555556	0.212291	0.0874317	0.140541	0.107066	0.0216685	0.0556793	0.0764192	0.0566893	0.102623	0.0688863
10	Gunma		37.7	39.1	37.8	38.7	38.8	38.6	38.9	39.2	39.8	40.3	40.2	39.7	39.9	39.9	39.7	39.4	39.1	39.8	39.5	38.8	39	38.8	38	38.6	39			-0.025413	0.137157	-0.025	0.0613497	0.0480769	0.0240964	0.0357569	0.0230415	0.0797267	0.1	0.100559	0.0327869	0.0432432	0.0535332	0.0325027	0.0445434	0	0.113379	0.0912201	0
11	Saitama		38.2	38.1	38.4	38.2	38.6	37.6	38.6	39.1	38.2	39.1	38.7	39.6	39.1	39.6	39	38.5	39.1	38.6	39	38	38.4	38.1	37.6	36.9	37.9			0.0381194	0.0124688	0.05	0	0.0240385	-0.0963855	0	0.0115207	-0.102506	-0.0333333	-0.0670391	0.0218579	-0.0432432	0.0214133	-0.0433369	-0.0556793	0	-0.0226757	0.0342075	-0.0918485
12	Chiba		38	38.2	38.5	38.6	38.8	38.8	39	39.6	39.7	39.8	39.7	39.5	39.9	39.5	39.5	38.6	39.1	39.1	38.7	39.1	38.8	38.6	37.8	38.8	38.2			0.0127065	0.0249377	0.0625	0.0490798	0.0480769	0.0481928	0.0476758	0.0691244	0.0683371	0.0444444	0.0446927	0.010929	0.0432432	0.0107066	0.0108342	-0.0445434	0	0.0340136	0	0.0344432
13	Tokyo		38.4	38.6	38.1	38.9	38.9	39.3	39.1	38.7	39.6	39.6	40.4	39.5	39.8	40	39.6	39.4	39.1	39.1	39	39.9	39	38.7	39.2	38.3	38.9			0.0635324	0.074813	0.0125	0.0858896	0.0600962	0.108434	0.0595948	-0.0345622	0.0569476	0.0222222	0.122905	0.010929	0.0324324	0.0642398	0.0216685	0.0445434	0	0.0340136	0.0342075	0.126292
14	Kanagawa		38.4	37.9	38.1	38.3	38.1	38.4	39.1	38.2	38.9	39.1	40	39.2	39.4	39.6	39.5	38.9	39	38.9	38.4	37.5	37.7	38.1	38	38	38.1			0.0635324	-0.0124688	0.0125	0.0122699	-0.0360577	0	0.0595948	-0.0921659	-0.022779	-0.0333333	0.0782123	-0.0218579	-0.0108108	0.0214133	0.0108342	-0.0111359	-0.010917	0.0113379	-0.0342075	-0.149254
15	Niigata		38	39.1	38.9	38.7	38.5	38.7	38.9	38.9	38.8	40.3	39.3	39.8	40.3	38.4	40	38.6	40.1	39.5	39.4	38.9	38.6	38.9	38.7	39.5	38.6			0.0127065	0.137157	0.1125	0.0613497	0.0120192	0.0361446	0.0357569	-0.0115207	-0.0341686	0.1	0	0.0437158	0.0864865	-0.107066	0.0650054	-0.0445434	0.10917	0.0793651	0.0798176	0.0114811
16	Toyama		38.4	38.4	39.3	38.5	39.3	39.1	38.8	39.6	40.2	39.6	40	40.3	40.3	39.5	39.7	39.5	39.1	39.1	39.2	39	38.4	38.6	38.8	38.4	38.6			0.0635324	0.0498753	0.1625	0.0368098	0.108173	0.0843373	0.0238379	0.0691244	0.125285	0.0222222	0.0782123	0.0983607	0.0864865	0.0107066	0.0325027	0.0556793	0	0.0340136	0.0570125	0.0229621
17	Ishikawa		38.2	38.1	38.5	38.3	38.1	38.3	38.7	39.6	39.2	39.9	39.7	39.5	38.9	40.2	40.3	39.1	39.6	38.8	40	38.9	37.9	38.5	37.8	38.8	38.5			0.0381194	0.0124688	0.0625	0.0122699	-0.0360577	-0.0120482	0.011919	0.0691244	0.0113895	0.0555556	0.0446927	0.010929	-0.0648649	0.0856531	0.0975081	0.0111359	0.0545852	0	0.148233	0.0114811
18	Fukui		37.4	37.2	37.5	37.9	38.1	38	38	39	39.3	39.6	39.1	39.2	39	39.2	38.7	38.9	38.1	38.7	39.7	38.5	38	38.9	37.9	37.3	38.2			-0.0635324	-0.0997506	-0.0625	-0.0368098	-0.0360577	-0.0481928	-0.0715137	0	0.022779	0.0222222	-0.0223464	-0.0218579	-0.0540541	-0.0214133	-0.0758397	-0.0111359	-0.10917	-0.0113379	0.114025	-0.0344432
19	Yamanashi		38.2	38.2	37.9	38.3	38.3	39.6	38.5	38.9	38.7	39.7	38.6	39.1	39.8	39	39.6	38.2	38.2	39.2	38	38.1	37.9	38.7	38.1	38.6	37.4			0.0381194	0.0249377	-0.0125	0.0122699	-0.0120192	0.144578	-0.011919	-0.0115207	-0.0455581	0.0333333	-0.0782123	-0.0327869	0.0324324	-0.0428266	0.0216685	-0.0890869	-0.0982533	0.0453515	-0.0798176	-0.0803674
20	Nagano		37.9	37.7	37.4	37.4	37.8	37.5	38.3	38.3	38.6	39.7	38.4	38.6	39	39.3	38.8	37.7	38.4	37.9	37.9	38.2	37.8	38.2	37.6	38.4	37.5			0	-0.0374065	-0.075	-0.0981595	-0.0721154	-0.108434	-0.0357569	-0.0806452	-0.0569476	0.0333333	-0.100559	-0.0874317	-0.0540541	-0.0107066	-0.0650054	-0.144766	-0.0764192	-0.102041	-0.0912201	-0.0688863
21	Gifu		37.3	37	37.2	37.5	37.8	38.2	37.7	38.1	39.1	38.5	38.9	38.9	38.4	38.3	38.4	38.9	37.6	38.4	38.8	38.2	37.6	38.5	38.2	37.8	37.9			-0.0762389	-0.124688	-0.1	-0.0858896	-0.0721154	-0.0240964	-0.107271	-0.103687	0	-0.1	-0.0446927	-0.0546448	-0.118919	-0.117773	-0.108342	-0.0111359	-0.163755	-0.0453515	0.0114025	-0.0688863
22	Shizuoka		37.4	37	37.1	37.1	37.6	36.9	37.7	38.8	37.7	38.6	38.2	38.8	39	38.5	39.2	37.9	38.6	38	38.6	38	37.6	38	36.6	37.3	37.9			-0.0635324	-0.124688	-0.1125	-0.134969	-0.0961538	-0.180723	-0.107271	-0.0230415	-0.159453	-0.0888889	-0.122905	-0.0655738	-0.0540541	-0.0963597	-0.0216685	-0.122494	-0.0545852	-0.0907029	-0.0114025	-0.0918485
23	Aichi		37.6	37.7	37.3	37.8	37.9	38.4	38.6	38.9	39.1	38.9	38.7	39.3	38.4	38.8	38.9	38.6	38	38.2	37.9	38.4	37	37.5	37.9	38.3	37.6			-0.0381194	-0.0374065	-0.0875	-0.0490798	-0.0600962	0	0	-0.0115207	0	-0.0555556	-0.0670391	-0.010929	-0.118919	-0.0642398	-0.0541712	-0.0445434	-0.120087	-0.0680272	-0.0912201	-0.0459242
24	Mie		37.3	37.7	38.1	38	38.3	37.8	38	38.6	38.3	39.2	39.5	39.4	39	38.9	39.9	38.9	39.1	38.3	38.6	38.9	38.6	37.7	37.4	37.1	38			-0.0762389	-0.0374065	0.0125	-0.0245399	-0.0120192	-0.0722892	-0.0715137	-0.0460829	-0.0911162	-0.0222222	0.0223464	0	-0.0540541	-0.0535332	0.0541712	-0.0111359	0	-0.0566893	-0.0114025	0.0114811
25	Shiga		37	37.7	37.1	37	37.7	37.4	37.5	37.2	38.4	38.2	38	38.2	37.9	38.6	38.3	39.1	38	38.5	37.7	37.3	37.8	37.2	37.8	37.6	37.2			-0.114358	-0.0374065	-0.1125	-0.147239	-0.0841346	-0.120482	-0.131108	-0.207373	-0.0797267	-0.133333	-0.145251	-0.131148	-0.172973	-0.0856531	-0.119177	0.0111359	-0.120087	-0.0340136	-0.114025	-0.172216
26	Kyoto		37.6	37.4	37.6	38.3	37.7	37.9	37.8	38.5	38.8	38.6	38.8	37.9	38.7	38.8	37.9	37.7	38.1	38.9	38	37.6	37.5	37.7	37.4	37.9	37.5			-0.0381194	-0.074813	-0.05	0.0122699	-0.0841346	-0.060241	-0.0953516	-0.0576037	-0.0341686	-0.0888889	-0.0558659	-0.163934	-0.0864865	-0.0642398	-0.162514	-0.144766	-0.10917	0.0113379	-0.0798176	-0.137773
27	Osaka		37.9	38	38	38.4	38.4	38.2	37.9	39.3	38.7	39.5	38.9	38.7	38.9	38.7	39.7	38.8	38.7	37.6	37.9	38.5	39	37.7	37.3	37.6	37.8			0	0	0	0.0245399	0	-0.0240964	-0.0834327	0.0345622	-0.0455581	0.0111111	-0.0446927	-0.0765027	-0.0648649	-0.0749465	0.0325027	-0.0222717	-0.0436681	-0.136054	-0.0912201	-0.0344432
28	Hyogo		37	37.5	37.4	37.5	38	37.9	38.1	38.5	38.8	38.5	38.8	38.7	39.6	38	38.9	39.3	38.6	38	38.4	37.2	37.6	37.8	36.9	37.1	37.9			-0.114358	-0.0623441	-0.075	-0.0858896	-0.0480769	-0.060241	-0.0595948	-0.0576037	-0.0341686	-0.1	-0.0558659	-0.0765027	0.0108108	-0.149893	-0.0541712	0.0334076	-0.0545852	-0.0907029	-0.0342075	-0.183697
29	Nara		37.9	37.4	37.7	37.9	38.3	38.5	38	38.8	38.7	38.8	39.6	38.7	39.8	39.3	39.3	39.2	38.9	38.2	38.9	39.5	37.6	38.1	37.4	38.3	37.7			0	-0.074813	-0.0375	-0.0368098	-0.0120192	0.0120482	-0.0715137	-0.0230415	-0.0455581	-0.0666667	0.0335196	-0.0765027	0.0324324	-0.0107066	-0.0108342	0.0222717	-0.0218341	-0.0680272	0.022805	0.0803674
30	Wakayama		37.8	38.5	38.2	37.7	38.6	37.9	38.3	38.6	39.2	39.1	39.4	39.7	39.2	39.1	39.9	39.4	38.1	38.8	38.9	38.8	38.3	37.8	38.4	38.6	38.3			-0.0127065	0.0623441	0.025	-0.0613497	0.0240385	-0.060241	-0.0357569	-0.0460829	0.0113895	-0.0333333	0.0111732	0.0327869	-0.0324324	-0.0321199	0.0541712	0.0445434	-0.10917	0	0.022805	0
31	Tottori		37.1	37.1	37.2	37.6	37.7	37.6	37.5	39	38.9	38.7	39.1	38.7	39.1	39.1	38.8	39	39	38.2	37.7	38.3	37.7	37.4	37.8	37.6	37.4			-0.101652	-0.112219	-0.1	-0.0736196	-0.0841346	-0.0963855	-0.131108	0	-0.022779	-0.0777778	-0.0223464	-0.0765027	-0.0432432	-0.0321199	-0.0650054	0	-0.010917	-0.0680272	-0.114025	-0.0574053
32	Shimane		35.7	36.5	35.9	36.8	37.1	36.6	37	37.8	37.5	38.3	37.9	38.2	37.9	37.6	38.1	37.9	38	37.2	37.4	37.9	36.8	38	37	37.4	37.5			-0.279543	-0.187032	-0.2625	-0.171779	-0.15625	-0.216867	-0.190703	-0.138249	-0.182232	-0.122222	-0.156425	-0.131148	-0.172973	-0.192719	-0.140845	-0.122494	-0.120087	-0.181406	-0.148233	-0.10333
33	Okayama		37.7	36.7	36.8	36.8	37.5	37.7	38	38.2	38.5	38.6	37.8	39.9	39.2	38.5	38.9	39.5	38.9	37.7	38.6	38.3	37	37.7	37.3	37.4	38			-0.025413	-0.162095	-0.15	-0.171779	-0.108173	-0.0843373	-0.0715137	-0.0921659	-0.0683371	-0.0888889	-0.167598	0.0546448	-0.0324324	-0.0963597	-0.0541712	0.0556793	-0.0218341	-0.124717	-0.0114025	-0.0574053
34	Hiroshima		36.2	37	37	37.6	37.4	37.4	37.6	37.5	38.2	39	38.7	39.4	38.7	39.2	38.2	38.4	38.5	38.3	37.6	38.4	37.6	38.1	37.4	36.9	37.7			-0.21601	-0.124688	-0.125	-0.0736196	-0.120192	-0.120482	-0.11919	-0.172811	-0.102506	-0.0444444	-0.0670391	0	-0.0864865	-0.0214133	-0.130011	-0.0668151	-0.0655022	-0.0566893	-0.125428	-0.0459242
35	Yamaguchi		36.7	37.1	36.7	36.9	37	36.7	36.5	37.5	38.2	37.9	37.9	38.1	37.7	38.5	38.4	38.4	38.5	37.9	37.6	38.3	37.5	37	36.3	37.1	37.6			-0.152478	-0.112219	-0.1625	-0.159509	-0.168269	-0.204819	-0.250298	-0.172811	-0.102506	-0.166667	-0.156425	-0.142077	-0.194595	-0.0963597	-0.108342	-0.0668151	-0.0655022	-0.102041	-0.125428	-0.0574053
36	Tokushima		38.4	39.1	39.7	39.4	39.2	39.7	40.1	41	40.4	41.3	41	41.2	41.1	40.3	40.5	39.8	40.3	38.9	40.5	38.8	39.1	39.4	39.4	39.1	38.6			0.0635324	0.137157	0.2125	0.147239	0.0961538	0.156627	0.178784	0.230415	0.148064	0.211111	0.189944	0.196721	0.172973	0.0963597	0.119177	0.0890869	0.131004	0.0113379	0.205245	0
37	Kagawa		37.9	37.6	38	38.5	38.8	38.3	38.9	38.3	39.2	39.7	40.2	38.8	39.1	40.2	40	38.8	39.6	38.5	38.7	38.2	37.9	38.1	38.2	37.9	37.7			0	-0.0498753	0	0.0368098	0.0480769	-0.0120482	0.0357569	-0.0806452	0.0113895	0.0333333	0.100559	-0.0655738	-0.0432432	0.0856531	0.0650054	-0.0222717	0.0545852	-0.0340136	0	-0.0688863
38	Ehime		37.5	37.8	37.3	37.6	38.3	38.2	38	37.9	38.7	38.8	39.1	39.2	38.7	38.9	38.9	38.4	38.7	38.6	38.1	38.8	37.5	38.2	37.9	37.5	38.2			-0.0508259	-0.0249377	-0.0875	-0.0736196	-0.0120192	-0.0240964	-0.0715137	-0.126728	-0.0455581	-0.0666667	-0.0223464	-0.0218579	-0.0864865	-0.0535332	-0.0541712	-0.0668151	-0.0436681	-0.0226757	-0.0684151	0
39	Kochi		37.6	37.2	37	37.8	37.9	37.6	37.9	38.3	38	38.9	38.4	40	38.7	39.1	39.2	38.8	38.6	38.7	39	39.1	38.2	39.2	39	37.7	38.2			-0.0381194	-0.0997506	-0.125	-0.0490798	-0.0600962	-0.0963855	-0.0834327	-0.0806452	-0.125285	-0.0555556	-0.100559	0.0655738	-0.0864865	-0.0321199	-0.0216685	-0.0222717	-0.0545852	-0.0113379	0.0342075	0.0344432
40	Fukuoka		37.2	37	37.2	37.5	37.2	37.8	37.5	38.1	38.6	38.9	39.2	38.7	38.8	38.8	38.2	37.5	38.7	38.4	37.7	38.7	37.7	38.3	37.3	37.7	37.6			-0.0889454	-0.124688	-0.1	-0.0858896	-0.144231	-0.0722892	-0.131108	-0.103687	-0.0569476	-0.0555556	-0.0111732	-0.0765027	-0.0756757	-0.0642398	-0.130011	-0.167038	-0.0436681	-0.0453515	-0.114025	-0.0114811
41	Saga		36.9	36.5	36.8	37.1	37.5	38	37.6	38.4	37.7	38.7	38.6	38.6	37.6	39	38.3	38.8	38.7	38.1	38.1	38.9	37.7	38.2	37.5	37.3	37.9			-0.127065	-0.187032	-0.15	-0.134969	-0.108173	-0.0481928	-0.11919	-0.0691244	-0.159453	-0.0777778	-0.0782123	-0.0874317	-0.205405	-0.0428266	-0.119177	-0.0222717	-0.0436681	-0.0793651	-0.0684151	0.0114811
42	Nagasaki		36.4	36.7	36.9	36.9	37.3	37.4	38.1	38.1	38.2	38	38.6	38.6	38.6	38.6	38.9	37.9	39.9	38.3	38	38.8	37.4	38.2	37.5	37.6	37.8			-0.190597	-0.162095	-0.1375	-0.159509	-0.132212	-0.120482	-0.0595948	-0.103687	-0.102506	-0.155556	-0.0782123	-0.0874317	-0.0972973	-0.0856531	-0.0541712	-0.122494	0.0873362	-0.0566893	-0.0798176	0
43	Kumamoto		37.4	36.9	37.5	37.8	37.5	37.8	38.5	38.1	39.5	39.1	39.5	39.3	39.4	39.1	37.9	38	38.4	39.1	38.4	39	38	39.3	38.9	37.5	38			-0.0635324	-0.137157	-0.0625	-0.0490798	-0.108173	-0.0722892	-0.011919	-0.103687	0.0455581	-0.0333333	0.0223464	-0.010929	-0.0108108	-0.0321199	-0.162514	-0.111359	-0.0764192	0.0340136	-0.0342075	0.0229621
44	Oita		37.2	37.8	37.4	37.7	38.5	37.9	37.9	38	38.9	38.9	38.9	39	39.7	38.8	38.3	37.8	38.5	39.2	38.3	39.2	38.5	38.4	37.7	38.6	37.9			-0.0889454	-0.0249377	-0.075	-0.0613497	0.0120192	-0.060241	-0.0834327	-0.115207	-0.022779	-0.0555556	-0.0446927	-0.0437158	0.0216216	-0.0642398	-0.119177	-0.13363	-0.0655022	0.0453515	-0.04561	0.0459242
45	Miyazaki		36.1	37	37.4	37.4	36.9	37.5	37.4	38.4	38.1	38.7	38.8	38.8	38.6	39.1	39.1	39.1	39.3	38.7	39.2	39.8	38.7	38.6	38.5	38.8	38.3			-0.228717	-0.124688	-0.075	-0.0981595	-0.180288	-0.108434	-0.143027	-0.0691244	-0.113895	-0.0777778	-0.0558659	-0.0655738	-0.0972973	-0.0321199	-0.0325027	0.0111359	0.0218341	-0.0113379	0.0570125	0.114811
46	Kagoshima		36.6	37	37.3	36.8	37.1	37.6	37	38	38.1	38.4	38.1	38.5	39.1	38.5	38.1	38.2	38.1	39.4	38.4	37.4	37.7	38	37.8	38.6	38.6			-0.165184	-0.124688	-0.0875	-0.171779	-0.15625	-0.0963855	-0.190703	-0.115207	-0.113895	-0.111111	-0.134078	-0.0983607	-0.0432432	-0.0963597	-0.140845	-0.0890869	-0.10917	0.0680272	-0.0342075	-0.160735
47	Okinawa		38	38.1	37.8	38.5	38.6	38.9	38.7	38.5	39.2	39.6	39.1	38.5	39.1	38.9	38.9	39.4	38.4	38.6	37.7	38.4	37.9	37.6	37.7	37.8	38.4			0.0127065	0.0124688	-0.025	0.0368098	0.0240385	0.060241	0.011919	-0.0576037	0.0113895	0.0222222	-0.0223464	-0.0983607	-0.0432432	-0.0535332	-0.0541712	0.0445434	-0.0764192	-0.0226757	-0.114025	-0.0459242
	National-level standard deviation		7.87	8.02	8	8.15	8.32	8.3	8.39	8.68	8.78	9	8.95	9.15	9.25	9.34	9.23	8.98	9.16	8.82	8.77	8.71	8.6	8.58	8.23	8.4	8.44
	Sample size		398-480	452-480	450-480	442-480	444-480	446-480	454-480	428-480	432-480	451-480	441-480	444-480	427-480	447-480	450-480	443-480	445-480	429-541	434-536	432-536	430-543	433-535	430-544	427-535	433-540
[truncated: 11 more columns]

## Sheet: m12
	Age	12
	kg	Male
		Year	1989	1990	1991	1992	1993	1994	1995	1996	1997	1998	1999	2000	2001	2002	2003	2004	2005	2006	2007	2008	2009	2010	2011	2012	2013			Standardized data
	National average		43.4	43.5	43.9	44	44	44	44.1	44.5	44.6	44.9	45.1	45.4	45.4	45.2	45.1	44.9	44.9	44.9	44.5	44.5	44.2	44.1	43.8	44	43.9
1	Hokkaido		45.4	45.3	45.4	45.3	46	46	45.8	46.5	46.6	46.9	47.2	47.6	47.2	47.3	47.2	46.8	46.7	46.4	47	47.2	46.1	47.1	45.5	46.4	45.7			0.219298	0.192513	0.15873	0.139935	0.211416	0.208117	0.177083	0.205761	0.202224	0.201207	0.206084	0.211742	0.172084	0.201536	0.200957	0.182517	0.174081	0.14313	0.244141	0.268924
2	Aomori		45.9	45.9	46.4	46	46.7	46.8	47.2	47.6	48	48	48.2	48.9	47.7	48.3	48.7	48.3	48.3	48.2	48.2	46.6	46.3	46.7	46.3	46.5	46			0.274123	0.256684	0.26455	0.215285	0.285412	0.291363	0.322917	0.31893	0.343782	0.311871	0.30422	0.336862	0.219885	0.297505	0.344498	0.326609	0.32882	0.314885	0.361328	0.209163
3	Iwate		44.5	45.4	45.4	45.9	45.2	45	45.9	46.1	46.5	45.7	47	47.5	47.5	47.5	47.9	46.6	46.8	46.8	46.3	47	46.3	45.4	…	44.9	45.2			0.120614	0.203209	0.15873	0.204521	0.12685	0.104058	0.1875	0.164609	0.192113	0.0804829	0.186457	0.202117	0.200765	0.220729	0.267943	0.163305	0.183752	0.181298	0.175781	0.249004
4	Miyagi		44.4	45.2	45.2	44.8	45	46.5	45.8	46.6	46	46.1	46.7	46.4	46.7	46.7	46.8	47.1	47.6	46.4	45.9	46.4	46.4	46.8	…	46	46.2			0.109649	0.181818	0.137566	0.0861141	0.105708	0.260146	0.177083	0.216049	0.141557	0.120724	0.157017	0.0962464	0.124283	0.143954	0.162679	0.211335	0.261122	0.14313	0.136719	0.189243
5	Akita		44.6	45.6	45.6	45.6	46.5	45.9	46.5	46.5	47	47.4	47.6	47.6	47.8	47.7	47.7	47.7	47.5	47.8	47.3	46.9	47.5	46.6	46.3	47.2	46.6			0.131579	0.224599	0.179894	0.172228	0.264271	0.197711	0.25	0.205761	0.242669	0.251509	0.245339	0.211742	0.229446	0.239923	0.248804	0.268972	0.251451	0.276718	0.273437	0.239044
6	Yamagata		43.4	44.4	44.6	44.9	44.7	45.5	45.8	45.9	45.6	46.4	46.6	47.6	47.2	46.7	46.8	46.2	46.1	46	45.9	45.4	46.1	46.2	45.5	45.2	45.3			0	0.0962567	0.0740741	0.0968784	0.0739958	0.156087	0.177083	0.144033	0.101112	0.150905	0.147203	0.211742	0.172084	0.143954	0.162679	0.12488	0.116054	0.104962	0.136719	0.0896414
7	Fukushima		43.8	43.9	44.3	44.2	44.1	44.1	44.6	45.5	44.7	45.8	45.7	46.4	47.1	46	46.3	45.6	45.9	45.9	46.2	45.9	44.9	45.7	…	46.2	46			0.0438596	0.0427807	0.042328	0.0215285	0.0105708	0.0104058	0.0520833	0.102881	0.0101112	0.0905433	0.0588813	0.0962464	0.162524	0.0767754	0.114833	0.067243	0.0967118	0.0954198	0.166016	0.139442
8	Ibaraki		44.5	44.3	44.7	44.6	45.2	44.7	44.4	45	46.1	44.8	45.7	46	45.9	47	46.1	46.1	46.1	45.5	45.5	45.4	44.7	45.3	44.8	45.1	44.5			0.120614	0.0855615	0.0846561	0.0645856	0.12685	0.0728408	0.03125	0.0514403	0.151668	-0.0100604	0.0588813	0.0577478	0.0478011	0.172745	0.0956938	0.115274	0.116054	0.0572519	0.0976562	0.0896414
9	Tochigi		44.5	44.1	45.1	44.6	44.7	45	45.3	46.1	45.8	46	46	45.9	46.5	45.6	45.9	45.3	45.8	45.8	46.1	45.7	44.7	45.3	45.2	44.2	44.6			0.120614	0.0641711	0.126984	0.0645856	0.0739958	0.104058	0.125	0.164609	0.121335	0.110664	0.0883219	0.0481232	0.105163	0.0383877	0.076555	0.0384246	0.0870406	0.0858779	0.15625	0.119522
10	Gunma		44	44	44.3	44.5	44.7	44.4	44.2	44.2	44.3	45.3	45.2	45.7	45.6	46.4	45.9	45	45.8	45.7	44.5	45.6	44.8	44.3	44.9	44.2	44.8			0.0657895	0.0534759	0.042328	0.0538213	0.0739958	0.0416233	0.0104167	-0.0308642	-0.0303337	0.0402414	0.00981354	0.0288739	0.0191205	0.115163	0.076555	0.00960615	0.0870406	0.0763359	0	0.109562
11	Saitama		43.6	43.7	43.9	44.1	44.2	44.2	44.7	44.4	44.2	45.5	45.1	45	45.4	44.4	45.1	45.2	44.2	43.9	44.3	43.8	43.7	43.7	43.1	44.3	43.3			0.0219298	0.0213904	0	0.0107643	0.0211416	0.0208117	0.0625	-0.0102881	-0.0404449	0.0603622	0	-0.0384986	0	-0.0767754	0	0.0288184	-0.0676983	-0.0954198	-0.0195313	-0.0697211
12	Chiba		43.4	44.1	44.4	44.2	44.1	44.8	44.5	45.1	44.4	44.6	45.2	45.7	45.5	45.2	45.3	45.1	45.5	44.5	44	44.9	44.2	43.9	43.6	43.9	44.8			0	0.0641711	0.0529101	0.0215285	0.0105708	0.0832466	0.0416667	0.0617284	-0.0202224	-0.0301811	0.00981354	0.0288739	0.00956023	0	0.0191388	0.0192123	0.0580271	-0.0381679	-0.0488281	0.0398406
13	Tokyo		44.3	44	45.1	44.5	44.9	44.8	44.7	44.7	45.5	45.6	45.4	45.7	46.3	45.1	44.8	45.2	44.8	46.1	44.6	45.3	44.6	44	43.7	44.5	43.9			0.0986842	0.0534759	0.126984	0.0538213	0.0951374	0.0832466	0.0625	0.0205761	0.091001	0.0704225	0.0294406	0.0288739	0.0860421	-0.00959693	-0.0287081	0.0288184	-0.00967118	0.114504	0.00976563	0.0796813
14	Kanagawa		44	43.5	44.4	44.4	43.7	43.8	44	44.8	44.7	44.9	44.9	45.5	45.6	45.7	44.9	44.5	44	44.7	44.2	43.7	44.1	43.1	43.3	44	43.8			0.0657895	0	0.0529101	0.0430571	-0.0317125	-0.0208117	-0.0104167	0.0308642	0.0101112	0	-0.0196271	0.00962464	0.0191205	0.0479846	-0.0191388	-0.0384246	-0.0870406	-0.019084	-0.0292969	-0.0796813
15	Niigata		43.6	43.6	44.1	43.9	44.3	44.6	44.7	44.4	45.1	45.7	46	45.8	46.4	45.4	45.6	44.9	45.2	45.4	45	44.7	44.4	45.4	44.6	44.3	43.7			0.0219298	0.0106952	0.021164	-0.0107643	0.0317125	0.062435	0.0625	-0.0102881	0.0505561	0.0804829	0.0883219	0.0384986	0.0956023	0.0191939	0.0478469	0	0.0290135	0.0477099	0.0488281	0.0199203
16	Toyama		44.1	44.6	44.4	44.5	44.7	45	44.7	45.5	45.6	45.8	45.4	45.6	46	46.2	45.6	45.5	46	45.7	44.9	45.2	44.6	44	44.3	44.3	44.3			0.0767544	0.117647	0.0529101	0.0538213	0.0739958	0.104058	0.0625	0.102881	0.101112	0.0905433	0.0294406	0.0192493	0.0573614	0.0959693	0.0478469	0.0576369	0.106383	0.0763359	0.0390625	0.0697211
17	Ishikawa		43.9	43.4	43.8	44.7	44.1	43.8	44.4	44.6	44.3	45.3	45.5	45.5	45.2	46.1	45.9	44.6	45.2	44.5	45.2	45.6	43.6	44.7	45	43.9	44.9			0.0548246	-0.0106952	-0.010582	0.0753498	0.0105708	-0.0208117	0.03125	0.0102881	-0.0303337	0.0402414	0.0392542	0.00962464	-0.0191205	0.0863724	0.076555	-0.0288184	0.0290135	-0.0381679	0.0683594	0.109562
18	Fukui		43.4	43.5	43.8	43.6	43.8	43.9	44.6	44.4	44.8	44.3	44.5	45.6	45.5	44.7	44.6	44	44.5	45	44.2	44.8	44.1	44.5	44	43.7	43.4			0	0	-0.010582	-0.0430571	-0.0211416	-0.0104058	0.0520833	-0.0102881	0.0202224	-0.0603622	-0.0588813	0.0192493	0.00956023	-0.0479846	-0.0478469	-0.0864553	-0.0386847	0.00954198	-0.0292969	0.0298805
19	Yamanashi		42.9	43.4	43.7	43.4	43.3	43.5	44.1	44	45.7	44.5	45	44.2	45	45.8	45.7	44.2	44.3	45.4	44.5	43.9	43.4	43.7	44.5	44.7	44.2			-0.0548246	-0.0106952	-0.021164	-0.0645856	-0.0739958	-0.0520291	0	-0.0514403	0.111223	-0.0402414	-0.00981354	-0.115496	-0.0382409	0.0575816	0.0574163	-0.067243	-0.0580271	0.0477099	0	-0.059761
20	Nagano		43	43.7	43.3	43.8	43.6	43.6	43.6	43.5	44.2	44.5	44.4	45	44.5	45	44.5	45	44.4	44.6	43.7	43.7	43.9	43.3	43.7	43.8	43.5			-0.0438596	0.0213904	-0.0634921	-0.0215285	-0.0422833	-0.0416233	-0.0520833	-0.102881	-0.0404449	-0.0402414	-0.0686948	-0.0384986	-0.0860421	-0.0191939	-0.0574163	0.00960615	-0.0483559	-0.028626	-0.078125	-0.0796813
21	Gifu		42.3	42.6	43	43.5	43.1	43.2	42.4	43.5	43.5	43.8	43.9	44.4	44	44.5	44.7	44.4	44.6	44.7	43.8	44	43.2	43.3	43.2	43.6	43.4			-0.120614	-0.0962567	-0.0952381	-0.0538213	-0.0951374	-0.0832466	-0.177083	-0.102881	-0.111223	-0.110664	-0.117763	-0.0962464	-0.133843	-0.0671785	-0.0382775	-0.0480307	-0.0290135	-0.019084	-0.0683594	-0.0498008
22	Shizuoka		42.5	42.7	43.1	43.6	43.2	43.6	43.4	43.2	43.8	43.6	43.9	44.9	44.5	44.5	44.6	44.5	44.2	44	43.2	43.8	43.3	43.8	43	43.3	43.2			-0.0986842	-0.0855615	-0.0846561	-0.0430571	-0.0845666	-0.0416233	-0.0729167	-0.133745	-0.0808898	-0.130785	-0.117763	-0.0481232	-0.0860421	-0.0671785	-0.0478469	-0.0384246	-0.0676983	-0.0858779	-0.126953	-0.0697211
23	Aichi		42.6	42.9	42.8	43.7	43.1	43.5	43.6	44.5	43.8	44.9	44.2	44.9	44.6	45.2	44.5	44.2	44.1	44.3	43.4	43.7	43.5	43	43.7	42.6	42.8			-0.0877193	-0.0641711	-0.116402	-0.0322928	-0.0951374	-0.0520291	-0.0520833	0	-0.0808898	0	-0.0883219	-0.0481232	-0.0764818	0	-0.0574163	-0.067243	-0.0773694	-0.0572519	-0.107422	-0.0796813
24	Mie		42.5	42.8	43.1	43.1	43.6	43.5	43.7	43.6	43.9	44.4	44.4	45.2	44.7	45.3	44.3	44.6	44.3	45.4	44.4	44.1	43.5	43.4	43.3	43.1	43.3			-0.0986842	-0.0748663	-0.0846561	-0.0968784	-0.0422833	-0.0520291	-0.0416667	-0.0925926	-0.0707786	-0.0503018	-0.0686948	-0.0192493	-0.0669216	0.00959693	-0.076555	-0.0288184	-0.0580271	0.0477099	-0.00976563	-0.0398406
25	Shiga		42.8	42.5	43.1	43	43	42.7	42.8	43.1	43.8	43.8	44.1	43.9	44.2	43.6	44	43.6	43.8	43.3	42.1	43.5	43.4	42.7	43.1	44.3	43			-0.0657895	-0.106952	-0.0846561	-0.107643	-0.105708	-0.135276	-0.135417	-0.144033	-0.0808898	-0.110664	-0.0981354	-0.14437	-0.114723	-0.153551	-0.105263	-0.12488	-0.106383	-0.152672	-0.234375	-0.0996016
26	Kyoto		42.6	43	43.6	42.6	43.3	43.2	43.1	43.9	44	44.9	44.1	45	43.7	44	44.9	44.1	44.2	44.2	43.3	44.2	43	43	42.9	43.2	43.3			-0.0877193	-0.0534759	-0.031746	-0.1507	-0.0739958	-0.0832466	-0.104167	-0.0617284	-0.0606673	0	-0.0981354	-0.0384986	-0.162524	-0.115163	-0.0191388	-0.0768492	-0.0676983	-0.0667939	-0.117188	-0.0298805
27	Osaka		43.1	43.5	44.3	44.6	44.6	43.6	44.3	44.2	44.6	44.5	45.1	45.4	45.2	44.8	44.8	44	44.5	44	43.9	43.3	43.7	44.1	43.5	42.9	43.8			-0.0328947	0	0.042328	0.0645856	0.0634249	-0.0416233	0.0208333	-0.0308642	0	-0.0402414	0	0	-0.0191205	-0.0383877	-0.0287081	-0.0864553	-0.0386847	-0.0858779	-0.0585938	-0.119522
28	Hyogo		42.9	42.4	42.9	43.1	43	43	43.4	43.5	43.5	44.4	45.2	44.9	44.5	44.4	44	44	43.9	44.5	44.1	43.4	43.2	42.8	42.7	43.1	42.4			-0.0548246	-0.117647	-0.10582	-0.0968784	-0.105708	-0.104058	-0.0729167	-0.102881	-0.111223	-0.0503018	0.00981354	-0.0481232	-0.0860421	-0.0767754	-0.105263	-0.0864553	-0.0967118	-0.0381679	-0.0390625	-0.109562
29	Nara		43	43.3	44	44.3	43.8	43.9	43.7	44.5	44.6	44.7	45.6	45	44.2	45.1	44.8	44.9	44.8	45	43.9	45.2	44.5	45.3	44.1	43.1	43.8			-0.0438596	-0.0213904	0.010582	0.0322928	-0.0211416	-0.0104058	-0.0416667	0	0	-0.0201207	0.0490677	-0.0384986	-0.114723	-0.00959693	-0.0287081	0	-0.00967118	0.00954198	-0.0585938	0.0697211
30	Wakayama		43.5	44.2	43.9	44.6	45.1	44.1	43.7	43.9	44.6	45	45.2	45.6	45.3	44.9	45.2	45.3	44.8	44.7	44.3	43.9	44.6	45	44.8	45.2	44.3			0.0109649	0.0748663	0	0.0645856	0.116279	0.0104058	-0.0416667	-0.0617284	0	0.0100604	0.00981354	0.0192493	-0.00956023	-0.0287908	0.00956938	0.0384246	-0.00967118	-0.019084	-0.0195313	-0.059761
31	Tottori		41.8	42.1	42.9	42.9	42.9	42.8	43.3	43.6	44.3	44.3	44	44.8	44.5	44.8	44.2	43.9	43.7	44.3	43.5	43.3	43.3	43.4	43.8	43.1	43.5			-0.175439	-0.149733	-0.10582	-0.118407	-0.116279	-0.12487	-0.0833333	-0.0925926	-0.0303337	-0.0603622	-0.107949	-0.0577478	-0.0860421	-0.0383877	-0.0861244	-0.0960615	-0.116054	-0.0572519	-0.0976562	-0.119522
32	Shimane		41.5	42.1	42.4	42.6	42	42	42.2	43.1	43.3	43.8	44	44	43.5	43.5	42.8	43.4	43.3	43.4	43	43.2	42.8	42.6	43.2	43.1	42.6			-0.208333	-0.149733	-0.15873	-0.1507	-0.211416	-0.208117	-0.197917	-0.144033	-0.131446	-0.110664	-0.107949	-0.134745	-0.181644	-0.163148	-0.220096	-0.144092	-0.154739	-0.14313	-0.146484	-0.129482
33	Okayama		42.2	42.3	42.4	42.6	43.1	43	43.4	44.1	43.4	44.3	44.4	43.8	44.2	44.7	44.3	43.6	44.4	44.3	44.5	43.7	43.2	44	43.5	43.4	43			-0.131579	-0.128342	-0.15873	-0.1507	-0.0951374	-0.104058	-0.0729167	-0.0411523	-0.121335	-0.0603622	-0.0686948	-0.153994	-0.114723	-0.0479846	-0.076555	-0.12488	-0.0483559	-0.0572519	0	-0.0796813
34	Hiroshima		42	42.8	42	42.9	42.8	42.1	43.1	43.6	43.5	44.2	44.2	44.7	44.5	45.1	44	44.3	44	44.4	44.1	44.4	43.1	43.9	44.2	44	43.5			-0.153509	-0.0748663	-0.201058	-0.118407	-0.12685	-0.197711	-0.104167	-0.0925926	-0.111223	-0.0704225	-0.0883219	-0.0673725	-0.0860421	-0.00959693	-0.105263	-0.0576369	-0.0870406	-0.0477099	-0.0390625	-0.00996016
35	Yamaguchi		42.1	41.8	42.7	42.3	42.4	42.7	43	42.9	43.4	43.1	43.4	43.6	43.8	44.6	44.1	43.6	43.8	43.9	43.7	44	42.6	42.9	43.2	42.7	42.3			-0.142544	-0.181818	-0.126984	-0.182992	-0.169133	-0.135276	-0.114583	-0.164609	-0.121335	-0.181087	-0.16683	-0.173244	-0.152964	-0.0575816	-0.0956938	-0.12488	-0.106383	-0.0954198	-0.078125	-0.0498008
36	Tokushima		44.3	45.5	45.2	45.1	45.5	45.2	46.6	46.3	45.8	46.7	46	46.7	47	46.9	46.2	46.5	46.4	46.5	46	45.4	45.6	45.6	44.6	44.7	44.5			0.0986842	0.213904	0.137566	0.118407	0.158562	0.12487	0.260417	0.185185	0.121335	0.181087	0.0883219	0.12512	0.152964	0.163148	0.105263	0.153698	0.145068	0.152672	0.146484	0.0896414
37	Kagawa		43.1	43.3	43.5	44.5	44.3	43.8	44.7	45.4	45.1	45.4	46.3	45.7	45.6	45.8	45.8	45.3	45.2	46.1	45.7	44.8	44	44.3	43.9	43.7	44.4			-0.0328947	-0.0213904	-0.042328	0.0538213	0.0317125	-0.0208117	0.0625	0.0925926	0.0505561	0.0503018	0.117763	0.0288739	0.0191205	0.0575816	0.0669856	0.0384246	0.0290135	0.114504	0.117188	0.0298805
38	Ehime		43.3	43.4	43.1	43.7	43.7	43.6	44.2	44	44.3	44.6	44.6	44.4	45.6	44.8	45.6	45.2	44.7	44.7	44.2	44.6	44	44	43.8	43.7	43.7			-0.0109649	-0.0106952	-0.0846561	-0.0322928	-0.0317125	-0.0416233	0.0104167	-0.0514403	-0.0303337	-0.0301811	-0.0490677	-0.0962464	0.0191205	-0.0383877	0.0478469	0.0288184	-0.0193424	-0.019084	-0.0292969	0.00996016
39	Kochi		43	42.9	43.2	43.4	43.5	43.2	44.1	44.3	44.4	44.8	45.4	44.8	45.5	44.4	44.9	44.4	44.7	44.4	46	45	44.7	44.4	44.2	44.2	43.7			-0.0438596	-0.0641711	-0.0740741	-0.0645856	-0.0528541	-0.0832466	0	-0.0205761	-0.0202224	-0.0100604	0.0294406	-0.0577478	0.00956023	-0.0767754	-0.0191388	-0.0480307	-0.0193424	-0.0477099	0.146484	0.0498008
40	Fukuoka		42.8	42.7	42.4	43.5	43.2	42.9	43.4	43.7	43.7	43.7	43.8	43.9	45.1	43.6	43.9	44.2	44.8	44.3	43.9	44.1	44.1	43.6	43.5	43.8	43.7			-0.0657895	-0.0855615	-0.15873	-0.0538213	-0.0845666	-0.114464	-0.0729167	-0.0823045	-0.091001	-0.120724	-0.127576	-0.14437	-0.0286807	-0.153551	-0.114833	-0.067243	-0.00967118	-0.0572519	-0.0585938	-0.0398406
41	Saga		41.5	41.8	43	42.4	42.3	43.1	43.1	43.4	43.7	44.6	44.9	44.3	45.1	44.1	45	44.2	43.2	44.3	44.4	44.2	44.1	44.2	43.5	43.4	43.6			-0.208333	-0.181818	-0.0952381	-0.172228	-0.179704	-0.0936524	-0.104167	-0.113169	-0.091001	-0.0301811	-0.0196271	-0.105871	-0.0286807	-0.105566	-0.00956938	-0.067243	-0.16441	-0.0572519	-0.00976563	-0.0298805
42	Nagasaki		41.4	41.6	42.3	41.9	42.9	42.6	43.2	42.9	43.4	44	43.6	43.5	44.1	43.7	43.9	43.7	44.3	43.3	43.4	44.1	44	43.2	43.1	43.1	43.3			-0.219298	-0.203209	-0.169312	-0.22605	-0.116279	-0.145682	-0.09375	-0.164609	-0.121335	-0.0905433	-0.147203	-0.182868	-0.124283	-0.143954	-0.114833	-0.115274	-0.0580271	-0.152672	-0.107422	-0.0398406
43	Kumamoto		42.6	41.8	43.1	43.3	43.4	43.2	42.9	43.9	44.1	43.9	44.9	45.1	44.5	45	43.5	45.1	44.8	44.5	43.7	43.9	43.9	43.9	44	44.1	44			-0.0877193	-0.181818	-0.0846561	-0.0753498	-0.0634249	-0.0832466	-0.125	-0.0617284	-0.0505561	-0.100604	-0.0196271	-0.0288739	-0.0860421	-0.0191939	-0.15311	0.0192123	-0.00967118	-0.0381679	-0.078125	-0.059761
44	Oita		42.8	43.2	43.2	42.9	43.6	43.4	44	44.5	44.7	44.6	44.9	45.5	45.2	44.8	45	44.4	44.6	44.8	45	45	44.4	44	43.5	44.1	43.9			-0.0657895	-0.0320856	-0.0740741	-0.118407	-0.0422833	-0.062435	-0.0104167	0	0.0101112	-0.0301811	-0.0196271	0.00962464	-0.0191205	-0.0383877	-0.00956938	-0.0480307	-0.0290135	-0.00954198	0.0488281	0.0498008
45	Miyazaki		42.1	41.8	42.7	42.7	42.6	42.6	42.7	43.1	43.4	44.3	45	44.5	44	43.9	44.4	44.2	44.4	45.2	44.9	44.3	45	45.2	44	44.3	44.4			-0.142544	-0.181818	-0.126984	-0.139935	-0.147992	-0.145682	-0.145833	-0.144033	-0.121335	-0.0603622	-0.00981354	-0.0866218	-0.133843	-0.12476	-0.0669856	-0.067243	-0.0483559	0.028626	0.0390625	-0.0199203
46	Kagoshima		41.1	41.7	41.9	41.9	42	42.4	41.9	43	43.2	43.2	43.4	43.8	44.6	44.1	45.2	43.9	43.7	44.1	43.2	44.5	43.2	43.2	43.4	43.7	44			-0.252193	-0.192513	-0.21164	-0.22605	-0.211416	-0.166493	-0.229167	-0.154321	-0.141557	-0.171026	-0.16683	-0.153994	-0.0764818	-0.105566	0.00956938	-0.0960615	-0.116054	-0.0763359	-0.126953	0
47	Okinawa		43.1	43.6	43.9	42.9	44.2	43.5	44	44.5	44.4	44.9	44.4	44.7	45	45.3	45	44.5	45.1	44.9	44.9	44.2	44.7	44.5	44.1	44.1	43.9			-0.0328947	0.0106952	0	-0.118407	0.0211416	-0.0520291	-0.0104167	0	-0.0202224	0	-0.0686948	-0.0673725	-0.0382409	0.00959693	-0.00956938	-0.0384246	0.0193424	0	0.0390625	-0.0298805
	National-level standard deviation		9.12	9.35	9.45	9.29	9.46	9.61	9.6	9.72	9.89	9.94	10.19	10.39	10.46	10.42	10.45	10.41	10.34	10.48	10.24	10.04	9.92	9.79	9.65	9.75	9.7
	Sample size		614-800	713-800	718-800	740-800	726-800	724-800	690-800	686-800	690-800	700-800	703-800	673-800	642-800	652-800	670-800	720-800	702-800	668-903	681-960	656-898	638-1017	664-992	646-920	651-912	646-999
[truncated: 11 more columns]

## Sheet: m13
	Age	13
	kg	Male
		Year	1989	1990	1991	1992	1993	1994	1995	1996	1997	1998	1999	2000	2001	2002	2003	2004	2005	2006	2007	2008	2009	2010	2011	2012	2013			Standardized data
	National average		48.7	49	49.3	49.4	49.3	49.3	49.8	49.9	49.9	50.2	50.2	50.4	50.6	50.6	50.3	50.1	50.1	49.9	49.6	49.5	49.1	49.2	49	49	48.8
1	Hokkaido		50.9	50.4	50.7	51	51.3	50.5	51.1	51.4	52.5	52.2	52.3	52.4	53.8	53.2	52	52.2	52	51.7	51.3	51.6	50.5	50.7	50.4	51.2	51			0.227979	0.14433	0.141557	0.161128	0.203874	0.120482	0.125604	0.145349	0.250965	0.193424	0.202507	0.19084	0.300752	0.240741	0.158879	0.194986	0.179584	0.17094	0.159774	0.202312
2	Aomori		51.4	51.8	52.1	51.8	52.2	52.2	52.8	52.8	53.7	53.6	53.6	53.4	52.9	53.1	53.8	52.6	53.1	52	52.2	51.7	52.3	52.7	51.6	51.4	51.3			0.279793	0.28866	0.283114	0.241692	0.295617	0.291165	0.289855	0.281008	0.366795	0.32882	0.327869	0.28626	0.216165	0.231481	0.327103	0.232126	0.283554	0.19943	0.244361	0.211946
3	Iwate		49.1	49.2	51	50.8	51.1	50.3	51.5	51.5	51.8	51.7	51.3	51.2	52.3	52.2	51.4	51.7	51.2	51.9	50.8	50.9	50.1	50.2	…	50.1	50.1			0.0414508	0.0206186	0.171891	0.140987	0.183486	0.100402	0.164251	0.155039	0.183398	0.145068	0.106075	0.0763359	0.159774	0.148148	0.102804	0.148561	0.10397	0.189934	0.112782	0.134875
4	Miyagi		50.5	50	51.2	50.1	50.3	50.9	50.9	51.3	51.1	51.7	52	51.9	51.6	52.7	51.5	51.8	51.6	50.9	51.5	50.4	50.6	51	…	49.8	51.3			0.186528	0.103093	0.192113	0.0704935	0.101937	0.160643	0.10628	0.135659	0.11583	0.145068	0.173578	0.14313	0.093985	0.194444	0.11215	0.157846	0.141777	0.0949668	0.178571	0.0867052
5	Akita		50.5	50.9	51	51.2	50.9	51.8	52.1	51.6	52.1	52.1	52.9	52.4	52.2	53.2	53.4	52.6	52	53.3	52.7	51.6	51.7	51.3	51.6	51.7	50.8			0.186528	0.195876	0.171891	0.181269	0.163099	0.251004	0.222222	0.164729	0.212355	0.183752	0.260366	0.19084	0.150376	0.240741	0.28972	0.232126	0.179584	0.322887	0.291353	0.202312
6	Yamagata		49.2	49.8	49.9	50.1	50.4	49.7	50.5	50.8	50.3	51.3	51.2	52.1	52	51.9	51.8	51.4	50.9	51.4	50.7	50.6	50.6	51.8	50.4	51.1	49.6			0.0518135	0.0824742	0.0606673	0.0704935	0.11213	0.0401606	0.0676329	0.0872093	0.03861	0.106383	0.096432	0.162214	0.131579	0.12037	0.140187	0.120706	0.0756144	0.14245	0.103383	0.105973
7	Fukushima		49.1	49.5	49.9	49.5	49.7	50.1	50.4	50.2	50.7	51.9	50.9	51.9	51.8	51.8	51.2	50.5	51.5	52.3	50.2	51.5	49.4	50.6	…	50.1	50.8			0.0414508	0.0515464	0.0606673	0.0100705	0.0407747	0.0803213	0.057971	0.0290698	0.0772201	0.16441	0.0675024	0.14313	0.112782	0.111111	0.0841121	0.0371402	0.132325	0.22792	0.056391	0.192678
8	Ibaraki		49.1	49.5	49.4	50	50	50.1	50	50.3	50.4	51.1	50.6	50.5	51.1	51.1	50.6	50.7	50.9	50	49.8	50.1	49.9	49.7	49.2	49.4	48.8			0.0414508	0.0515464	0.0101112	0.060423	0.0713558	0.0803213	0.0193237	0.0387597	0.0482625	0.0870406	0.0385728	0.00954198	0.0469925	0.0462963	0.0280374	0.0557103	0.0756144	0.00949668	0.018797	0.0578035
9	Tochigi		49.1	49.7	50.1	49.7	49.6	50.4	50.6	50.5	49.8	50.1	50.7	50.9	51.3	50.3	51	50.1	50.5	50.2	50.7	49.8	48.7	50.1	49.4	49.3	49.1			0.0414508	0.0721649	0.0808898	0.0302115	0.030581	0.110442	0.0772947	0.0581395	-0.00965251	-0.00967118	0.048216	0.0477099	0.0657895	-0.0277778	0.0654206	0	0.0378072	0.02849	0.103383	0.0289017
10	Gunma		49.2	49.7	49.3	49.5	49.8	49.2	49.8	49.9	50.2	50.5	51.1	50.5	51.4	51.2	50.4	50.4	50.6	50.2	50.6	49.3	49.9	49.4	49.4	48.9	48.9			0.0518135	0.0721649	0	0.0100705	0.0509684	-0.0100402	0	0	0.0289575	0.0290135	0.0867888	0.00954198	0.075188	0.0555556	0.00934579	0.0278552	0.047259	0.02849	0.093985	-0.0192678
11	Saitama		48.6	49	49.4	48.9	49.2	48.5	49.8	49.3	49.4	50.3	49.8	49.5	50.1	50.1	49.8	49.8	49.7	50.6	48.8	48.8	48.6	48.4	49.1	49.3	49.1			-0.0103627	0	0.0101112	-0.0503525	-0.0101937	-0.0803213	0	-0.0581395	-0.0482625	0.00967118	-0.0385728	-0.0858779	-0.0469925	-0.0462963	-0.046729	-0.0278552	-0.0378072	0.0664767	-0.075188	-0.0674374
12	Chiba		48.6	48.6	49.4	49.6	49.1	49.5	49	49.9	49.6	50.5	50.3	50.1	50.4	50.3	50	49.8	49.6	50.4	49	49.4	49.1	48.9	49.1	48.8	47.9			-0.0103627	-0.0412371	0.0101112	0.020141	-0.0203874	0.0200803	-0.0772947	0	-0.0289575	0.0290135	0.0096432	-0.028626	-0.018797	-0.0277778	-0.0280374	-0.0278552	-0.047259	0.0474834	-0.056391	-0.00963391
13	Tokyo		49.7	50.4	50.5	50.6	49.9	50.4	51.1	51.4	51	50.6	50.7	51.6	51	51.5	50.4	51.4	50.9	50.7	50.7	50.6	50.1	49.9	49.2	50.3	49.1			0.103627	0.14433	0.121335	0.120846	0.0611621	0.110442	0.125604	0.145349	0.106178	0.0386847	0.048216	0.114504	0.037594	0.0833333	0.00934579	0.120706	0.0756144	0.0759734	0.103383	0.105973
14	Kanagawa		49	49.6	50.1	50	50.2	50.2	50.7	50	49.8	50.1	50.2	50.3	50.5	50.7	49.7	50.5	49.9	49.1	49.2	48.6	48.5	48.8	48.8	47.7	48.4			0.0310881	0.0618557	0.0808898	0.060423	0.0917431	0.0903614	0.0869565	0.00968992	-0.00965251	-0.00967118	0	-0.00954198	-0.0093985	0.00925926	-0.0560748	0.0371402	-0.0189036	-0.0759734	-0.037594	-0.0867052
15	Niigata		48.7	48.9	49	49.4	50.2	49.8	50.4	50.5	50.2	50.1	50.9	50.3	51	50.9	51.6	50.4	51.4	50.4	50.5	50.3	49.9	49.7	49.4	49.6	49.1			0	-0.0103093	-0.0303337	0	0.0917431	0.0502008	0.057971	0.0581395	0.0289575	-0.00967118	0.0675024	-0.00954198	0.037594	0.0277778	0.121495	0.0278552	0.122873	0.0474834	0.0845865	0.0770713
16	Toyama		49.3	49.5	49.5	50.4	49.5	50.5	50.1	51	50.5	50.8	51.4	51.3	50.6	51.1	50.9	50.5	50.9	51	50.1	50	50	49.5	49.7	50	49.4			0.0621762	0.0515464	0.0202224	0.100705	0.0203874	0.120482	0.0289855	0.106589	0.0579151	0.0580271	0.115718	0.0858779	0	0.0462963	0.0560748	0.0371402	0.0756144	0.104463	0.0469925	0.0481696
17	Ishikawa		48.4	49.2	49.1	49.1	49.6	49	49.7	49.7	50.3	50.7	49.9	50.7	51.3	50.9	50.8	50.9	49.5	49.7	50.3	49.3	48.9	49.6	49.1	49.5	48.7			-0.0310881	0.0206186	-0.0202224	-0.0302115	0.030581	-0.0301205	-0.00966184	-0.0193798	0.03861	0.0483559	-0.0289296	0.028626	0.0657895	0.0277778	0.046729	0.0742804	-0.0567108	-0.0189934	0.0657895	-0.0192678
18	Fukui		48.7	48.8	48.8	49.3	49.4	48.8	49.1	49.4	50	49.8	49.7	50.8	50.4	50.8	49.2	49.3	49.7	50.2	49.4	49.5	49.1	49.6	49.5	48.8	49.2			0	-0.0206186	-0.0505561	-0.0100705	0.0101937	-0.0502008	-0.0676329	-0.0484496	0.00965251	-0.0386847	-0.048216	0.0381679	-0.018797	0.0185185	-0.102804	-0.0742804	-0.0378072	0.02849	-0.018797	0
19	Yamanashi		48.1	49.2	49.6	50.2	48.4	49	49	50.2	50.7	49.4	50.8	50	50.6	50.5	50	50.1	49.8	49.5	49.5	50.2	48.6	50.1	49.1	50.6	48.8			-0.0621762	0.0206186	0.0303337	0.0805639	-0.0917431	-0.0301205	-0.0772947	0.0290698	0.0772201	-0.0773694	0.0578592	-0.0381679	0	-0.00925926	-0.0280374	0	-0.0283554	-0.0379867	-0.0093985	0.0674374
20	Nagano		48.9	48.7	49.1	47.9	49.5	48.3	49	48.8	49.4	49.7	49.8	49.9	49.9	49.4	49.7	50	50.4	49	49.2	49.3	47.8	48.8	48.3	48.6	48.4			0.0207254	-0.0309278	-0.0202224	-0.151057	0.0203874	-0.100402	-0.0772947	-0.106589	-0.0482625	-0.0483559	-0.0385728	-0.0477099	-0.0657895	-0.111111	-0.0560748	-0.00928505	0.0283554	-0.0854701	-0.037594	-0.0192678
21	Gifu		48.2	48.2	47.4	48.6	48.5	48.5	49	49.2	48.3	49.3	49.7	49.8	49.6	49.9	50.6	49.4	49.2	49.1	49.1	49.4	48.8	49.3	48.4	48.6	48.4			-0.0518135	-0.0824742	-0.192113	-0.0805639	-0.0815494	-0.0803213	-0.0772947	-0.0678295	-0.15444	-0.0870406	-0.048216	-0.0572519	-0.093985	-0.0648148	0.0280374	-0.0649954	-0.0850662	-0.0759734	-0.0469925	-0.00963391
22	Shizuoka		47.4	48	48.5	48	47.8	48.8	48.5	48.7	48.9	49.5	48.9	49.3	49	49.1	49.3	50.2	48.8	48.5	48.4	49.1	47.9	48.7	48.2	48.2	47.8			-0.134715	-0.103093	-0.0808898	-0.140987	-0.152905	-0.0502008	-0.125604	-0.116279	-0.0965251	-0.0676983	-0.125362	-0.104962	-0.150376	-0.138889	-0.0934579	0.00928505	-0.122873	-0.132953	-0.112782	-0.0385356
23	Aichi		48	48.4	48.8	49.2	49.4	48.6	49.6	49.4	49.9	50	50.3	50.2	50.9	50.9	49.7	49	49.6	49.3	48.7	48.6	49.4	48.7	48.5	48.6	48			-0.0725389	-0.0618557	-0.0505561	-0.020141	0.0101937	-0.0702811	-0.0193237	-0.0484496	0	-0.0193424	0.0096432	-0.019084	0.0281955	0.0277778	-0.0560748	-0.102136	-0.047259	-0.0569801	-0.0845865	-0.0867052
24	Mie		47.9	48.6	48	48.7	48.3	48.2	48.9	49.4	48.8	49.4	49.7	49.4	49.5	50	50.1	49.4	49.8	49.3	49.7	48.9	48.4	48.1	48.9	48.6	47.5			-0.0829016	-0.0412371	-0.131446	-0.0704935	-0.101937	-0.110442	-0.0869565	-0.0484496	-0.106178	-0.0773694	-0.048216	-0.0954198	-0.103383	-0.0555556	-0.0186916	-0.0649954	-0.0283554	-0.0569801	0.0093985	-0.0578035
25	Shiga		47.5	48.2	48.5	48.3	48	48.3	48.7	49.1	48.9	49.1	49.3	49.2	50.2	49.2	49.6	49	49.7	49.1	48.9	49.1	48.1	48.6	47.1	48.4	48.2			-0.124352	-0.0824742	-0.0808898	-0.110775	-0.132518	-0.100402	-0.10628	-0.0775194	-0.0965251	-0.106383	-0.0867888	-0.114504	-0.037594	-0.12963	-0.0654206	-0.102136	-0.0378072	-0.0759734	-0.0657895	-0.0385356
26	Kyoto		49	48.5	49.5	49	49.5	49.1	49.8	49.5	49.1	49.4	49.6	49.7	48.5	49.4	49.7	49.3	49.4	49.7	48.9	48.8	48.5	48.6	48.2	47.8	48.7			0.0310881	-0.0515464	0.0202224	-0.040282	0.0203874	-0.0200803	0	-0.0387597	-0.0772201	-0.0773694	-0.0578592	-0.0667939	-0.197368	-0.111111	-0.0560748	-0.0742804	-0.0661626	-0.0189934	-0.0657895	-0.0674374
27	Osaka		49.1	48.7	49.4	49.4	49.1	49	49.8	49.9	50.4	50.4	50.1	50.6	50.6	50.5	50	50.2	50.6	49.7	49.4	49.2	48.9	49	48.9	47.6	48.4			0.0414508	-0.0309278	0.0101112	0	-0.0203874	-0.0301205	0	0	0.0482625	0.0193424	-0.0096432	0.019084	0	-0.00925926	-0.0280374	0.00928505	0.047259	-0.0189934	-0.018797	-0.0289017
28	Hyogo		47.9	47.8	49	48.8	48.3	48	48.6	48.9	49	48.5	49.1	49.4	50.2	49.8	49.8	48.9	48.6	48.8	49	48.6	47.7	48.1	47.9	47.6	48.2			-0.0829016	-0.123711	-0.0303337	-0.060423	-0.101937	-0.130522	-0.115942	-0.0968992	-0.0868726	-0.16441	-0.106075	-0.0954198	-0.037594	-0.0740741	-0.046729	-0.111421	-0.141777	-0.104463	-0.056391	-0.0867052
29	Nara		49.1	48.7	49	49.6	49.4	49.5	48.5	49.3	50	50.5	50.1	50.4	50.5	50.3	50.3	50.2	50.4	49	49.5	49.9	49.5	49.4	48.5	48.6	49.2			0.0414508	-0.0309278	-0.0303337	0.020141	0.0101937	0.0200803	-0.125604	-0.0581395	0.00965251	0.0290135	-0.0096432	0	-0.0093985	-0.0277778	0	0.00928505	0.0283554	-0.0854701	-0.0093985	0.0385356
30	Wakayama		49.1	49.5	48.9	49.7	49.6	49.1	50.2	50.1	50.1	50.7	50.1	51.5	51.3	51.3	50.5	51	50.1	50.3	48.9	50.6	49.5	50.3	49.4	48.3	49.4			0.0414508	0.0515464	-0.0404449	0.0302115	0.030581	-0.0200803	0.0386473	0.0193798	0.019305	0.0483559	-0.0096432	0.104962	0.0657895	0.0648148	0.0186916	0.0835655	0	0.0379867	-0.0657895	0.105973
31	Tottori		48.1	48	48.4	48.5	48	48.7	49.1	49.8	49.3	50.1	50.5	50.4	50.9	50.2	50.4	50	49.4	49.6	49.1	49.3	48.4	48.9	48.5	48.6	48.5			-0.0621762	-0.103093	-0.091001	-0.0906344	-0.132518	-0.060241	-0.0676329	-0.00968992	-0.0579151	-0.00967118	0.0289296	0	0.0281955	-0.037037	0.00934579	-0.00928505	-0.0661626	-0.02849	-0.0469925	-0.0192678
32	Shimane		46.7	46.8	47.4	47.6	47.8	47.3	47.9	48	48.7	48.2	48.9	48.5	49	49.7	49	48	48.3	48.5	48	47.8	47.8	47.9	47.6	48.1	48.4			-0.207254	-0.226804	-0.192113	-0.181269	-0.152905	-0.200803	-0.183575	-0.184109	-0.11583	-0.193424	-0.125362	-0.181298	-0.150376	-0.0833333	-0.121495	-0.194986	-0.170132	-0.132953	-0.150376	-0.163776
33	Okayama		48.3	48	47.9	48.7	48.4	48.5	49	49.6	49.1	48.5	49.8	49.5	49.6	50.2	50	49.2	48.7	49.2	49.3	49.6	49.3	49.3	48.5	48.7	48.6			-0.0414508	-0.103093	-0.141557	-0.0704935	-0.0917431	-0.0803213	-0.0772947	-0.0290698	-0.0772201	-0.16441	-0.0385728	-0.0858779	-0.093985	-0.037037	-0.0280374	-0.0835655	-0.132325	-0.0664767	-0.0281955	0.00963391
34	Hiroshima		47.5	47.5	48.2	48.7	48.7	48.4	49.5	48.5	49.5	48.8	49.8	49.6	49.4	50.5	49.9	49.5	49.2	50	48.3	49.4	48.6	48.2	48.4	48.8	48.3			-0.124352	-0.154639	-0.111223	-0.0704935	-0.0611621	-0.0903614	-0.0289855	-0.135659	-0.03861	-0.135397	-0.0385728	-0.0763359	-0.112782	-0.00925926	-0.0373832	-0.0557103	-0.0850662	0.00949668	-0.12218	-0.00963391
35	Yamaguchi		46.4	47.7	47.5	47.2	48.1	48.3	48.2	47.8	48.2	47.5	48.7	48.7	48.5	48.5	49.3	49.1	48.2	48.1	48.1	48.3	47.7	47.3	47.7	47.7	47.6			-0.238342	-0.134021	-0.182002	-0.221551	-0.122324	-0.100402	-0.154589	-0.203488	-0.164093	-0.261122	-0.144648	-0.162214	-0.197368	-0.194444	-0.0934579	-0.0928505	-0.179584	-0.17094	-0.140977	-0.115607
36	Tokushima		49.7	49.8	50	50	51.3	50.8	51.2	51.5	51.4	52.1	51.5	52	51.6	52.2	51.9	51.8	51.4	51.1	50.5	50.9	50.4	50.1	49.9	50.5	50.3			0.103627	0.0824742	0.0707786	0.060423	0.203874	0.150602	0.135266	0.155039	0.144788	0.183752	0.125362	0.152672	0.093985	0.148148	0.149533	0.157846	0.122873	0.11396	0.0845865	0.134875
37	Kagawa		47.9	49.2	49.2	49.1	49.5	50	49.9	50.3	50.1	50.2	50.9	49.7	50.9	50.3	50.7	50.5	50.1	50.2	50.7	50	49.4	50	49.9	49.1	49.1			-0.0829016	0.0206186	-0.0101112	-0.0302115	0.0203874	0.0702811	0.00966184	0.0387597	0.019305	0	0.0675024	-0.0667939	0.0281955	-0.0277778	0.0373832	0.0371402	0	0.02849	0.103383	0.0481696
38	Ehime		48.4	48.8	48.8	48.7	48.7	48.9	49.1	49.6	49.5	50	49.5	49.9	50.2	50.8	50.3	49.2	49.6	50	49.1	48.9	48.5	48.9	49.1	48.7	48.6			-0.0310881	-0.0206186	-0.0505561	-0.0704935	-0.0611621	-0.0401606	-0.0676329	-0.0290698	-0.03861	-0.0193424	-0.0675024	-0.0477099	-0.037594	0.0185185	0	-0.0835655	-0.047259	0.00949668	-0.0469925	-0.0578035
39	Kochi		48.2	48.7	49	49	48.6	49.6	49.4	49.8	49.6	49.8	49.2	50.2	50.1	49.7	49.6	49.4	49.3	49.5	49.4	49.1	49.2	49.9	49.4	49.6	49.2			-0.0518135	-0.0309278	-0.0303337	-0.040282	-0.0713558	0.0301205	-0.0386473	-0.00968992	-0.0289575	-0.0386847	-0.096432	-0.019084	-0.0469925	-0.0833333	-0.0654206	-0.0649954	-0.0756144	-0.0379867	-0.018797	-0.0385356
40	Fukuoka		47.6	48.4	48.6	48.2	48.6	47.9	49	49.5	48.9	49.3	49.3	49	49.1	49	49.9	49.4	49.4	48.9	49	48.7	49.1	48	48.9	48.3	48.7			-0.11399	-0.0618557	-0.0707786	-0.120846	-0.0713558	-0.140562	-0.0772947	-0.0387597	-0.0965251	-0.0870406	-0.0867888	-0.133588	-0.140977	-0.148148	-0.0373832	-0.0649954	-0.0661626	-0.0949668	-0.056391	-0.0770713
41	Saga		46.8	47.2	48.2	48.2	47.6	48.2	48.2	47.6	49.1	49.1	48.8	49.4	49.5	50.1	49.6	49.5	49.4	49.2	49.6	49.1	49.3	48.5	49.4	48.3	48.9			-0.196891	-0.185567	-0.111223	-0.120846	-0.173293	-0.110442	-0.154589	-0.222868	-0.0772201	-0.106383	-0.135005	-0.0954198	-0.103383	-0.0462963	-0.0654206	-0.0557103	-0.0661626	-0.0664767	0	-0.0385356
42	Nagasaki		47.7	48	47.7	48.3	47.9	47.5	47.7	48.4	48.5	49.5	49.5	49.1	50	49	49.8	48.7	49.1	48.9	48.6	48.8	48.6	48.3	48.2	48.1	48.6			-0.103627	-0.103093	-0.16178	-0.110775	-0.142712	-0.180723	-0.202899	-0.145349	-0.135135	-0.0676983	-0.0675024	-0.124046	-0.056391	-0.148148	-0.046729	-0.129991	-0.094518	-0.0949668	-0.093985	-0.0674374
43	Kumamoto		47.6	48	47.8	48.7	49.1	49	49	49.1	48.8	49.3	49.9	49.8	49.9	49.9	49.8	49.2	49	49.4	49.9	49.6	48.9	49.5	48.8	49	49.3			-0.11399	-0.103093	-0.151668	-0.0704935	-0.0203874	-0.0301205	-0.0772947	-0.0775194	-0.106178	-0.0870406	-0.0289296	-0.0572519	-0.0657895	-0.0648148	-0.046729	-0.0835655	-0.10397	-0.0474834	0.0281955	0.00963391
44	Oita		48.7	49.7	49.3	49.7	48.6	49	49.4	49.7	49.5	50.2	49.6	51.3	50.6	49.8	49.9	50	50	50.3	49	49.8	49.4	49.7	49.2	49.5	48.3			0	0.0721649	0	0.0302115	-0.0713558	-0.0301205	-0.0386473	-0.0193798	-0.03861	0	-0.0578592	0.0858779	0	-0.0740741	-0.0373832	-0.00928505	-0.0094518	0.0379867	-0.056391	0.0289017
45	Miyazaki		47.2	47.8	47.8	48.2	47.5	48.2	48.4	48.2	48.3	48.8	49.7	48.9	49.5	50.3	49.5	49.3	49.2	49.9	49.2	49.1	49	49.8	49.2	48.6	49.2			-0.15544	-0.123711	-0.151668	-0.120846	-0.183486	-0.110442	-0.135266	-0.164729	-0.15444	-0.135397	-0.048216	-0.14313	-0.103383	-0.0277778	-0.0747664	-0.0742804	-0.0850662	0	-0.037594	-0.0385356
46	Kagoshima		47	47.7	47.9	47.8	47.6	47.4	47.5	48.2	48.7	49.1	49.1	49.2	49.3	49.2	49.8	48.6	49	49	49.4	49.1	48.1	48.8	49.1	49.9	48.4			-0.176166	-0.134021	-0.141557	-0.161128	-0.173293	-0.190763	-0.222222	-0.164729	-0.11583	-0.106383	-0.106075	-0.114504	-0.12218	-0.12963	-0.046729	-0.139276	-0.10397	-0.0854701	-0.018797	-0.0385356
47	Okinawa		48	48.3	49	48.9	48.8	48.9	50	49.5	49.1	49.7	49.2	50.7	50.8	50.1	50.6	49.5	49.1	50.7	49.1	49.7	49.3	49.9	50	48.7	49			-0.0725389	-0.0721649	-0.0303337	-0.0503525	-0.0509684	-0.0401606	0.0193237	-0.0387597	-0.0772201	-0.0483559	-0.096432	0.028626	0.018797	-0.0462963	0.0280374	-0.0557103	-0.094518	0.0759734	-0.0469925	0.0192678
	National-level standard deviation		9.65	9.7	9.89	9.93	9.81	9.96	10.35	10.32	10.36	10.34	10.37	10.48	10.64	10.8	10.7	10.77	10.58	10.53	10.64	10.38	10.18	10.01	9.98	10.02	9.86
	Sample size		613-800	724-800	718-800	745-800	719-800	721-800	697-800	700-800	682-800	700-800	700-800	681-800	620-800	653-800	697-800	723-800	707-800	666-904	680-967	664-899	637-1012	679-985	658-920	657-922	645-996
[truncated: 11 more columns]

## Sheet: m14
	Age	14
	kg	Male
		Year	1989	1990	1991	1992	1993	1994	1995	1996	1997	1998	1999	2000	2001	2002	2003	2004	2005	2006	2007	2008	2009	2010	2011	2012	2013			Standardized data
	National average		54.1	54.2	54.5	54.7	54.7	54.6	54.7	54.9	54.9	55.2	55.3	55.4	55.5	55.5	55.4	55.2	55.3	55.1	54.7	54.9	54.3	54.4	54.2	54.2	54
1	Hokkaido		55.7	56.6	56	56.4	56.2	56.1	56.8	56.4	57.2	56.7	56.8	56.6	57.7	57.8	56.9	56.9	56.9	56.4	56.1	56.3	56.8	55.8	55.8	56.6	55.2			0.163934	0.240964	0.150905	0.171717	0.151668	0.152439	0.209163	0.14881	0.227723	0.143954	0.142315	0.116054	0.208531	0.214552	0.140449	0.158434	0.150659	0.122411	0.133843	0.1341
2	Aomori		56.3	56.7	56.9	56.8	58.1	57.4	57.7	57.3	57.5	58.5	58	57.9	58.4	57.9	57.9	58.4	58.2	57.5	57.6	57.4	57.7	56.5	56.9	56.9	56.4			0.22541	0.251004	0.241449	0.212121	0.343782	0.284553	0.298805	0.238095	0.257426	0.316699	0.256167	0.241779	0.274882	0.223881	0.234082	0.298229	0.27307	0.225989	0.277247	0.239464
3	Iwate		54.8	55.8	55.4	55.6	56.4	55.9	56	55.9	57.2	56	55.8	57.4	57.9	57	57.3	56.5	57	56.2	56.5	56.1	55.2	55.3	…	55.5	55.7			0.0717213	0.160643	0.0905433	0.0909091	0.171891	0.132114	0.129482	0.0992063	0.227723	0.0767754	0.0474383	0.193424	0.227488	0.139925	0.177903	0.121156	0.160075	0.103578	0.172084	0.114943
4	Miyagi		55.2	55.3	56.2	55.8	55.9	56.1	56	56.4	56.3	55.8	57.1	55.9	56.7	57.1	56.5	57.5	56.5	56.5	55.5	55.4	55.1	56	…	55.5	56.2			0.112705	0.110442	0.171026	0.111111	0.121335	0.152439	0.129482	0.14881	0.138614	0.0575816	0.170778	0.0483559	0.113744	0.149254	0.102996	0.214352	0.112994	0.131827	0.0764818	0.0478927
5	Akita		56.2	55.8	56.6	55.5	56	56.2	56.8	56.9	56.5	56.6	56.5	57	57.7	57.4	57.6	57.5	57.1	57.7	57.9	57.5	56.6	56.1	57.6	56.3	55.7			0.215164	0.160643	0.211268	0.0808081	0.131446	0.162602	0.209163	0.198413	0.158416	0.134357	0.113852	0.154739	0.208531	0.177239	0.205993	0.214352	0.169492	0.244821	0.305927	0.249042
6	Yamagata		54.7	55.1	56.3	55.2	55.8	55.7	55.8	56.2	55.8	56.5	56.7	56.1	57.4	56.8	56.9	56.8	56.8	55.8	55.9	56.7	55.6	55.7	55.1	55.5	55.3			0.0614754	0.0903614	0.181087	0.0505051	0.111223	0.111789	0.109562	0.128968	0.0891089	0.12476	0.132827	0.0676983	0.180095	0.121269	0.140449	0.149115	0.141243	0.0659134	0.114723	0.172414
7	Fukushima		54.4	54.5	54.7	55.6	54.9	54.8	54.8	55.5	55.3	55.4	55.7	56.4	56.1	56.8	57	55.4	55.7	55.8	55.6	56	55.4	55.1	…	55.5	55.6			0.0307377	0.0301205	0.0201207	0.0909091	0.0202224	0.0203252	0.00996016	0.0595238	0.039604	0.0191939	0.0379507	0.0967118	0.056872	0.121269	0.149813	0.0186393	0.0376648	0.0659134	0.0860421	0.105364
8	Ibaraki		54.7	54.5	54.2	55.5	55.4	55	55.1	55.7	55	55.6	55.8	56	55.7	56.6	56.7	56.3	55.6	56.4	55.4	55.3	54.7	54.6	53.7	54.2	54.7			0.0614754	0.0301205	-0.0301811	0.0808081	0.0707786	0.0406504	0.0398406	0.0793651	0.00990099	0.0383877	0.0474383	0.0580271	0.0189573	0.102612	0.121723	0.102516	0.0282486	0.122411	0.0669216	0.0383142
9	Tochigi		54.2	55	55.1	55.1	55.8	55.2	54.9	55.7	55.6	55.4	55.5	55.7	56.2	56.2	56.5	55.6	56.3	54.4	55.9	55.8	55.4	54.5	54.8	54.7	54.1			0.0102459	0.0803213	0.0603622	0.040404	0.111223	0.0609756	0.0199203	0.0793651	0.0693069	0.0191939	0.0189753	0.0290135	0.0663507	0.0652985	0.102996	0.0372787	0.094162	-0.0659134	0.114723	0.0862069
10	Gunma		54.1	54.5	54.5	55	55.4	54.3	55.3	55.1	55.5	55.3	55.1	55.8	56.1	55.8	56.1	55.8	55.5	55.8	55	55.2	54.8	55.2	54.1	54.6	54.3			0	0.0301205	0	0.030303	0.0707786	-0.0304878	0.059761	0.0198413	0.0594059	0.00959693	-0.0189753	0.0386847	0.056872	0.0279851	0.0655431	0.055918	0.0188324	0.0659134	0.0286807	0.0287356
11	Saitama		54.4	53.6	54.4	54	54.7	54.4	54.2	54.6	54.4	55.3	55.3	55.5	55.2	54.8	54.4	55.7	55.2	54.1	54.3	54.5	54.1	54	54.3	53.6	53.6			0.0307377	-0.060241	-0.0100604	-0.0707071	0	-0.0203252	-0.0498008	-0.0297619	-0.049505	0.00959693	0	0.00967118	-0.028436	-0.0652985	-0.093633	0.0465983	-0.0094162	-0.094162	-0.0382409	-0.0383142
12	Chiba		54.5	54.1	55.1	55	55.2	54.9	54.9	54.8	55.1	55.1	55.7	55.6	54.7	55.3	55.7	55.2	55.4	55.3	55.1	54.6	54.2	54	54	53.9	53.8			0.0409836	-0.0100402	0.0603622	0.030303	0.0505561	0.0304878	0.0199203	-0.00992063	0.019802	-0.00959693	0.0379507	0.0193424	-0.0758294	-0.0186567	0.0280899	0	0.0094162	0.0188324	0.0382409	-0.0287356
13	Tokyo		55.6	55.5	56	55.5	55.5	56.1	55.5	56.1	55.5	55.8	56.2	56	56.3	55.7	55.7	55.4	56	56	54.5	55.7	55.1	54.8	54.5	54.6	54.3			0.153689	0.130522	0.150905	0.0808081	0.0808898	0.152439	0.0796813	0.119048	0.0594059	0.0575816	0.085389	0.0580271	0.0758294	0.0186567	0.0280899	0.0186393	0.0659134	0.0847458	-0.0191205	0.0766284
14	Kanagawa		54.8	54.7	55.2	55.6	55.3	54.8	54.9	55.2	54.8	55	55.5	55.7	55.8	55.7	56.1	54.9	55.6	55.3	54.7	54.9	53.9	53.5	53.9	53.3	53.3			0.0717213	0.0502008	0.0704225	0.0909091	0.0606673	0.0203252	0.0199203	0.0297619	-0.00990099	-0.0191939	0.0189753	0.0290135	0.028436	0.0186567	0.0655431	-0.027959	0.0282486	0.0188324	0	0
15	Niigata		54.8	54.9	55.1	55	55.1	55.4	54.6	55.7	55.7	55.6	55.7	55.5	55.6	56.1	55.7	54.9	56.5	55.7	55.1	56.3	55.3	55.2	55.5	55.1	54.7			0.0717213	0.0702811	0.0603622	0.030303	0.0404449	0.0813008	-0.00996016	0.0793651	0.0792079	0.0383877	0.0379507	0.00967118	0.00947867	0.0559701	0.0280899	-0.027959	0.112994	0.0564972	0.0382409	0.1341
16	Toyama		55.4	54.9	55.1	55.5	55.3	55.7	55.9	56	55.6	55.2	55.5	56.5	55.4	56.6	56.1	57.1	55.6	56	55.5	56.2	55.5	55.4	54.8	55.4	54.9			0.133197	0.0702811	0.0603622	0.0808081	0.0606673	0.111789	0.119522	0.109127	0.0693069	0	0.0189753	0.106383	-0.00947867	0.102612	0.0655431	0.177074	0.0282486	0.0847458	0.0764818	0.124521
17	Ishikawa		53.9	53.8	55.3	55.4	55	55.3	55.2	55.3	55.7	55.5	55	55.6	55.3	56.2	55.9	55.8	55.8	54.4	55.2	55.6	53.9	54.4	54.9	55.4	53.9			-0.0204918	-0.0401606	0.0804829	0.0707071	0.0303337	0.0711382	0.0498008	0.0396825	0.0792079	0.0287908	-0.028463	0.0193424	-0.0189573	0.0652985	0.0468165	0.055918	0.047081	-0.0659134	0.0478011	0.0670498
18	Fukui		53.5	53.2	53.9	54.2	53.8	54.3	54.1	54.9	55	54.7	54.6	54.9	55.7	55.2	55.7	55.6	55.2	55.1	54.1	55	54	54.5	55.1	53.3	54.1			-0.0614754	-0.100402	-0.0603622	-0.0505051	-0.091001	-0.0304878	-0.059761	0	0.00990099	-0.0479846	-0.0664137	-0.0483559	0.0189573	-0.0279851	0.0280899	0.0372787	-0.0094162	0	-0.0573614	0.00957854
19	Yamanashi		54.4	54.5	54.7	54.4	54.9	54	54.4	55.1	55.1	55.3	55.2	55.1	55.7	56.1	55.5	55.2	55.5	54.6	54.5	54.5	54	54.9	54.4	54.4	55.1			0.0307377	0.0301205	0.0201207	-0.030303	0.0202224	-0.0609756	-0.0298805	0.0198413	0.019802	0.00959693	-0.00948767	-0.0290135	0.0189573	0.0559701	0.0093633	0	0.0188324	-0.047081	-0.0191205	-0.0383142
20	Nagano		54.2	53.5	53.9	54.3	54.5	53.8	54.7	54.3	54.6	54.6	54.8	54.3	54.8	54.8	54.8	54.9	55.3	54.7	54.6	53.4	53.7	54.7	53.8	53.7	53.4			0.0102459	-0.0702811	-0.0603622	-0.040404	-0.0202224	-0.0813008	0	-0.0595238	-0.029703	-0.0575816	-0.0474383	-0.106383	-0.0663507	-0.0652985	-0.0561798	-0.027959	0	-0.0376648	-0.00956023	-0.143678
21	Gifu		53.5	53.5	52.8	53.4	54.5	53.3	53.7	53.6	54.2	54.3	54	54.7	54.9	54.8	54.7	54.5	54	54.3	54.4	54.7	54.1	53.9	53.5	53.9	53.3			-0.0614754	-0.0702811	-0.171026	-0.131313	-0.0202224	-0.132114	-0.0996016	-0.128968	-0.0693069	-0.0863724	-0.12334	-0.0676983	-0.056872	-0.0652985	-0.0655431	-0.0652377	-0.122411	-0.0753296	-0.0286807	-0.0191571
22	Shizuoka		53.1	53.2	53.3	53.4	53.2	53.9	54.3	54	54.1	54.2	53.9	54.1	54.5	54.6	54.8	54.8	54.8	53.3	52.6	54.8	53.3	54.5	53.6	53.5	53.2			-0.102459	-0.100402	-0.120724	-0.131313	-0.151668	-0.0711382	-0.0398406	-0.0892857	-0.0792079	-0.0959693	-0.132827	-0.125725	-0.0947867	-0.0839552	-0.0561798	-0.0372787	-0.047081	-0.169492	-0.200765	-0.00957854
23	Aichi		53.3	54	53.6	54.2	54	54.6	54.4	55	53.9	55.3	55.1	55.1	55.1	55.6	55.3	54.7	55.3	55.2	54.6	53.4	53.7	53.8	53.6	53.8	53.6			-0.0819672	-0.0200803	-0.0905433	-0.0505051	-0.0707786	0	-0.0298805	0.00992063	-0.0990099	0.00959693	-0.0189753	-0.0290135	-0.0379147	0.00932836	-0.0093633	-0.0465983	0	0.0094162	-0.00956023	-0.143678
24	Mie		53	53.6	53.7	53.5	53.6	54.4	54.2	54.2	54.1	54.5	54.8	54.2	54.8	55.2	55.2	54.6	54.2	54.5	54.4	54.8	53.4	53.7	54.2	53.7	53.6			-0.112705	-0.060241	-0.0804829	-0.121212	-0.111223	-0.0203252	-0.0498008	-0.0694444	-0.0792079	-0.0671785	-0.0474383	-0.116054	-0.0663507	-0.0279851	-0.0187266	-0.055918	-0.103578	-0.0564972	-0.0286807	-0.00957854
25	Shiga		53.4	53.9	53.8	54.5	53.4	53.5	53.9	53.8	54.3	55.5	54.3	54.8	54.7	55	54.7	54.4	54.5	54	53.9	54.5	53.3	54.3	53.7	53.4	53.5			-0.0717213	-0.0301205	-0.0704225	-0.020202	-0.131446	-0.111789	-0.0796813	-0.109127	-0.0594059	0.0287908	-0.0948767	-0.0580271	-0.0758294	-0.0466418	-0.0655431	-0.0745573	-0.0753296	-0.103578	-0.0764818	-0.0383142
26	Kyoto		53.6	53.2	54.8	54.5	54.1	54.1	54.3	54.5	54.6	54.8	54.8	54.6	54.3	55.8	54.6	54.9	54	55.6	54.1	54.8	53	54.4	53.6	53.3	53.9			-0.0512295	-0.100402	0.0301811	-0.020202	-0.0606673	-0.050813	-0.0398406	-0.0396825	-0.029703	-0.0383877	-0.0474383	-0.0773694	-0.113744	0.0279851	-0.0749064	-0.027959	-0.122411	0.047081	-0.0573614	-0.00957854
27	Osaka		53.5	55.3	54.5	55.3	55.2	54.4	54.1	54.8	55	55.9	55.8	56.3	56.3	55.2	54.9	54.8	54.5	55.1	54.9	54	54	54.5	53.9	53.5	53.9			-0.0614754	0.110442	0	0.0606061	0.0505561	-0.0203252	-0.059761	-0.00992063	0.00990099	0.0671785	0.0474383	0.0870406	0.0758294	-0.0279851	-0.0468165	-0.0372787	-0.0753296	0	0.0191205	-0.0862069
28	Hyogo		53.4	53.6	52.9	53.8	53.3	53.9	54.1	53.9	54.3	54.9	54.7	54	55	54.5	54.9	54.8	54.5	54.5	54	54.3	53.7	52.9	53.6	53.8	53.4			-0.0717213	-0.060241	-0.160966	-0.0909091	-0.141557	-0.0711382	-0.059761	-0.0992063	-0.0594059	-0.0287908	-0.056926	-0.135397	-0.0473934	-0.0932836	-0.0468165	-0.0372787	-0.0753296	-0.0564972	-0.0669216	-0.0574713
29	Nara		54.2	54.4	54.4	54.4	53.7	54.5	54.7	55.4	55.1	54.7	55.2	55.4	55.3	55.8	55.7	55.6	55.7	55	54.9	54.5	54.7	54.7	54.3	54.4	53.9			0.0102459	0.0200803	-0.0100604	-0.030303	-0.101112	-0.0101626	0	0.0496032	0.019802	-0.0479846	-0.00948767	0	-0.0189573	0.0279851	0.0280899	0.0372787	0.0376648	-0.0094162	0.0191205	-0.0383142
30	Wakayama		54.5	54.2	54.7	55.2	54.4	54.3	55.1	55	55.8	55.6	55.1	56.2	55.7	56.2	55.1	55.3	55.6	56	54.9	55.2	55.1	54.2	54.2	54.6	53.8			0.0409836	0	0.0201207	0.0505051	-0.0303337	-0.0304878	0.0398406	0.00992063	0.0891089	0.0383877	-0.0189753	0.0773694	0.0189573	0.0652985	-0.0280899	0.00931966	0.0282486	0.0847458	0.0191205	0.0287356
31	Tottori		53.1	53.4	53.4	53.8	53.4	53.4	53.6	53.7	54.6	54.6	54.7	54.9	54.1	55.9	55	55	54.4	54.7	54.5	54.1	53.6	54.1	53.9	53.4	54.3			-0.102459	-0.0803213	-0.110664	-0.0909091	-0.131446	-0.121951	-0.109562	-0.119048	-0.029703	-0.0575816	-0.056926	-0.0483559	-0.132701	0.0373134	-0.0374532	-0.0186393	-0.0847458	-0.0376648	-0.0191205	-0.0766284
32	Shimane		52.1	52.7	52.2	53.3	53.2	52.4	52.5	53.3	53.2	53.1	54	54.4	54.9	54.5	54	53.4	53.8	53.6	53.1	52.9	52.7	52.7	53.4	53.8	53.4			-0.204918	-0.150602	-0.231388	-0.141414	-0.151668	-0.223577	-0.219124	-0.15873	-0.168317	-0.201536	-0.12334	-0.0967118	-0.056872	-0.0932836	-0.131086	-0.167754	-0.141243	-0.141243	-0.152964	-0.191571
33	Okayama		52.9	53	53.4	53.9	53.8	53.6	54.3	54.3	53.6	54.4	54.4	54.3	55.1	54.6	55.3	54.3	55.4	53.7	54.2	55	54.2	54.4	53.1	53.9	53.8			-0.122951	-0.120482	-0.110664	-0.0808081	-0.091001	-0.101626	-0.0398406	-0.0595238	-0.128713	-0.0767754	-0.085389	-0.106383	-0.0379147	-0.0839552	-0.0093633	-0.083877	0.0094162	-0.131827	-0.0478011	0.00957854
34	Hiroshima		52.9	52.4	54	53.5	53.3	53.2	53.7	54.1	54.4	54.7	54.5	54.9	55	55.5	54.4	54.4	54.9	55	53.6	54.8	53.5	54.8	54	54	53.9			-0.122951	-0.180723	-0.0503018	-0.121212	-0.141557	-0.142276	-0.0996016	-0.0793651	-0.049505	-0.0479846	-0.0759013	-0.0483559	-0.0473934	0	-0.093633	-0.0745573	-0.0376648	-0.0094162	-0.105163	-0.00957854
35	Yamaguchi		51.8	52.5	52.5	52.8	52.7	52.7	53.4	53.4	53.6	53.7	53.6	54	53.8	53.6	53.4	54.2	53.6	53.2	52.8	53.6	52.7	53	52.7	53.5	52.8			-0.235656	-0.170683	-0.201207	-0.191919	-0.202224	-0.193089	-0.129482	-0.14881	-0.128713	-0.143954	-0.16129	-0.135397	-0.161137	-0.177239	-0.187266	-0.0931966	-0.160075	-0.178908	-0.181644	-0.124521
36	Tokushima		54.6	55.6	55.7	55.3	56.3	55.4	56.6	56.5	56.1	56	57	56.2	57	57.3	56.1	57.3	56.6	55.9	56.7	56	55.1	55.7	55.2	54.6	55.4			0.0512295	0.140562	0.120724	0.0606061	0.16178	0.0813008	0.189243	0.15873	0.118812	0.0767754	0.16129	0.0773694	0.14218	0.16791	0.0655431	0.195713	0.122411	0.0753296	0.191205	0.105364
37	Kagawa		53.9	54.1	54.7	54.1	54.5	55.3	55.2	55.2	55.5	55.5	55.5	55.7	55.8	55.6	55.5	55.6	55.8	55.6	55.2	55.3	56.1	54.3	54.3	55.4	53.6			-0.0204918	-0.0100402	0.0201207	-0.0606061	-0.0202224	0.0711382	0.0498008	0.0297619	0.0594059	0.0287908	0.0189753	0.0290135	0.028436	0.00932836	0.0093633	0.0372787	0.047081	0.047081	0.0478011	0.0383142
38	Ehime		52.9	53.2	54.1	54.4	54.1	53.5	54.2	54.4	54	54.8	54.5	55	54.8	54.3	54.8	54.8	54.1	55.3	54.1	54.9	54.2	53.4	54	53.7	53.1			-0.122951	-0.100402	-0.0402414	-0.030303	-0.0606673	-0.111789	-0.0498008	-0.0496032	-0.0891089	-0.0383877	-0.0759013	-0.0386847	-0.0663507	-0.11194	-0.0561798	-0.0372787	-0.112994	0.0188324	-0.0573614	0
39	Kochi		52.7	53.3	53.4	54.7	53.2	54.2	54.5	54.1	54.3	54.6	54.3	54.1	54.9	54.5	55.9	54.7	54.9	54.7	54.4	54.7	53.6	54.7	55.1	54.6	53.6			-0.143443	-0.0903614	-0.110664	0	-0.151668	-0.0406504	-0.0199203	-0.0793651	-0.0594059	-0.0575816	-0.0948767	-0.125725	-0.056872	-0.0932836	0.0468165	-0.0465983	-0.0376648	-0.0376648	-0.0286807	-0.0191571
40	Fukuoka		53	53.1	53.8	53.6	54.4	53.4	54.3	53.8	53.4	53.7	55.1	54	54.5	54.7	54.9	53.6	54.5	54.6	53.1	54.7	53.6	54.2	54.2	54.2	53.2			-0.112705	-0.110442	-0.0704225	-0.111111	-0.0303337	-0.121951	-0.0398406	-0.109127	-0.148515	-0.143954	-0.0189753	-0.135397	-0.0947867	-0.0746269	-0.0468165	-0.149115	-0.0753296	-0.047081	-0.152964	-0.0191571
41	Saga		52.4	52.7	52.9	53.3	53.4	53.4	53.2	53.6	53.6	54.1	54	54.3	54.6	54.7	55.3	54.6	54.5	54.3	53.6	54.1	54	54.4	54	54.2	53.6			-0.17418	-0.150602	-0.160966	-0.141414	-0.131446	-0.121951	-0.149402	-0.128968	-0.128713	-0.105566	-0.12334	-0.106383	-0.0853081	-0.0746269	-0.0093633	-0.055918	-0.0753296	-0.0753296	-0.105163	-0.0766284
42	Nagasaki		52	52.6	53.6	53.4	53.5	52.6	53.2	54.1	54	53.5	53.6	54.1	54.6	54.5	54	54.1	54.2	54.5	53.8	54.7	53.9	54.2	53.7	53.7	53.6			-0.215164	-0.160643	-0.0905433	-0.131313	-0.121335	-0.203252	-0.149402	-0.0793651	-0.0891089	-0.163148	-0.16129	-0.125725	-0.0853081	-0.0932836	-0.131086	-0.102516	-0.103578	-0.0564972	-0.0860421	-0.0191571
43	Kumamoto		53.5	53	53.4	54.2	53.9	53.6	53.7	54	54.3	54.3	54.2	55.2	55.5	55.5	54.3	54.5	54.7	55.4	54	53.5	53.9	52.5	53.6	53.7	54.2			-0.0614754	-0.120482	-0.110664	-0.0505051	-0.0808898	-0.101626	-0.0996016	-0.0892857	-0.0594059	-0.0863724	-0.104364	-0.0193424	0	0	-0.102996	-0.0652377	-0.0564972	0.0282486	-0.0669216	-0.1341
44	Oita		53.9	53.8	54.2	55	54.2	54.3	54.7	55.1	54.6	55.3	55.3	55.1	55.9	54.8	55.3	55.1	55.4	54.5	55.3	54.5	54.3	54.5	54.4	54	54.8			-0.0204918	-0.0401606	-0.0301811	0.030303	-0.0505561	-0.0304878	0	0.0198413	-0.029703	0.00959693	0	-0.0290135	0.0379147	-0.0652985	-0.0093633	-0.00931966	0.0094162	-0.0564972	0.0573614	-0.0383142
45	Miyazaki		52.2	52.5	52.6	53.4	53.4	53.2	53.2	53.7	54	53.5	54	54.6	55.2	54.4	53.8	54.1	53.7	54.6	54.9	53.8	53.4	54.6	54.4	55	54.2			-0.194672	-0.170683	-0.191147	-0.131313	-0.131446	-0.142276	-0.149402	-0.119048	-0.0891089	-0.163148	-0.12334	-0.0773694	-0.028436	-0.102612	-0.149813	-0.102516	-0.150659	-0.047081	0.0191205	-0.105364
46	Kagoshima		52.6	52.5	52.9	53.1	53	53.7	53.7	53	53.7	53.4	54.2	54.4	53.4	54.1	54.4	54.6	54.6	54.7	54	54.5	53	54.1	54.1	53.5	53.9			-0.153689	-0.170683	-0.160966	-0.161616	-0.171891	-0.0914634	-0.0996016	-0.188492	-0.118812	-0.172745	-0.104364	-0.0967118	-0.199052	-0.130597	-0.093633	-0.055918	-0.0659134	-0.0376648	-0.0669216	-0.0383142
47	Okinawa		54.2	52.8	54	53.7	54.2	53.6	53.1	54.4	54.2	54.9	54.5	54.4	54.5	55.1	54.8	55.1	54.2	54.9	55.6	54.6	53.9	54.2	54.3	54.9	54.5			0.0102459	-0.140562	-0.0503018	-0.10101	-0.0505561	-0.101626	-0.159363	-0.0496032	-0.0693069	-0.0287908	-0.0759013	-0.0967118	-0.0947867	-0.0373134	-0.0561798	-0.00931966	-0.103578	-0.0188324	0.0860421	-0.0287356
	National-level standard deviation		9.76	9.96	9.94	9.9	9.89	9.84	10.04	10.08	10.1	10.42	10.54	10.34	10.55	10.72	10.68	10.73	10.62	10.62	10.46	10.44	10.18	10.14	9.94	10	9.97
	Sample size		645-800	740-800	720-800	744-800	732-800	730-800	704-800	700-800	702-800	698-800	714-800	681-800	663-800	648-800	690-800	720-800	692-799	670-915	681-953	661-900	652-1013	666-972	659-925	666-927	655-997
[truncated: 11 more columns]

[truncated: 16 more sheets: m15, m16, m17, f5, f6, f7, f8, f9, f10, f11, f12, f13, f14, f15, f16, f17]
