# Supplementary material for: Chronobiological Hypothesis about the Association Between Height Growth Seasonality and Geographical Differences in Body Height According to Effective Day Length
Source: J Circadian Rhythms. 2016 Nov 11;14:7. doi: 10.5334/jcr.142 (PMC5388030; doi:10.5334/jcr.142)
Supplement: Supplementary file 4 [file jcr-14-142-s4.xls]

## Sheet: m5
	Age	5
		Male
		Standardized weight	Standardized height
1	Hokkaido	0.0840965	0.0726053
2	Aomori	0.233653	0.141328
3	Iwate	0.155847	0.123922
4	Miyagi	0.205846	0.127463
5	Akita	0.226645	0.214482
6	Yamagata	0.128129	0.122244
7	Fukushima	0.166741	0.0637831
8	Ibaraki	0.0979024	0.0303705
9	Tochigi	0.0842644	-0.0117896
10	Gunma	0.0721651	-0.0156499
11	Saitama	0.0306312	0.0146859
12	Chiba	0.0607516	0.0560606
13	Tokyo	0.0338858	0.0620791
14	Kanagawa	-0.00327769	0.0221193
15	Niigata	0.0683016	0.11841
16	Toyama	0.0227794	0.0923431
17	Ishikawa	-0.0389925	0.0565623
18	Fukui	-0.0275788	0.0318422
19	Yamanashi	-0.0306075	-0.0366702
20	Nagano	-0.0617046	-0.00849519
21	Gifu	-0.0312153	-0.0538109
22	Shizuoka	-0.0768419	-0.0764027
23	Aichi	-0.0678348	-0.0434219
24	Mie	-0.0583499	-0.0563544
25	Shiga	-0.0732995	0.00186845
26	Kyoto	-0.0613518	0.0318936
27	Osaka	-0.0215121	-0.000796099
28	Hyogo	-0.0807432	-0.0405829
29	Nara	-0.0675891	-0.0191703
30	Wakayama	-0.0302221	-0.00942866
31	Tottori	-0.0686554	-0.0136656
32	Shimane	-0.120157	-0.0983889
33	Okayama	-0.102037	-0.0894706
34	Hiroshima	-0.0772998	-0.0762774
35	Yamaguchi	-0.0971028	-0.0937822
36	Tokushima	0.125447	-0.00527643
37	Kagawa	-0.0204655	-0.0892976
38	Ehime	-0.0532062	-0.0790285
39	Kochi	-0.0818578	-0.117112
40	Fukuoka	-0.0406597	-0.0421148
41	Saga	-0.0292282	-0.0595844
42	Nagasaki	-0.0533993	-0.0962965
43	Kumamoto	-0.0195416	-0.0225314
44	Oita	-0.0444199	-0.0918153
45	Miyazaki	-0.0581971	-0.0710642
46	Kagoshima	-0.0926453	-0.127716
47	Okinawa	-0.132921	-0.261413

## Sheet: m6
	Age	6
		Male
		Standardized weight	Standardized height
1	Hokkaido	0.112226	0.0602997
2	Aomori	0.243983	0.150136
3	Iwate	0.183691	0.11206
4	Miyagi	0.155928	0.106043
5	Akita	0.223566	0.19241
6	Yamagata	0.134175	0.102879
7	Fukushima	0.152101	0.0713655
8	Ibaraki	0.111903	0.0269585
9	Tochigi	0.107959	-2.31545e-05
10	Gunma	0.0566078	0.00306057
11	Saitama	0.0151002	0.0392918
12	Chiba	0.0668615	0.0677458
13	Tokyo	0.0227088	0.0781841
14	Kanagawa	-0.0228645	0.0318282
15	Niigata	0.0542882	0.114233
16	Toyama	0.0464037	0.0750972
17	Ishikawa	0.0231356	0.0515321
18	Fukui	0.011274	0.0295236
19	Yamanashi	-0.0203098	-0.0131739
20	Nagano	-0.03276	0.0196402
21	Gifu	-0.0472672	-0.0507589
22	Shizuoka	-0.0763924	-0.0978705
23	Aichi	-0.0748414	-0.0644277
24	Mie	-0.0281832	-0.030221
25	Shiga	-0.0460344	0.0146755
26	Kyoto	-0.0840558	0.00225489
27	Osaka	-0.0471066	-0.00385946
28	Hyogo	-0.0720987	-0.0122831
29	Nara	-0.0122461	0.0302924
30	Wakayama	-0.0281181	-0.0384446
31	Tottori	-0.0332005	-0.0100328
32	Shimane	-0.0977658	-0.114914
33	Okayama	-0.070452	-0.0636812
34	Hiroshima	-0.0699876	-0.102766
35	Yamaguchi	-0.111349	-0.159131
36	Tokushima	0.0901732	0.0180028
37	Kagawa	0.00217907	-0.040978
38	Ehime	-0.049176	-0.100176
39	Kochi	-0.0711513	-0.0979293
40	Fukuoka	-0.0521316	-0.0653383
41	Saga	-0.0261304	-0.044899
42	Nagasaki	-0.0482129	-0.0857702
43	Kumamoto	0.0285343	-0.0408439
44	Oita	0.00161676	-0.0807413
45	Miyazaki	-0.0276627	-0.0848896
46	Kagoshima	-0.0938596	-0.164806
47	Okinawa	-0.0679571	-0.189365

## Sheet: m7
	Age	7
		Male
		Standardized weight	Standardized height
1	Hokkaido	0.143403	0.0604153
2	Aomori	0.294587	0.199132
3	Iwate	0.177223	0.117215
4	Miyagi	0.158033	0.115619
5	Akita	0.260486	0.221483
6	Yamagata	0.153323	0.129466
7	Fukushima	0.116747	0.0275025
8	Ibaraki	0.105775	0.0341768
9	Tochigi	0.107333	-0.0139101
10	Gunma	0.0718923	0.0241282
11	Saitama	0.000130189	0.0194849
12	Chiba	0.0336346	0.0681026
13	Tokyo	0.02964	0.0843472
14	Kanagawa	-0.0327609	0.0373243
15	Niigata	0.0633893	0.13901
16	Toyama	0.0674782	0.110312
17	Ishikawa	0.0251933	0.0543311
18	Fukui	0.00449169	0.0311023
19	Yamanashi	-0.000895891	0.00712986
20	Nagano	-0.0573004	0.00014426
21	Gifu	-0.0593985	-0.0496262
22	Shizuoka	-0.0692444	-0.0783142
23	Aichi	-0.0644494	-0.067348
24	Mie	-0.0214211	-0.0116346
25	Shiga	-0.0552837	0.0130088
26	Kyoto	-0.0683884	0.0224977
27	Osaka	-0.0445071	-0.0193935
28	Hyogo	-0.0760614	-0.0139615
29	Nara	-0.0290283	0.0224945
30	Wakayama	-0.0233962	-0.020987
31	Tottori	-0.0217736	0.0100321
32	Shimane	-0.0623654	-0.0743966
33	Okayama	-0.0787152	-0.0736048
34	Hiroshima	-0.0650025	-0.10076
35	Yamaguchi	-0.109729	-0.127054
36	Tokushima	0.10872	0.0110075
37	Kagawa	-0.0164746	-0.0542515
38	Ehime	-0.0577766	-0.0821674
39	Kochi	-0.0591954	-0.101657
40	Fukuoka	-0.0783887	-0.0969773
41	Saga	-0.040903	-0.0457713
42	Nagasaki	-0.055526	-0.0884225
43	Kumamoto	0.00128653	-0.0194669
44	Oita	0.000175847	-0.072063
45	Miyazaki	-0.0381433	-0.0915711
46	Kagoshima	-0.0832278	-0.15434
47	Okinawa	-0.0740717	-0.227869

## Sheet: m8
	Age	8
		Male
		Standardized weight	Standardized height
1	Hokkaido	0.17395	0.0768245
2	Aomori	0.295155	0.182859
3	Iwate	0.180344	0.131599
4	Miyagi	0.149612	0.0897807
5	Akita	0.262858	0.217585
6	Yamagata	0.173516	0.13876
7	Fukushima	0.116736	0.0387982
8	Ibaraki	0.106298	0.0439199
9	Tochigi	0.121339	0.000657366
10	Gunma	0.0620091	0.0272603
11	Saitama	-0.00601941	0.0159102
12	Chiba	0.0304718	0.0699678
13	Tokyo	0.0161763	0.0761261
14	Kanagawa	-0.0231646	0.0336335
15	Niigata	0.0729448	0.128754
16	Toyama	0.0763488	0.123846
17	Ishikawa	0.0225749	0.0702956
18	Fukui	0.0167343	0.059803
19	Yamanashi	0.00046253	0.00200602
20	Nagano	-0.0766661	-0.00948183
21	Gifu	-0.0627518	-0.0486749
22	Shizuoka	-0.0968609	-0.0882943
23	Aichi	-0.0631757	-0.0691459
24	Mie	-0.0365671	-0.0289968
25	Shiga	-0.0633746	0.0146607
26	Kyoto	-0.0907119	0.000471298
27	Osaka	-0.0482623	-0.0327082
28	Hyogo	-0.0746573	-0.0154714
29	Nara	-0.0405554	0.00964289
30	Wakayama	-0.0216128	-0.033063
31	Tottori	-0.029103	0.0138969
32	Shimane	-0.102059	-0.118192
33	Okayama	-0.0900702	-0.0788107
34	Hiroshima	-0.0830179	-0.109759
35	Yamaguchi	-0.105644	-0.135369
36	Tokushima	0.11	0.00433016
37	Kagawa	-0.0262669	-0.0578792
38	Ehime	-0.0478535	-0.0892514
39	Kochi	-0.0780612	-0.113056
40	Fukuoka	-0.0664032	-0.0745152
41	Saga	-0.058951	-0.0614049
42	Nagasaki	-0.0661017	-0.0822349
43	Kumamoto	0.0131935	-0.0231047
44	Oita	-0.0101573	-0.074712
45	Miyazaki	-0.033584	-0.087069
46	Kagoshima	-0.0942261	-0.15501
47	Okinawa	-0.0454249	-0.245553

## Sheet: m9
	Age	9
		Male
		Standardized weight	Standardized height
1	Hokkaido	0.192426	0.0801726
2	Aomori	0.295312	0.189036
3	Iwate	0.186439	0.122647
4	Miyagi	0.179956	0.117418
5	Akita	0.277382	0.223817
6	Yamagata	0.158402	0.121947
7	Fukushima	0.143243	0.0652797
8	Ibaraki	0.10134	0.0477405
9	Tochigi	0.0983183	-0.00328683
10	Gunma	0.059302	0.00944513
11	Saitama	0.00450886	0.0267599
12	Chiba	0.0435248	0.0557387
13	Tokyo	0.0250007	0.0677406
14	Kanagawa	-0.0283558	0.0205515
15	Niigata	0.0780987	0.140374
16	Toyama	0.0677464	0.10179
17	Ishikawa	0.0449578	0.0877737
18	Fukui	-0.0159268	0.0513555
19	Yamanashi	-0.00335092	-0.0131522
20	Nagano	-0.0733793	-0.0302379
21	Gifu	-0.0494934	-0.0418299
22	Shizuoka	-0.0899136	-0.0805107
23	Aichi	-0.0752233	-0.0788921
24	Mie	-0.0507795	-0.037362
25	Shiga	-0.0812715	0.0106145
26	Kyoto	-0.0594797	0.0191131
27	Osaka	-0.0211407	-0.009572
28	Hyogo	-0.0906129	-0.0381964
29	Nara	-0.0306551	0.022696
30	Wakayama	-0.015315	-0.0243055
31	Tottori	-0.0537701	0.00889642
32	Shimane	-0.113435	-0.108632
33	Okayama	-0.0963319	-0.07986
34	Hiroshima	-0.0654831	-0.0931865
35	Yamaguchi	-0.115683	-0.13632
36	Tokushima	0.0959712	0.00286268
37	Kagawa	-0.0237506	-0.0599609
38	Ehime	-0.0525194	-0.109306
39	Kochi	-0.0594511	-0.11514
40	Fukuoka	-0.0852546	-0.0735965
41	Saga	-0.0808311	-0.0762615
42	Nagasaki	-0.082101	-0.0757658
43	Kumamoto	0.0277702	-0.0247247
44	Oita	-0.0208094	-0.0836886
45	Miyazaki	-0.0622678	-0.106881
46	Kagoshima	-0.0878255	-0.137645
47	Okinawa	-0.0742613	-0.247639

## Sheet: m10
	Age	10
		Male
		Standardized weight	Standardized height
1	Hokkaido	0.208828	0.114242
2	Aomori	0.278406	0.210305
3	Iwate	0.191905	0.129908
4	Miyagi	0.169304	0.119316
5	Akita	0.224446	0.224471
6	Yamagata	0.171956	0.146351
7	Fukushima	0.134078	0.0737621
8	Ibaraki	0.0830583	0.0221918
9	Tochigi	0.098427	0.00396199
10	Gunma	0.0519574	0.0184596
11	Saitama	-0.00353315	0.0033417
12	Chiba	0.0347137	0.0485975
13	Tokyo	0.0344859	0.0657147
14	Kanagawa	-0.00896844	0.0380343
15	Niigata	0.0701753	0.140813
16	Toyama	0.0707892	0.130553
17	Ishikawa	0.0302387	0.0822246
18	Fukui	-0.0208797	0.0398645
19	Yamanashi	0.00667679	-0.0104797
20	Nagano	-0.0654022	-0.0157503
21	Gifu	-0.0566866	-0.0419407
22	Shizuoka	-0.083835	-0.0793828
23	Aichi	-0.068434	-0.0650477
24	Mie	-0.0383883	-0.0385615
25	Shiga	-0.102195	-0.00886536
26	Kyoto	-0.0782346	0.015519
27	Osaka	-0.0276014	-0.0323502
28	Hyogo	-0.0937721	-0.0302832
29	Nara	-0.0285543	0.0102173
30	Wakayama	-0.0085932	-0.0259123
31	Tottori	-0.0701231	0.00613343
32	Shimane	-0.158635	-0.13575
33	Okayama	-0.0866958	-0.0868234
34	Hiroshima	-0.0732309	-0.10169
35	Yamaguchi	-0.132822	-0.134173
36	Tokushima	0.124809	0.0268297
37	Kagawa	-0.00914264	-0.0505438
38	Ehime	-0.0587348	-0.101005
39	Kochi	-0.0525976	-0.118318
40	Fukuoka	-0.0759409	-0.0750314
41	Saga	-0.0726732	-0.0662688
42	Nagasaki	-0.109641	-0.0814117
43	Kumamoto	-0.0400306	-0.0479146
44	Oita	-0.0197836	-0.0873841
45	Miyazaki	-0.0423646	-0.0861954
46	Kagoshima	-0.113441	-0.148252
47	Okinawa	-0.0752353	-0.218502

## Sheet: m11
	Age	11
		Male
		Standardized weight	Standardized height
1	Hokkaido	0.188546	0.0978004
2	Aomori	0.288793	0.225148
3	Iwate	0.205604	0.134549
4	Miyagi	0.152789	0.100905
5	Akita	0.215847	0.237388
6	Yamagata	0.183189	0.157748
7	Fukushima	0.129171	0.0706358
8	Ibaraki	0.0985227	0.0422776
9	Tochigi	0.0918718	0.0059602
10	Gunma	0.0487002	-0.00051442
11	Saitama	-0.0251258	-0.00323407
12	Chiba	0.0289798	0.0318758
13	Tokyo	0.0533693	0.0691663
14	Kanagawa	-0.0131664	0.0320755
15	Niigata	0.0456908	0.126112
16	Toyama	0.0560601	0.113103
17	Ishikawa	0.0259573	0.0792357
18	Fukui	-0.0296123	0.0385164
19	Yamanashi	-0.0124887	-0.0282686
20	Nagano	-0.0617951	-0.0332626
21	Gifu	-0.0667265	-0.0388597
22	Shizuoka	-0.0914842	-0.0793905
23	Aichi	-0.0550099	-0.0545591
24	Mie	-0.033499	-0.025184
25	Shiga	-0.10747	-0.0296806
26	Kyoto	-0.0781568	-0.00378559
27	Osaka	-0.0346631	-0.0390904
28	Hyogo	-0.0731056	-0.0359804
29	Nara	-0.0244984	0.00970724
30	Wakayama	-0.00481109	-0.0326085
31	Tottori	-0.0675832	0.0126081
32	Shimane	-0.156849	-0.122267
33	Okayama	-0.0775405	-0.0759819
34	Hiroshima	-0.0924398	-0.115017
35	Yamaguchi	-0.138214	-0.134719
36	Tokushima	0.132167	0.0437464
37	Kagawa	-0.00323984	-0.0339093
38	Ehime	-0.0503491	-0.082726
39	Kochi	-0.0355214	-0.0715633
40	Fukuoka	-0.080923	-0.0758658
41	Saga	-0.0894506	-0.0714513
42	Nagasaki	-0.0891672	-0.0533548
43	Kumamoto	-0.0362515	-0.0339906
44	Oita	-0.0401479	-0.0724839
45	Miyazaki	-0.0447456	-0.0745658
46	Kagoshima	-0.0895966	-0.129534
47	Okinawa	-0.0240227	-0.132504

## Sheet: m12
	Age	12
		Male
		Standardized weight	Standardized height
1	Hokkaido	0.201093	0.134192
2	Aomori	0.285517	0.201864
3	Iwate	0.172694	0.106984
4	Miyagi	0.170915	0.100188
5	Akita	0.24235	0.24212
6	Yamagata	0.133198	0.123142
7	Fukushima	0.0907215	0.0399875
8	Ibaraki	0.0855773	0.0350568
9	Tochigi	0.0932166	-0.00753291
10	Gunma	0.0464305	0.00208724
11	Saitama	-0.0146218	0.00273673
12	Chiba	0.0169705	0.0436074
13	Tokyo	0.0462411	0.0717033
14	Kanagawa	-0.0100048	0.0291496
15	Niigata	0.0400544	0.124608
16	Toyama	0.0635663	0.118271
17	Ishikawa	0.0280291	0.0757249
18	Fukui	-0.0142105	0.0311535
19	Yamanashi	-0.0155947	-0.0499368
20	Nagano	-0.0442458	-0.030949
21	Gifu	-0.0820413	-0.0466014
22	Shizuoka	-0.0784137	-0.0581453
23	Aichi	-0.0676126	-0.053695
24	Mie	-0.0545338	-0.0356979
25	Shiga	-0.110767	-0.0339597
26	Kyoto	-0.0787925	-0.0144326
27	Osaka	-0.0253769	-0.0299187
28	Hyogo	-0.0877256	-0.0480913
29	Nara	-0.00663534	0.0220547
30	Wakayama	0.0205848	-0.0353887
31	Tottori	-0.0886295	-0.00969157
32	Shimane	-0.151178	-0.111773
33	Okayama	-0.0853146	-0.0671716
34	Hiroshima	-0.0791966	-0.0986776
35	Yamaguchi	-0.130624	-0.137854
36	Tokushima	0.137332	0.0285931
37	Kagawa	0.034992	-0.0418192
38	Ehime	-0.021637	-0.0607492
39	Kochi	-0.0137887	-0.0646205
40	Fukuoka	-0.0745945	-0.0711729
41	Saga	-0.0796311	-0.105248
42	Nagasaki	-0.123009	-0.0942503
43	Kumamoto	-0.0558737	-0.0326831
44	Oita	-0.0200593	-0.075686
45	Miyazaki	-0.0620131	-0.123391
46	Kagoshima	-0.124789	-0.134459
47	Okinawa	-0.0101483	-0.0897142

## Sheet: m13
	Age	13
		Male
		Standardized weight	Standardized height
1	Hokkaido	0.183454	0.123919
2	Aomori	0.276976	0.198533
3	Iwate	0.126234	0.0890974
4	Miyagi	0.139806	0.0886504
5	Akita	0.219642	0.236928
6	Yamagata	0.110183	0.118753
7	Fukushima	0.0941893	0.0308608
8	Ibaraki	0.0433581	0.00357785
9	Tochigi	0.0412342	-0.0264093
10	Gunma	0.0314599	-0.0108714
11	Saitama	-0.0281112	-0.003094
12	Chiba	-0.0166933	0.0171511
13	Tokyo	0.0880227	0.0932802
14	Kanagawa	-0.00173423	0.0321472
15	Niigata	0.0440127	0.124405
16	Toyama	0.0637022	0.118201
17	Ishikawa	0.0101066	0.100126
18	Fukui	-0.0148489	0.0674704
19	Yamanashi	0.00334754	-0.0415496
20	Nagano	-0.0521123	-0.0450472
21	Gifu	-0.0653768	-0.0555018
22	Shizuoka	-0.100362	-0.0663534
23	Aichi	-0.0372456	-0.0367823
24	Mie	-0.069514	-0.0358039
25	Shiga	-0.0896633	-0.0145041
26	Kyoto	-0.0537749	0.0212134
27	Osaka	-0.00920831	-0.0165894
28	Hyogo	-0.0965124	-0.044605
29	Nara	-0.00680659	0.0353134
30	Wakayama	0.0322223	-0.0201616
31	Tottori	-0.0417806	0.0311465
32	Shimane	-0.153617	-0.112468
33	Okayama	-0.0612712	-0.073575
34	Hiroshima	-0.0707247	-0.102646
35	Yamaguchi	-0.159323	-0.137472
36	Tokushima	0.127363	0.0238655
37	Kagawa	0.0220583	-0.050824
38	Ehime	-0.0367303	-0.0799036
39	Kochi	-0.0254993	-0.077814
40	Fukuoka	-0.0798153	-0.0798843
41	Saga	-0.0880662	-0.100104
42	Nagasaki	-0.104272	-0.0745593
43	Kumamoto	-0.0502998	-0.0482942
44	Oita	-0.0035506	-0.0762404
45	Miyazaki	-0.0798948	-0.143622
46	Kagoshima	-0.102807	-0.1296
47	Okinawa	-0.0180263	-0.100664

## Sheet: m14
	Age	14
		Male
		Standardized weight	Standardized height
1	Hokkaido	0.167504	0.103936
2	Aomori	0.261503	0.164933
3	Iwate	0.132779	0.0734915
4	Miyagi	0.125386	0.0714623
5	Akita	0.192897	0.218675
6	Yamagata	0.118057	0.115938
7	Fukushima	0.066022	0.00258609
8	Ibaraki	0.0482896	0.00477837
9	Tochigi	0.0535488	-0.0322384
10	Gunma	0.032222	-0.0136386
11	Saitama	-0.0284181	0.0185678
12	Chiba	0.00528225	0.0311125
13	Tokyo	0.0710429	0.101569
14	Kanagawa	0.00984554	0.0520823
15	Niigata	0.0585828	0.147687
16	Toyama	0.0830918	0.135139
17	Ishikawa	0.0306626	0.136992
18	Fukui	-0.0246696	0.059688
19	Yamanashi	0.00638722	-0.0300109
20	Nagano	-0.0459768	-0.0346891
21	Gifu	-0.0759935	-0.0520857
22	Shizuoka	-0.089546	-0.0605566
23	Aichi	-0.038328	-0.0471773
24	Mie	-0.0620076	-0.0227155
25	Shiga	-0.066114	0.0275441
26	Kyoto	-0.0457817	0.0341057
27	Osaka	-0.00107222	-0.0177608
28	Hyogo	-0.0753769	-0.0317954
29	Nara	0.00251923	0.0501831
30	Wakayama	0.0236631	0.00120168
31	Tottori	-0.0642802	0.0305044
32	Shimane	-0.146113	-0.102698
33	Okayama	-0.0668179	-0.0844662
34	Hiroshima	-0.0650572	-0.101516
35	Yamaguchi	-0.157717	-0.14396
36	Tokushima	0.118076	-0.00778321
37	Kagawa	0.028689	-0.079598
38	Ehime	-0.0599979	-0.107573
39	Kochi	-0.0478208	-0.106517
40	Fukuoka	-0.0792551	-0.0908155
41	Saga	-0.0908124	-0.0945036
42	Nagasaki	-0.102688	-0.0669357
43	Kumamoto	-0.0679396	-0.0687517
44	Oita	-0.0061892	-0.0914391
45	Miyazaki	-0.0919527	-0.170978
46	Kagoshima	-0.105057	-0.142967
47	Okinawa	-0.0441999	-0.162686

[truncated: 16 more sheets: m15, m16, m17, f5, f6, f7, f8, f9, f10, f11, f12, f13, f14, f15, f16, f17]
