# Supplementary material for: Chronobiological Hypothesis about the Association Between Height Growth Seasonality and Geographical Differences in Body Height According to Effective Day Length
Source: J Circadian Rhythms. 2016 Nov 11;14:7. doi: 10.5334/jcr.142 (PMC5388030; doi:10.5334/jcr.142)
Supplement: Supplementary file 5 [file jcr-14-142-s5.xls]

## Sheet: SOLA
Population-weighted mean climatic values derived from mesh climatic data for each prefecture
Monthly mean solar radiation (MJ/m2/day)																		Year	Basic statistics		-3	11.0126		Section	Frequency	Cumulative %
		Jan	Feb	Mar	Apr	May	Jun	Jul	Aug	Sep	Oct	Nov	Dec	summer	winter	Year					-2.5	11.3066		<-3σ	0	0
1	Hokkaido	5.9	9.1	13	15.8	17.9	18.4	16.9	15.3	12.6	9.4	5.9	4.8	16.159	8.01044	12.1		Mean	12.7766		-2	11.6006		-3σ--2.5σ	0	0
2	Aomori	5.9	8.4	12.2	16.1	18.2	18.2	17.5	16.1	12.5	9.8	6.2	4.8	16.447	7.88407	12.2		Standard error	0.0857687		-1.5	11.8946		-2.5σ--2σ	0	0
3	Iwate	6.7	9.3	12.6	15.8	17.9	16.9	16.3	15.5	11.5	9.8	6.9	5.5	15.665	8.46154	12.1		Median	12.8		-1	12.1886		-2σ--1.5σ	2	0.0425532
4	Miyagi	7.9	10.5	13.5	16.4	18	15.4	15	15.2	11.4	10.2	7.8	6.8	15.247	9.44176	12.3		Mode	12.1		-0.5	12.4826		-1.5σ--1σ	7	0.191489
5	Akita	4.9	7.5	11.4	15.4	17.7	17.8	17.3	17.1	12.6	9.7	5.8	4.1	16.3339	7.23681	11.8		Standard deviation	0.588001		0	12.7766		-1σ--0.5σ	8	0.361702
6	Yamagata	5.8	8.3	11.9	15.9	18.2	17.1	17	17.1	12.1	9.6	6.3	4.9	16.253	7.8	12		Variance	0.345745		0.5	13.0706		-0.5σ-0σ	6	0.489362
7	Fukushima	8	10.5	13.4	16.7	18.3	16.2	16.5	16.6	12	10.3	7.9	6.9	16.0678	9.49231	12.8		Kurtosis	-0.966911		1	13.3646		0σ-0.5σ	6	0.617021
8	Ibaraki	9.1	11.3	13.1	15.9	17.6	15.1	15.8	16.6	11.9	10.2	8.5	8	15.5027	10.0209	12.8		Skewness	0.149019		1.5	13.6586		0.5σ-1σ	9	0.808511
9	Tochigi	9.1	11.4	13.7	16.1	17.5	14.5	15	15.5	11.4	10.3	8.6	8	15.0164	10.172	12.6		Minimum	11.7		2	13.9526		1σ-1.5σ	6	0.93617
10	Gunma	9.3	11.7	13.9	16.1	17.6	14.5	15.1	15.6	11.3	10.3	8.8	8.2	15.0508	10.3533	12.7		Maximum	14		2.5	14.2466		1.5σ-2σ	2	0.978723
11	Saitama	8.9	11.1	12.8	15.5	17.1	14.4	15.2	15.8	11.2	9.8	8.2	7.8	14.8858	9.7533	12.3		Sample size	47		3	14.5406		2σ-2.5σ	1	1
12	Chiba	8.6	10.7	12.2	15.2	17.1	14.5	15.8	16.5	11.7	9.8	8	7.6	15.1552	9.47143	12.3								2.5σ-3σ	0	1
13	Tokyo	8.7	10.8	12.4	15	16.7	14.2	14.9	15.5	11.1	9.6	8	7.6	14.5852	9.50385	12.1								3σ<	0	1
14	Kanagawa	8.8	10.8	12.2	15	16.9	14.4	15.7	16.5	11.5	9.7	8.1	7.7	15.0224	9.53736	12.3
15	Niigata	5.1	7.6	10.9	15.6	18	16.6	16.9	17.2	11.9	9.5	6.2	4.6	16.0552	7.31813	11.7
16	Toyama	5.6	8.3	11.5	15.7	18.1	16.2	16.5	17.2	12.3	10.1	6.7	5.1	16.0208	7.88297	12
17	Ishikawa	5.5	8	11.9	16.3	18.7	16.6	17	18.1	13	10.2	6.8	5	16.6383	7.9044	12.3
18	Fukui	5.9	8.2	11.5	15.6	17.8	15.9	16.7	17.5	12.8	10.4	7.2	5.4	16.071	8.1033	12.1		Summer	Basic statistics		-3	14.2549		Section	Frequency	Cumulative %
19	Yamanashi	9.4	11.8	13.9	17	18.7	16.5	17.1	17.4	12.6	10.7	8.8	8.3	16.5694	10.4709	13.5					-2.5	14.5677		<-3σ	0	0
20	Nagano	8.6	11.3	14.1	17.4	19.1	17.2	17.5	17.8	12.9	11	8.7	7.7	17.0022	10.2242	13.6		Mean	16.1318		-2	14.8805		-3σ--2.5σ	0	0
21	Gifu	8.3	10.9	13.8	16.4	18	16.3	16.6	17	13	11.1	8.5	7.5	16.2328	10.0104	13.1		Standard error	0.0912562		-1.5	15.1933		-2.5σ--2σ	1	0.0212766
22	Shizuoka	9.5	11.8	13.2	16	17.7	15.4	16.6	17.5	13	11	9.1	8.6	16.0536	10.5203	13.3		Median	16.1672		-1	15.5062		-2σ--1.5σ	5	0.12766
23	Aichi	8.9	11.5	14.1	16.4	17.8	15.9	16.6	17.2	13	11.4	9.1	8.1	16.1672	10.5082	13.3		Mode	#N/A		-0.5	15.819		-1.5σ--1σ	3	0.191489
24	Mie	8.3	10.4	13	15.8	17.4	15.6	16.6	16.9	12.7	10.8	8.6	7.8	15.8519	9.81374	12.8		Standard deviation	0.625621		0	16.1318		-1σ--0.5σ	1	0.212766
25	Shiga	7.1	9.1	12	15.6	17.6	15.8	16.6	16.9	12.7	10.6	8	6.7	15.8858	8.91868	12.4		Variance	0.391402		0.5	16.4446		-0.5σ-0σ	12	0.468085
26	Kyoto	7.1	8.9	11.5	15.2	17.2	15.5	16.1	16.5	12.3	10.4	7.9	6.7	15.4852	8.7522	12.1		Kurtosis	-0.0627445		1	16.7574		0σ-0.5σ	11	0.702128
27	Osaka	7.5	9.4	12	15.5	17.5	15.7	17	17.1	12.8	10.7	8.2	6.9	15.9541	9.11703	12.5		Skewness	-0.571452		1.5	17.0702		0.5σ-1σ	7	0.851064
28	Hyogo	7.7	9.6	12	15.6	17.4	15.7	16.8	17	12.8	10.9	8.3	7.2	15.9027	9.28352	12.6		Minimum	14.5852		2	17.383		1σ-1.5σ	5	0.957447
29	Nara	7.1	8.9	11.8	15.6	17.6	15.7	17	17.1	12.8	10.8	8.3	6.8	15.9874	8.9544	12.5		Maximum	17.2005		2.5	17.6958		1.5σ-2σ	2	1
30	Wakayama	7.8	10	12.6	15.9	17.5	15.8	17.8	17.9	13.4	11.2	8.6	7.4	16.4055	9.5989	13		Sample size	47		3	18.0086		2σ-2.5σ	0	1
31	Tottori	5.9	8	11.5	15.9	18.4	16.8	17.5	17.6	13	10.7	7.3	5.9	16.5546	8.22527	12.4								2.5σ-3σ	0	1
32	Shimane	5.8	8.1	11.8	16.3	18.8	17.2	17.8	18	13.5	11.2	7.6	5.7	16.9541	8.37527	12.7								3σ<	0	1
33	Okayama	8	10.2	12.7	16.3	18.2	16.7	17.3	17.6	13.3	11.4	8.6	7.5	16.5852	9.73187	13.2
34	Hiroshima	8	10.2	12.9	16.4	18.3	16.7	17.5	17.8	13.7	11.9	8.9	7.6	16.7519	9.91758	13.3
35	Yamaguchi	7.7	10.1	12.9	16.6	18.4	16.8	17.8	18.1	14.2	12.3	9	7.4	17.0016	9.90165	13.5
36	Tokushima	8.2	10.5	12.7	16.2	17.8	16.1	17.7	17.8	13	11.1	8.6	7.8	16.4552	9.81209	13.1
37	Kagawa	7.9	10.3	13	16.5	18.5	16.9	18.5	18.4	13.5	11.5	8.6	7.5	17.0732	9.79835	13.4		Winter	Basic statistics		-3	6.4596		Section	Frequency	Cumulative %
38	Ehime	7.9	10.4	13.1	16.6	18.4	16.6	18.4	18.4	13.7	11.8	8.8	7.5	17.0393	9.91484	13.5					-2.5	6.95265		<-3σ	0	0
39	Kochi	10	12.1	14	16.8	17.9	16	18	18.1	14	12.4	10	9.2	16.8197	11.2769	14		Mean	9.41792		-2	7.44571		-3σ--2.5σ	0	0
40	Fukuoka	7.2	9.5	12.2	15.9	17.5	15.6	17	17	13.5	12	8.7	7	16.1011	9.43626	12.8		Standard error	0.143838		-1.5	7.93876		-2.5σ--2σ	2	0.0425532
41	Saga	7.6	9.9	12.4	16	17.6	15.4	17.3	17.7	14.1	12.4	9.1	7.3	16.3694	9.78516	13.1		Median	9.73187		-1	8.43181		-2σ--1.5σ	4	0.12766
42	Nagasaki	7.5	9.8	12.5	15.9	17.6	15.5	17.2	17.8	14.3	12.7	9.1	7.3	16.4022	9.82088	13.1		Mode	#N/A		-0.5	8.92487		-1.5σ--1σ	4	0.212766
43	Kumamoto	8	10.2	12.5	16	17.3	15.3	17.5	17.6	14.2	12.5	9.2	7.8	16.3355	10.0352	13.2		Standard deviation	0.986107		0	9.41792		-1σ--0.5σ	3	0.276596
44	Oita	8.2	10.4	12.4	15.9	17.3	15.6	17.5	17.1	13.2	11.5	8.7	7.8	16.1197	9.83022	13		Variance	0.972407		0.5	9.91097		-0.5σ-0σ	3	0.340426
45	Miyazaki	10.3	12.1	13.2	16.1	17	15.4	17.9	17.9	13.9	12.4	10	9.5	16.3869	11.2429	13.8		Kurtosis	-0.356859		1	10.404		0σ-0.5σ	16	0.680851
46	Kagoshima	8.8	10.6	12.4	15.6	16.8	15.2	17.8	17.9	14.8	12.9	9.8	8.6	16.3689	10.5192	13.4		Skewness	-0.514717		1.5	10.8971		0.5σ-1σ	8	0.851064
47	Okinawa	8.6	9.6	11.4	14.5	16.1	17.3	20	18.6	16.6	13.8	10.4	9.1	17.2005	10.4984	13.8		Minimum	7.23681		2	11.3901		1σ-1.5σ	5	0.957447
																		Maximum	11.2769		2.5	11.8832		1.5σ-2σ	2	1
																		Sample size	47		3	12.3762		2σ-2.5σ	0	1
																								2.5σ-3σ	0	1
																								3σ<	0	1

## Sheet: 0
Population-weighted mean climatic values derived from mesh climatic data for each prefecture
Monthly mean effective day length at 0 lx (possible sunshine duration) (h/day) summer (Apr-Sep) winter(Oct-Mar)																		summer	Basic statistics		-3	13.0407		Section	Frequency	Cumulative %
		Jan	Feb	Mar	Apr	May	Jun	Jul	Aug	Sep	Oct	Nov	Dec	summer	winter	Year					-2.5	13.1143		<-3σ	1	0.0212766
1	Hokkaido	9.16	10.27	11.66	13.2	14.48	15.17	14.88	13.76	12.26	10.78	9.47	8.83	13.9651	10.0274	12.0017		Mean	13.4823		-2	13.1879		-3σ--2.5σ	0	0.0212766
2	Aomori	9.4	10.41	11.69	13.1	14.28	14.9	14.64	13.61	12.24	10.87	9.68	9.1	13.8013	10.1909	12.001		Standard error	0.0214687		-1.5	13.2615		-2.5σ--2σ	0	0.0212766
3	Iwate	9.51	10.47	11.7	13.06	14.18	14.77	14.52	13.54	12.23	10.92	9.78	9.22	13.7226	10.266	11.999		Median	13.4651		-1	13.3351		-2σ--1.5σ	0	0.0212766
4	Miyagi	9.62	10.54	11.71	13.01	14.09	14.66	14.42	13.48	12.22	10.97	9.87	9.34	13.6524	10.341	12.0012		Mode	13.4952		-0.5	13.4087		-1.5σ--1σ	3	0.0851064
5	Akita	9.49	10.46	11.7	13.07	14.19	14.8	14.54	13.56	12.23	10.91	9.76	9.2	13.7377	10.2526	11.9999		Standard deviation	0.147182		0	13.4823		-1σ--0.5σ	8	0.255319
6	Yamagata	9.61	10.53	11.71	13.02	14.09	14.66	14.42	13.49	12.22	10.96	9.86	9.33	13.6557	10.3327	11.9988		Variance	0.0216626		0.5	13.5559		-0.5σ-0σ	15	0.574468
7	Fukushima	9.7	10.59	11.72	12.98	14.02	14.57	14.33	13.43	12.22	11	9.94	9.43	13.5972	10.396	12.001		Kurtosis	3.43053		1	13.6295		0σ-0.5σ	11	0.808511
8	Ibaraki	9.8	10.65	11.73	12.94	13.93	14.45	14.23	13.37	12.21	11.04	10.03	9.55	13.5269	10.466	12.0007		Skewness	0.432191		1.5	13.7031		0.5σ-1σ	3	0.87234
9	Tochigi	9.77	10.63	11.73	12.95	13.95	14.48	14.26	13.39	12.21	11.03	10.01	9.52	13.5454	10.4477	12.0008		Minimum	13.0185		2	13.7767		1σ-1.5σ	2	0.914894
10	Gunma	9.79	10.64	11.73	12.94	13.94	14.47	14.24	13.38	12.21	11.04	10.02	9.53	13.5353	10.4577	12.0007		Maximum	13.9651		2.5	13.8502		1.5σ-2σ	2	0.957447
11	Saitama	9.82	10.66	11.74	12.93	13.91	14.42	14.21	13.36	12.2	11.05	10.05	9.57	13.5103	10.4811	11.9998		Sample size	47		3	13.9238		2σ-2.5σ	1	0.978723
12	Chiba	9.84	10.67	11.74	12.92	13.89	14.4	14.19	13.34	12.2	11.06	10.07	9.6	13.4952	10.4962	11.9998								2.5σ-3σ	0	0.978723
13	Tokyo	9.84	10.67	11.74	12.92	13.89	14.4	14.19	13.34	12.2	11.06	10.07	9.59	13.4952	10.4945	11.9989								3σ<	1	1
14	Kanagawa	9.86	10.69	11.74	12.91	13.87	14.38	14.17	13.33	12.2	11.07	10.09	9.62	13.4818	10.511	12.0005
15	Niigata	9.68	10.57	11.72	12.99	14.03	14.59	14.35	13.44	12.22	10.99	9.92	9.41	13.6089	10.3811	11.9994
16	Toyama	9.76	10.62	11.73	12.96	13.97	14.5	14.27	13.4	12.21	11.02	9.99	9.5	13.557	10.4361	12.0008
17	Ishikawa	9.76	10.63	11.73	12.95	13.96	14.49	14.27	13.39	12.21	11.03	10	9.51	13.5504	10.4427	12.0008
18	Fukui	9.82	10.66	11.74	12.93	13.91	14.43	14.21	13.36	12.2	11.05	10.05	9.57	13.5119	10.4811	12.0007		winter	Basic statistics		-3	10.0663		Section	Frequency	Cumulative %
19	Yamanashi	9.85	10.68	11.74	12.92	13.89	14.4	14.18	13.34	12.2	11.06	10.07	9.6	13.4935	10.4994	12.0005					-2.5	10.1403		<-3σ	1	0.0212766
20	Nagano	9.79	10.64	11.73	12.94	13.93	14.46	14.23	13.37	12.21	11.04	10.03	9.54	13.5286	10.4611	11.999		Mean	10.51		-2	10.2142		-3σ--2.5σ	0	0.0212766
21	Gifu	9.86	10.68	11.74	12.91	13.88	14.38	14.17	13.33	12.2	11.07	10.09	9.61	13.4835	10.5078	11.9997		Standard error	0.0215722		-1.5	10.2882		-2.5σ--2σ	1	0.0425532
22	Shizuoka	9.9	10.71	11.75	12.89	13.84	14.33	14.12	13.31	12.2	11.09	10.12	9.66	13.4534	10.5378	11.9996		Median	10.5295		-1	10.3621		-2σ--1.5σ	2	0.0851064
23	Aichi	9.89	10.7	11.75	12.9	13.85	14.35	14.14	13.31	12.2	11.08	10.11	9.65	13.4634	10.5295	12.0005		Mode	10.4811		-0.5	10.4361		-1.5σ--1σ	2	0.12766
24	Mie	9.92	10.72	11.75	12.89	13.82	14.32	14.11	13.3	12.2	11.09	10.14	9.68	13.445	10.5495	12.0012		Standard deviation	0.147892		0	10.51		-1σ--0.5σ	2	0.170213
25	Shiga	9.89	10.7	11.75	12.9	13.85	14.35	14.14	13.32	12.2	11.08	10.11	9.65	13.4651	10.5295	12.0013		Variance	0.021872		0.5	10.584		-0.5σ-0σ	13	0.446809
26	Kyoto	9.9	10.71	11.75	12.9	13.84	14.34	14.13	13.31	12.2	11.08	10.12	9.66	13.4584	10.5361	12.0012		Kurtosis	3.414		1	10.6579		0σ-0.5σ	13	0.723404
27	Osaka	9.92	10.72	11.75	12.89	13.82	14.31	14.1	13.29	12.19	11.1	10.14	9.69	13.4383	10.5529	11.9995		Skewness	-0.412566		1.5	10.7318		0.5σ-1σ	10	0.93617
28	Hyogo	9.91	10.72	11.75	12.89	13.83	14.32	14.11	13.3	12.2	11.09	10.13	9.68	13.4467	10.5461	12.0004		Minimum	10.0274		2	10.8058		1σ-1.5σ	2	0.978723
29	Nara	9.93	10.73	11.75	12.88	13.81	14.3	14.1	13.29	12.19	11.1	10.15	9.69	13.4333	10.5577	11.9995		Maximum	10.9779		2.5	10.8797		1.5σ-2σ	0	0.978723
30	Wakayama	9.97	10.75	11.75	12.87	13.78	14.26	14.06	13.27	12.19	11.12	10.18	9.74	13.4099	10.5845	12.0011		Sample size	47		3	10.9537		2σ-2.5σ	0	0.978723
31	Tottori	9.86	10.68	11.74	12.91	13.87	14.38	14.17	13.33	12.2	11.07	10.09	9.62	13.4818	10.5095	11.9997								2.5σ-3σ	0	0.978723
32	Shimane	9.88	10.69	11.74	12.91	13.86	14.37	14.15	13.32	12.2	11.08	10.1	9.63	13.4734	10.5195	12.0005								3σ<	1	1
33	Okayama	9.92	10.72	11.75	12.89	13.82	14.31	14.1	13.29	12.2	11.1	10.14	9.68	13.4399	10.5512	11.9995
34	Hiroshima	9.94	10.73	11.75	12.88	13.8	14.29	14.08	13.28	12.19	11.1	10.16	9.71	13.4249	10.5645	11.9986
35	Yamaguchi	9.97	10.75	11.75	12.87	13.78	14.26	14.06	13.26	12.19	11.12	10.18	9.74	13.4082	10.5845	12.0002
36	Tokushima	9.97	10.75	11.76	12.87	13.78	14.26	14.05	13.26	12.19	11.12	10.19	9.74	13.4065	10.5879	12.001
37	Kagawa	9.96	10.74	11.75	12.87	13.79	14.28	14.07	13.27	12.19	11.11	10.17	9.72	13.4166	10.5745	11.9994
38	Ehime	9.99	10.76	11.76	12.86	13.76	14.23	14.03	13.25	12.19	11.13	10.2	9.76	13.3915	10.5996	11.9993
39	Kochi	10.02	10.78	11.76	12.85	13.74	14.21	14.01	13.24	12.19	11.14	10.23	9.79	13.3781	10.6195	12.0026
40	Fukuoka	10.01	10.77	11.76	12.85	13.75	14.22	14.02	13.24	12.19	11.13	10.22	9.78	13.3831	10.6112	12.001
41	Saga	10.03	10.79	11.76	12.84	13.73	14.19	13.99	13.23	12.19	11.14	10.24	9.81	13.3664	10.6278	12.0008
42	Nagasaki	10.06	10.8	11.76	12.83	13.7	14.16	13.97	13.21	12.18	11.15	10.26	9.83	13.3463	10.6429	11.9983
43	Kumamoto	10.07	10.81	11.77	12.82	13.69	14.14	13.95	13.2	12.18	11.16	10.28	9.85	13.3346	10.6562	11.9991
44	Oita	10.03	10.79	11.76	12.84	13.72	14.19	13.99	13.23	12.18	11.14	10.24	9.81	13.3631	10.6278	11.9992
45	Miyazaki	10.13	10.85	11.77	12.8	13.64	14.08	13.9	13.17	12.18	11.18	10.32	9.91	13.2995	10.6928	11.9997
46	Kagoshima	10.18	10.88	11.78	12.78	13.6	14.03	13.85	13.14	12.17	11.2	10.37	9.97	13.2661	10.7295	12.0013
47	Okinawa	10.53	11.1	11.82	12.63	13.29	13.63	13.48	12.92	12.14	11.36	10.69	10.37	13.0185	10.9779	12.001

## Sheet: 1000
Population-weighted mean climatic values derived from mesh climatic data for each prefecture
Monthly mean effective day length at 1000 lx (h/day) summer (Apr-Sep) winter(Oct-Mar)																		Year	Basic statistics		-3	11.5793		Section	Frequency	Cumulative %
		Jan	Feb	Mar	Apr	May	Jun	Jul	Aug	Sep	Oct	Nov	Dec	summer	winter	Year					-2.5	11.5925		<-3σ	0	0
1	Hokkaido	8.8	10	11.4	12.8	14	14.7	14.4	13.3	11.9	10.5	9.1	8.5	13.523	9.71538	11.6244		Mean	11.6587		-2	11.6058		-3σ--2.5σ	0	0
2	Aomori	9	10.1	11.4	12.8	13.9	14.4	14.2	13.2	11.9	10.6	9.3	8.7	13.406	9.8489	11.6323		Standard error	0.00386328		-1.5	11.619		-2.5σ--2σ	0	0
3	Iwate	9.2	10.2	11.4	12.7	13.8	14.3	14	13.1	11.8	10.6	9.4	8.9	13.2891	9.9489	11.6236		Median	11.6562		-1	11.6322		-2σ--1.5σ	2	0.0425532
4	Miyagi	9.4	10.3	11.4	12.7	13.7	14.1	13.9	13.1	11.8	10.7	9.6	9.1	13.2224	10.0824	11.6567		Mode	11.6477		-0.5	11.6455		-1.5σ--1σ	8	0.212766
5	Akita	9.1	10.1	11.4	12.7	13.8	14.3	14.1	13.2	11.9	10.6	9.4	8.7	13.3393	9.88242	11.6156		Standard deviation	0.0264853		0	11.6587		-1σ--0.5σ	3	0.276596
6	Yamagata	9.2	10.2	11.4	12.7	13.7	14.2	14	13.1	11.9	10.6	9.5	8.9	13.2721	9.96538	11.6233		Variance	0.000701473		0.5	11.672		-0.5σ-0σ	13	0.553191
7	Fukushima	9.4	10.3	11.4	12.7	13.6	14.1	13.9	13.1	11.8	10.7	9.6	9.1	13.2055	10.0824	11.6482		Kurtosis	-1.02825		1	11.6852		0σ-0.5σ	2	0.595745
8	Ibaraki	9.6	10.4	11.4	12.6	13.5	13.9	13.8	13	11.8	10.7	9.8	9.3	13.1055	10.1989	11.6562		Skewness	-0.00474854		1.5	11.6985		0.5σ-1σ	9	0.787234
9	Tochigi	9.5	10.4	11.5	12.6	13.5	14	13.8	13	11.8	10.7	9.7	9.3	13.1219	10.1824	11.6562		Minimum	11.6071		2	11.7117		1σ-1.5σ	8	0.957447
10	Gunma	9.6	10.4	11.5	12.6	13.5	13.9	13.7	13	11.8	10.7	9.8	9.3	13.0885	10.2159	11.6562		Maximum	11.7055		2.5	11.7249		1.5σ-2σ	2	1
11	Saitama	9.6	10.4	11.4	12.6	13.5	13.9	13.7	13	11.8	10.7	9.8	9.3	13.0885	10.1989	11.6477		Sample size	47		3	11.7382		2σ-2.5σ	0	1
12	Chiba	9.6	10.4	11.4	12.6	13.5	13.9	13.7	13	11.8	10.7	9.8	9.3	13.0885	10.1989	11.6477								2.5σ-3σ	0	1
13	Tokyo	9.6	10.4	11.4	12.6	13.5	13.9	13.7	13	11.8	10.7	9.8	9.3	13.0885	10.1989	11.6477								3σ<	0	1
14	Kanagawa	9.6	10.4	11.4	12.6	13.5	13.9	13.7	13	11.8	10.7	9.8	9.3	13.0885	10.1989	11.6477
15	Niigata	9.3	10.2	11.4	12.6	13.6	14.1	13.9	13.1	11.8	10.7	9.5	9	13.1891	10.0165	11.6071
16	Toyama	9.4	10.3	11.4	12.6	13.6	14	13.8	13	11.9	10.7	9.6	9.1	13.1552	10.0824	11.623
17	Ishikawa	9.4	10.3	11.4	12.6	13.6	14	13.8	13.1	11.9	10.7	9.6	9.1	13.1721	10.0824	11.6315
18	Fukui	9.4	10.3	11.4	12.6	13.5	13.9	13.8	13	11.9	10.7	9.7	9.2	13.1219	10.1159	11.623		Summer	Basic statistics		-3	12.7067		Section	Frequency	Cumulative %
19	Yamanashi	9.6	10.5	11.5	12.6	13.5	13.9	13.7	13	11.9	10.8	9.8	9.4	13.1049	10.2654	11.689					-2.5	12.7713		<-3σ	1	0.0212766
20	Nagano	9.5	10.4	11.5	12.6	13.6	14	13.8	13	11.9	10.8	9.8	9.3	13.1552	10.2159	11.6896		Mean	13.0944		-2	12.8359		-3σ--2.5σ	0	0.0212766
21	Gifu	9.6	10.4	11.5	12.6	13.5	13.9	13.7	13	11.9	10.8	9.8	9.3	13.1049	10.233	11.6729		Standard error	0.0188493		-1.5	12.9005		-2.5σ--2σ	0	0.0212766
22	Shizuoka	9.7	10.5	11.5	12.6	13.4	13.8	13.7	13	11.9	10.8	9.9	9.4	13.0716	10.2989	11.689		Median	13.0885		-1	12.9652		-2σ--1.5σ	0	0.0212766
23	Aichi	9.6	10.5	11.5	12.6	13.5	13.9	13.7	13	11.9	10.8	9.9	9.4	13.1049	10.2819	11.6973		Mode	13.0885		-0.5	13.0298		-1.5σ--1σ	2	0.0638298
24	Mie	9.6	10.4	11.5	12.6	13.4	13.8	13.7	12.9	11.9	10.8	9.9	9.4	13.0546	10.2665	11.6644		Standard deviation	0.129224		0	13.0944		-1σ--0.5σ	9	0.255319
25	Shiga	9.5	10.4	11.4	12.5	13.4	13.9	13.7	12.9	11.8	10.8	9.8	9.3	13.0383	10.1989	11.6225		Variance	0.0166989		0.5	13.159		-0.5σ-0σ	16	0.595745
26	Kyoto	9.6	10.4	11.4	12.5	13.4	13.9	13.7	12.9	11.8	10.8	9.8	9.3	13.0383	10.2159	11.631		Kurtosis	3.48609		1	13.2236		0σ-0.5σ	10	0.808511
27	Osaka	9.6	10.4	11.4	12.5	13.4	13.8	13.7	12.9	11.9	10.8	9.8	9.4	13.0383	10.233	11.6395		Skewness	0.684203		1.5	13.2882		0.5σ-1σ	4	0.893617
28	Hyogo	9.6	10.4	11.4	12.5	13.4	13.8	13.7	13	11.9	10.8	9.8	9.4	13.0552	10.233	11.6479		Minimum	12.7033		2	13.3528		1σ-1.5σ	1	0.914894
29	Nara	9.6	10.4	11.4	12.5	13.4	13.8	13.7	12.9	11.9	10.8	9.9	9.4	13.0383	10.2495	11.6477		Maximum	13.523		2.5	13.4174		1.5σ-2σ	2	0.957447
30	Wakayama	9.7	10.5	11.4	12.5	13.4	13.8	13.6	12.9	11.9	10.8	9.9	9.4	13.0213	10.2819	11.6553		Sample size	47		3	13.4821		2σ-2.5σ	1	0.978723
31	Tottori	9.5	10.3	11.4	12.6	13.5	13.9	13.7	13	11.9	10.8	9.8	9.3	13.1049	10.1835	11.6482								2.5σ-3σ	0	0.978723
32	Shimane	9.5	10.3	11.4	12.6	13.5	13.9	13.7	13	11.9	10.8	9.8	9.2	13.1049	10.1665	11.6397								3σ<	1	1
33	Okayama	9.6	10.4	11.5	12.6	13.4	13.9	13.7	13	11.9	10.8	9.9	9.4	13.088	10.2665	11.6811
34	Hiroshima	9.7	10.5	11.5	12.6	13.4	13.8	13.7	13	11.9	10.8	9.9	9.4	13.0716	10.2989	11.689
35	Yamaguchi	9.7	10.5	11.5	12.6	13.4	13.8	13.6	12.9	11.9	10.9	9.9	9.4	13.0377	10.3159	11.6805
36	Tokushima	9.7	10.5	11.5	12.5	13.4	13.8	13.6	12.9	11.9	10.8	9.9	9.5	13.0213	10.3159	11.6723
37	Kagawa	9.7	10.5	11.5	12.6	13.4	13.8	13.7	13	11.9	10.8	9.9	9.4	13.0716	10.2989	11.689		Winter	Basic statistics		-3	9.71261		Section	Frequency	Cumulative %
38	Ehime	9.7	10.5	11.5	12.5	13.4	13.8	13.6	12.9	11.9	10.9	9.9	9.5	13.0213	10.333	11.6808					-2.5	9.79637		<-3σ	0	0
39	Kochi	9.8	10.6	11.5	12.5	13.4	13.7	13.6	12.9	11.9	10.9	10	9.6	13.0049	10.3989	11.7055		Mean	10.2152		-2	9.88014		-3σ--2.5σ	1	0.0212766
40	Fukuoka	9.7	10.5	11.4	12.5	13.4	13.7	13.6	12.9	11.9	10.9	9.9	9.5	13.0049	10.3159	11.6641		Standard error	0.0244368		-1.5	9.9639		-2.5σ--2σ	1	0.0425532
41	Saga	9.7	10.5	11.5	12.5	13.3	13.7	13.6	12.9	11.9	10.9	10	9.5	12.988	10.3495	11.6723		Median	10.233		-1	10.0477		-2σ--1.5σ	2	0.0851064
42	Nagasaki	9.7	10.5	11.5	12.5	13.3	13.7	13.6	12.9	11.9	10.9	10	9.5	12.988	10.3495	11.6723		Mode	10.1989		-0.5	10.1314		-1.5σ--1σ	2	0.12766
43	Kumamoto	9.8	10.5	11.5	12.5	13.3	13.7	13.5	12.9	11.9	10.9	10	9.6	12.971	10.3835	11.6808		Standard deviation	0.16753		0	10.2152		-1σ--0.5σ	5	0.234043
44	Oita	9.7	10.5	11.5	12.5	13.3	13.7	13.6	12.9	11.9	10.9	10	9.5	12.988	10.3495	11.6723		Variance	0.0280665		0.5	10.299		-0.5σ-0σ	9	0.425532
45	Miyazaki	9.9	10.6	11.5	12.5	13.3	13.6	13.5	12.9	11.9	10.9	10.1	9.7	12.9546	10.4495	11.7055		Kurtosis	1.91953		1	10.3827		0σ-0.5σ	15	0.744681
46	Kagoshima	9.9	10.6	11.5	12.5	13.2	13.6	13.5	12.8	11.9	11	10.1	9.7	12.9208	10.4665	11.697		Skewness	-0.516326		1.5	10.4665		0.5σ-1σ	7	0.893617
47	Okinawa	10.2	10.8	11.5	12.3	12.9	13.3	13.2	12.6	11.9	11.1	10.4	10.1	12.7033	10.683	11.6959		Minimum	9.71538		2	10.5503		1σ-1.5σ	4	0.978723
																		Maximum	10.683		2.5	10.634		1.5σ-2σ	0	0.978723
																		Sample size	47		3	10.7178		2σ-2.5σ	0	0.978723
																								2.5σ-3σ	1	1
																								3σ<	0	1

## Sheet: 5000
Population-weighted mean climatic values derived from mesh climatic data for each prefecture
Monthly mean effective day length at 5000 lx (h/day) summer (Apr-Sep) winter(Oct-Mar)																		Year	Basic statistics		-3	9.9329		Section	Frequency	Cumulative %
		Jan	Feb	Mar	Apr	May	Jun	Jul	Aug	Sep	Oct	Nov	Dec	summer	winter	Year					-2.5	9.99138		<-3σ	0	0
1	Hokkaido	7.6	8.9	10.2	11.4	12.2	12.6	12.3	11.6	10.5	9.2	7.7	7	11.771	8.42967	10.1049		Mean	10.2838		-2	10.0499		-3σ--2.5σ	0	0
2	Aomori	7.6	8.8	10.1	11.4	12.2	12.5	12.3	11.6	10.5	9.3	7.9	7.1	11.7546	8.46429	10.114		Standard error	0.0170598		-1.5	10.1083		-2.5σ--2σ	2	0.0425532
3	Iwate	8	9	10.2	11.3	12.1	12.3	12.1	11.5	10.3	9.4	8.1	7.4	11.6049	8.68132	10.1471		Median	10.3044		-1	10.1668		-2σ--1.5σ	2	0.0851064
4	Miyagi	8.3	9.3	10.3	11.3	12.1	12.1	11.9	11.4	10.3	9.5	8.4	7.9	11.5213	8.94725	10.2378		Mode	10.2378		-0.5	10.2253		-1.5σ--1σ	5	0.191489
5	Akita	7.4	8.7	10	11.3	12.1	12.4	12.2	11.7	10.5	9.3	7.8	6.9	11.7049	8.34725	10.0307		Standard deviation	0.116956		0	10.2838		-1σ--0.5σ	5	0.297872
6	Yamagata	7.7	8.9	10.1	11.3	12.1	12.2	12.1	11.7	10.4	9.3	8	7.3	11.6388	8.54725	10.0973		Variance	0.0136788		0.5	10.3422		-0.5σ-0σ	7	0.446809
7	Fukushima	8.4	9.3	10.3	11.4	12	12.1	12	11.6	10.4	9.5	8.5	8	11.588	8.9978	10.2964		Kurtosis	-0.54383		1	10.4007		0σ-0.5σ	8	0.617021
8	Ibaraki	8.7	9.5	10.3	11.2	11.9	11.9	11.9	11.5	10.3	9.5	8.6	8.3	11.4552	9.14725	10.3044		Skewness	-0.39337		1.5	10.4592		0.5σ-1σ	12	0.87234
9	Tochigi	8.7	9.5	10.4	11.3	11.9	11.9	11.8	11.4	10.3	9.5	8.7	8.3	11.4377	9.18077	10.3123		Minimum	10.0307		2	10.5177		1σ-1.5σ	4	0.957447
10	Gunma	8.7	9.5	10.4	11.3	11.9	11.8	11.8	11.4	10.3	9.5	8.7	8.4	11.4213	9.1978	10.3126		Maximum	10.5041		2.5	10.5762		1.5σ-2σ	2	1
11	Saitama	8.6	9.5	10.3	11.2	11.9	11.8	11.8	11.4	10.3	9.4	8.6	8.3	11.4049	9.11319	10.2622		Sample size	47		3	10.6346		2σ-2.5σ	0	1
12	Chiba	8.6	9.4	10.2	11.2	11.8	11.8	11.9	11.5	10.3	9.4	8.6	8.2	11.4219	9.06374	10.246								2.5σ-3σ	0	1
13	Tokyo	8.6	9.4	10.2	11.1	11.8	11.8	11.8	11.4	10.2	9.4	8.6	8.2	11.3552	9.06374	10.2126								3σ<	0	1
14	Kanagawa	8.6	9.4	10.2	11.1	11.8	11.8	11.8	11.5	10.3	9.4	8.6	8.3	11.3885	9.08077	10.2378
15	Niigata	7.6	8.7	10	11.2	12	12.2	12.1	11.6	10.4	9.3	8	7.2	11.5885	8.46538	10.0312
16	Toyama	7.8	8.9	10.1	11.2	12	12.1	12	11.6	10.4	9.5	8.2	7.5	11.5552	8.66538	10.1142
17	Ishikawa	7.7	8.8	10.1	11.3	12.1	12.1	12	11.7	10.5	9.5	8.2	7.4	11.6219	8.61593	10.123
18	Fukui	7.9	8.9	10.1	11.2	11.9	12	12	11.6	10.5	9.5	8.4	7.6	11.5383	8.73242	10.1392		Summer	Basic statistics		-3	11.2582		Section	Frequency	Cumulative %
19	Yamanashi	8.8	9.6	10.4	11.4	12	12	12	11.6	10.5	9.6	8.8	8.4	11.588	9.26374	10.429					-2.5	11.3042		<-3σ	0	0
20	Nagano	8.6	9.5	10.4	11.4	12.1	12.2	12.1	11.7	10.5	9.6	8.7	8.2	11.6716	9.16374	10.4211		Mean	11.5342		-2	11.3502		-3σ--2.5σ	0	0
21	Gifu	8.5	9.4	10.4	11.3	11.9	12	11.9	11.6	10.5	9.7	8.7	8.2	11.5377	9.14835	10.3463		Standard error	0.0134189		-1.5	11.3962		-2.5σ--2σ	0	0
22	Shizuoka	8.8	9.6	10.3	11.2	11.9	11.9	11.9	11.6	10.5	9.7	8.8	8.5	11.5049	9.28077	10.3959		Median	11.5219		-1	11.4422		-2σ--1.5σ	3	0.0638298
23	Aichi	8.7	9.5	10.4	11.3	11.9	12	11.9	11.6	10.5	9.7	8.8	8.4	11.5377	9.24835	10.3962		Mode	11.5049		-0.5	11.4882		-1.5σ--1σ	5	0.170213
24	Mie	8.6	9.4	10.3	11.2	11.9	11.9	11.9	11.5	10.5	9.6	8.7	8.3	11.488	9.14835	10.3214		Standard deviation	0.0919956		0	11.5342		-1σ--0.5σ	7	0.319149
25	Shiga	8.2	9.1	10.1	11.2	11.9	11.9	11.9	11.5	10.5	9.6	8.6	8	11.488	8.93242	10.2137		Variance	0.00846319		0.5	11.5802		-0.5σ-0σ	10	0.531915
26	Kyoto	8.3	9.1	10.1	11.1	11.8	11.9	11.9	11.5	10.4	9.6	8.6	8	11.4383	8.94945	10.1973		Kurtosis	0.269287		1	11.6262		0σ-0.5σ	8	0.702128
27	Osaka	8.4	9.2	10.1	11.2	11.9	11.9	12	11.6	10.5	9.6	8.7	8.1	11.5219	9.01538	10.2721		Skewness	0.462544		1.5	11.6722		0.5σ-1σ	8	0.87234
28	Hyogo	8.4	9.2	10.1	11.2	11.9	11.9	11.9	11.6	10.5	9.6	8.7	8.2	11.5049	9.03242	10.2721		Minimum	11.3552		2	11.7182		1σ-1.5σ	3	0.93617
29	Nara	8.3	9.1	10.1	11.2	11.9	11.9	11.9	11.6	10.5	9.6	8.7	8.1	11.5049	8.98297	10.2474		Maximum	11.771		2.5	11.7642		1.5σ-2σ	1	0.957447
30	Wakayama	8.5	9.3	10.2	11.2	11.8	11.9	12	11.6	10.6	9.7	8.7	8.3	11.5213	9.11593	10.3219		Sample size	47		3	11.8102		2σ-2.5σ	1	0.978723
31	Tottori	7.9	8.9	10.1	11.2	12	12.1	12	11.6	10.5	9.6	8.4	7.8	11.5716	8.78352	10.1814								2.5σ-3σ	1	1
32	Shimane	7.9	8.9	10.1	11.3	12	12.1	12.1	11.7	10.6	9.7	8.5	7.7	11.6383	8.8	10.223								3σ<	0	1
33	Okayama	8.5	9.3	10.3	11.3	11.9	12	12	11.6	10.6	9.7	8.7	8.3	11.571	9.13297	10.3553
34	Hiroshima	8.5	9.3	10.3	11.3	11.9	12	12	11.6	10.6	9.8	8.8	8.3	11.571	9.16648	10.3721
35	Yamaguchi	8.4	9.3	10.3	11.3	11.9	12	12	11.7	10.7	9.9	8.8	8.3	11.6044	9.16648	10.3888
36	Tokushima	8.6	9.4	10.2	11.2	11.9	11.9	12	11.6	10.5	9.7	8.8	8.3	11.5219	9.16484	10.3466
37	Kagawa	8.5	9.4	10.3	11.3	12	12	12.1	11.7	10.6	9.7	8.8	8.3	11.6219	9.16484	10.3967		Winter	Basic statistics		-3	8.19038		Section	Frequency	Cumulative %
38	Ehime	8.5	9.4	10.3	11.3	11.9	12	12.1	11.7	10.6	9.8	8.8	8.3	11.6049	9.18187	10.3967					-2.5	8.32973		<-3σ	0	0
39	Kochi	8.9	9.7	10.4	11.3	11.9	11.9	12	11.6	10.6	9.9	9.1	8.7	11.5546	9.4478	10.5041		Mean	9.02649		-2	8.46908		-3σ--2.5σ	0	0
40	Fukuoka	8.3	9.2	10.2	11.2	11.8	11.9	11.9	11.5	10.6	9.8	8.8	8.2	11.4874	9.08297	10.2885		Standard error	0.0406531		-1.5	8.60844		-2.5σ--2σ	4	0.0851064
41	Saga	8.5	9.3	10.2	11.2	11.8	11.8	11.9	11.6	10.7	9.9	8.9	8.3	11.5044	9.18297	10.3468		Median	9.11593		-1	8.74779		-2σ--1.5σ	1	0.106383
42	Nagasaki	8.4	9.3	10.2	11.2	11.8	11.8	11.9	11.6	10.7	10	8.9	8.3	11.5044	9.18297	10.3468		Mode	9.06374		-0.5	8.88714		-1.5σ--1σ	4	0.191489
43	Kumamoto	8.6	9.4	10.2	11.2	11.8	11.8	11.9	11.6	10.7	9.9	8.9	8.4	11.5044	9.23242	10.3715		Standard deviation	0.278703		0	9.02649		-1σ--0.5σ	2	0.234043
44	Oita	8.6	9.4	10.2	11.2	11.8	11.8	11.9	11.5	10.5	9.8	8.8	8.4	11.4546	9.1989	10.3299		Variance	0.0776756		0.5	9.16584		-0.5σ-0σ	6	0.361702
45	Miyazaki	9	9.7	10.3	11.2	11.7	11.8	11.9	11.6	10.6	9.9	9.1	8.8	11.471	9.46484	10.4707		Kurtosis	0.144811		1	9.30519		0σ-0.5σ	14	0.659574
46	Kagoshima	8.8	9.5	10.2	11.1	11.7	11.7	11.9	11.6	10.7	10	9.1	8.6	11.4546	9.36593	10.4132		Skewness	-0.83786		1.5	9.44455		0.5σ-1σ	12	0.914894
47	Okinawa	8.9	9.4	10.1	10.9	11.4	11.7	11.9	11.5	10.9	10.2	9.4	9	11.3869	9.5022	10.4471		Minimum	8.34725		2	9.5839		1σ-1.5σ	1	0.93617
																		Maximum	9.5022		2.5	9.72325		1.5σ-2σ	3	1
																		Sample size	47		3	9.8626		2σ-2.5σ	0	1
																								2.5σ-3σ	0	1
																								3σ<	0	1

## Sheet: 10000
Population-weighted mean climatic values derived from mesh climatic data for each prefecture
Monthly mean effective day length at 10000 lx (h/day) summer (Apr-Sep) winter(Oct-Mar)																		Year	Basic statistics		-3	7.86184		Section	Frequency	Cumulative %
		Jan	Feb	Mar	Apr	May	Jun	Jul	Aug	Sep	Oct	Nov	Dec	summer	winter	Year					-2.5	7.97985		<-3σ	0	0
1	Hokkaido	6	7.5	8.8	9.5	10	10.1	9.8	9.4	8.7	7.6	5.9	5.2	9.58579	6.82747	8.21041		Mean	8.56994		-2	8.09787		-3σ--2.5σ	0	0
2	Aomori	5.9	7.2	8.6	9.6	10.1	10.1	9.9	9.6	8.7	7.8	6.1	5.1	9.66995	6.78022	8.22904		Standard error	0.0344291		-1.5	8.21589		-2.5σ--2σ	2	0.0425532
3	Iwate	6.4	7.6	8.7	9.5	10	9.8	9.7	9.5	8.4	7.8	6.5	5.7	9.48743	7.11209	8.30301		Median	8.60137		-1	8.3339		-2σ--1.5σ	3	0.106383
4	Miyagi	7	8	9	9.7	10	9.4	9.3	9.4	8.4	7.9	7	6.5	9.36995	7.56264	8.46877		Mode	#N/A		-0.5	8.45192		-1.5σ--1σ	4	0.191489
5	Akita	5.3	6.8	8.4	9.5	9.9	10	9.9	9.8	8.7	7.8	5.9	4.6	9.63716	6.46429	8.05507		Standard deviation	0.236034		0	8.56994		-1σ--0.5σ	5	0.297872
6	Yamagata	5.8	7.2	8.5	9.6	10.1	9.8	9.8	9.8	8.6	7.7	6.2	5.2	9.62131	6.76264	8.19589		Variance	0.0557122		0.5	8.68796		-0.5σ-0σ	8	0.468085
7	Fukushima	7	8	8.9	9.7	10.1	9.6	9.7	9.7	8.5	8	7	6.5	9.55464	7.56264	8.56137		Kurtosis	-0.492903		1	8.80597		0σ-0.5σ	6	0.595745
8	Ibaraki	7.5	8.3	8.9	9.6	9.9	9.4	9.5	9.7	8.5	8	7.3	7.1	9.4377	7.8456	8.64384		Skewness	-0.360596		1.5	8.92399		0.5σ-1σ	13	0.87234
9	Tochigi	7.5	8.4	9	9.6	9.9	9.2	9.3	9.5	8.4	8	7.3	7.1	9.32077	7.87802	8.60137		Minimum	8.05507		2	9.04201		1σ-1.5σ	4	0.957447
10	Gunma	7.6	8.4	9.1	9.6	9.9	9.2	9.4	9.5	8.3	8	7.4	7.2	9.32131	7.9456	8.63534		Maximum	9.02767		2.5	9.16002		1.5σ-2σ	2	1
11	Saitama	7.5	8.3	8.8	9.5	9.8	9.2	9.4	9.5	8.3	7.8	7.2	7	9.28798	7.76099	8.52658		Sample size	47		3	9.27804		2σ-2.5σ	0	1
12	Chiba	7.3	8.1	8.6	9.4	9.8	9.2	9.5	9.7	8.4	7.8	7.1	6.9	9.3388	7.62857	8.48603								2.5σ-3σ	0	1
13	Tokyo	7.4	8.2	8.7	9.4	9.8	9.1	9.3	9.5	8.2	7.7	7.1	6.9	9.22186	7.66099	8.44356								3σ<	0	1
14	Kanagawa	7.4	8.1	8.6	9.4	9.8	9.2	9.5	9.7	8.4	7.8	7.1	6.9	9.3388	7.6456	8.49452
15	Niigata	5.5	6.9	8.2	9.5	10	9.7	9.8	9.8	8.5	7.7	6.1	5	9.55519	6.56374	8.06356
16	Toyama	5.8	7.2	8.4	9.5	10	9.6	9.7	9.9	8.6	7.9	6.4	5.5	9.55519	6.86374	8.21315
17	Ishikawa	5.7	7.1	8.5	9.6	10.1	9.7	9.8	10	8.8	8	6.5	5.4	9.67158	6.86484	8.27205
18	Fukui	5.9	7.1	8.4	9.5	10	9.6	9.7	9.9	8.8	8	6.7	5.7	9.58798	6.96593	8.28055		Summer	Basic statistics		-3	9.14813		Section	Frequency	Cumulative %
19	Yamanashi	7.7	8.5	9.1	9.8	10.2	9.7	9.8	9.9	8.7	8.1	7.4	7.2	9.68798	7.99505	8.84384					-2.5	9.2217		<-3σ	0	0
20	Nagano	7.3	8.3	9.1	9.9	10.2	9.8	9.9	10	8.8	8.2	7.4	6.9	9.77104	7.86209	8.81918		Mean	9.58955		-2	9.29527		-3σ--2.5σ	0	0
21	Gifu	7.2	8.2	9	9.7	10	9.7	9.7	9.8	8.8	8.3	7.3	6.8	9.62022	7.79615	8.71068		Standard error	0.0214625		-1.5	9.36884		-2.5σ--2σ	2	0.0425532
22	Shizuoka	7.7	8.5	8.9	9.6	9.9	9.5	9.7	9.9	8.8	8.2	7.5	7.3	9.57104	8.01154	8.79342		Median	9.62022		-1	9.44241		-2σ--1.5σ	4	0.12766
23	Aichi	7.4	8.4	9.1	9.7	10	9.6	9.7	9.9	8.8	8.3	7.5	7.1	9.62077	7.96209	8.7937		Mode	9.55464		-0.5	9.51598		-1.5σ--1σ	2	0.170213
24	Mie	7.2	8	8.8	9.6	9.9	9.5	9.7	9.8	8.7	8.2	7.3	6.9	9.5377	7.73132	8.63699		Standard deviation	0.147139		0	9.58955		-1σ--0.5σ	2	0.212766
25	Shiga	6.6	7.5	8.5	9.5	9.9	9.5	9.7	9.8	8.7	8.1	7.1	6.4	9.52131	7.36593	8.44658		Variance	0.02165		0.5	9.66312		-0.5σ-0σ	11	0.446809
26	Kyoto	6.6	7.4	8.4	9.4	9.9	9.5	9.6	9.7	8.6	8	7	6.4	9.45464	7.3	8.38027		Kurtosis	0.00237179		1	9.73669		0σ-0.5σ	9	0.638298
27	Osaka	6.8	7.6	8.5	9.5	9.9	9.5	9.8	9.8	8.8	8.1	7.2	6.5	9.55464	7.4489	8.50466		Skewness	-0.708151		1.5	9.81026		0.5σ-1σ	9	0.829787
28	Hyogo	6.9	7.7	8.5	9.5	9.9	9.5	9.8	9.8	8.8	8.2	7.2	6.7	9.55464	7.53242	8.5463		Minimum	9.22186		2	9.88383		1σ-1.5σ	7	0.978723
29	Nara	6.6	7.4	8.5	9.5	9.9	9.5	9.8	9.8	8.8	8.1	7.2	6.4	9.55464	7.36703	8.46384		Maximum	9.82022		2.5	9.9574		1.5σ-2σ	1	1
30	Wakayama	7	7.9	8.7	9.6	9.9	9.5	10	10	8.9	8.3	7.3	6.8	9.65519	7.66484	8.66274		Sample size	47		3	10.031		2σ-2.5σ	0	1
31	Tottori	6	7.1	8.4	9.6	10.1	9.8	9.9	9.9	8.8	8.1	6.7	6	9.68798	7.0511	8.37315								2.5σ-3σ	0	1
32	Shimane	5.9	7.1	8.5	9.7	10.2	9.8	10	10	9	8.3	6.9	5.9	9.78798	7.1011	8.44822								3σ<	0	1
33	Okayama	7.1	8	8.8	9.7	10	9.7	9.9	9.9	8.9	8.3	7.3	6.8	9.68743	7.71429	8.70356
34	Hiroshima	7.1	8	8.8	9.7	10.1	9.7	9.9	10	9	8.5	7.5	6.9	9.7377	7.79835	8.77068
35	Yamaguchi	6.9	7.9	8.8	9.7	10.1	9.8	10	10	9.1	8.6	7.5	6.8	9.78743	7.7489	8.77096
36	Tokushima	7.2	8	8.7	9.6	10	9.6	10	10	8.8	8.3	7.3	6.9	9.67213	7.73132	8.70438
37	Kagawa	7	8	8.8	9.7	10.1	9.8	10.1	10.1	9	8.4	7.3	6.8	9.80492	7.71429	8.76247		Winter	Basic statistics		-3	6.2091		Section	Frequency	Cumulative %
38	Ehime	7	8	8.9	9.7	10.1	9.7	10.1	10.1	9	8.5	7.4	6.8	9.78852	7.76484	8.77945					-2.5	6.4317		<-3σ	0	0
39	Kochi	7.9	8.6	9.1	9.8	10	9.6	10	10	9.1	8.7	7.9	7.6	9.7541	8.29725	9.02767		Mean	7.54473		-2	6.65431		-3σ--2.5σ	0	0
40	Fukuoka	6.7	7.7	8.6	9.6	9.9	9.5	9.8	9.8	9	8.5	7.4	6.6	9.60383	7.58242	8.59589		Standard error	0.0649405		-1.5	6.87691		-2.5σ--2σ	2	0.0425532
41	Saga	6.9	7.8	8.7	9.6	9.9	9.5	9.9	10	9.1	8.7	7.5	6.7	9.67104	7.71648	8.69644		Median	7.71429		-1	7.09952		-2σ--1.5σ	5	0.148936
42	Nagasaki	6.8	7.8	8.7	9.6	9.9	9.5	9.8	10	9.2	8.8	7.5	6.7	9.67049	7.71648	8.69616		Mode	7.56264		-0.5	7.32212		-1.5σ--1σ	2	0.191489
43	Kumamoto	7.1	8	8.7	9.6	9.9	9.4	9.9	9.9	9.1	8.7	7.6	7	9.6377	7.8489	8.74575		Standard deviation	0.44521		0	7.54473		-1σ--0.5σ	3	0.255319
44	Oita	7.2	8	8.7	9.6	9.9	9.5	9.9	9.8	8.9	8.4	7.4	7	9.60437	7.78187	8.69562		Variance	0.198212		0.5	7.76733		-0.5σ-0σ	4	0.340426
45	Miyazaki	8	8.6	8.9	9.6	9.8	9.4	10	10	9.1	8.7	7.9	7.7	9.65464	8.29725	8.97781		Kurtosis	-0.125343		1	7.98994		0σ-0.5σ	16	0.680851
46	Kagoshima	7.4	8.1	8.7	9.5	9.8	9.4	10	10	9.3	8.8	7.8	7.3	9.67104	8.01648	8.84603		Skewness	-0.778931		1.5	8.21254		0.5σ-1σ	10	0.893617
47	Okinawa	7.3	7.7	8.3	9.2	9.6	9.9	10.4	10.1	9.7	9.1	8	7.5	9.82022	7.98791	8.90658		Minimum	6.46429		2	8.43515		1σ-1.5σ	3	0.957447
																		Maximum	8.29725		2.5	8.65775		1.5σ-2σ	2	1
																		Sample size	47		3	8.88036		2σ-2.5σ	0	1
																								2.5σ-3σ	0	1
																								3σ<	0	1

## Sheet: 20000
Population-weighted mean climatic values derived from mesh climatic data for each prefecture
Monthly mean effective day length at 20000 lx (h/day) summer (Apr-Sep) winter(Oct-Mar)																		Year	Basic statistics		-3	6.19779		Section	Frequency	Cumulative %
		Jan	Feb	Mar	Apr	May	Jun	Jul	Aug	Sep	Oct	Nov	Dec	summer	winter	Year					-2.5	6.33199		<-3σ	0	0
1	Hokkaido	4	5.8	7.3	8.1	8.6	8.7	8.4	8	7.2	5.9	4	3.1	8.1694	5.00934	6.5937		Mean	7.00301		-2	6.4662		-3σ--2.5σ	0	0
2	Aomori	4	5.5	7	8.2	8.7	8.7	8.5	8.2	7.1	6.1	4.2	3.1	8.23716	4.97912	6.6126		Standard error	0.0391515		-1.5	6.6004		-2.5σ--2σ	2	0.0425532
3	Iwate	4.5	5.9	7.2	8.1	8.6	8.4	8.2	8	6.8	6.1	4.6	3.7	8.02077	5.32802	6.67808		Median	7.04301		-1	6.7346		-2σ--1.5σ	2	0.0851064
4	Miyagi	5.2	6.4	7.4	8.3	8.7	8	7.9	8	6.8	6.3	5.2	4.6	7.9541	5.84451	6.90219		Mode	#N/A		-0.5	6.86881		-1.5σ--1σ	5	0.191489
5	Akita	3.3	5	6.8	8	8.6	8.6	8.5	8.4	7.2	6.1	4	2.5	8.22131	4.61374	6.42247		Standard deviation	0.268409		0	7.00301		-1σ--0.5σ	4	0.276596
6	Yamagata	3.9	5.4	6.9	8.1	8.7	8.4	8.4	8.4	7	6	4.3	3.2	8.17213	4.94615	6.56356		Variance	0.0720436		0.5	7.13722		-0.5σ-0σ	9	0.468085
7	Fukushima	5.2	6.4	7.4	8.3	8.7	8.2	8.3	8.3	7	6.3	5.2	4.6	8.13825	5.84451	6.99452		Kurtosis	-0.541773		1	7.27142		0σ-0.5σ	7	0.617021
8	Ibaraki	5.8	6.7	7.3	8.1	8.6	7.9	8.1	8.3	6.9	6.3	5.5	5.3	7.98907	6.14451	7.06932		Skewness	-0.346562		1.5	7.40563		0.5σ-1σ	12	0.87234
9	Tochigi	5.8	6.8	7.5	8.2	8.5	7.8	7.9	8	6.8	6.3	5.6	5.3	7.87104	6.21044	7.04301		Minimum	6.42247		2	7.53983		1σ-1.5σ	3	0.93617
10	Gunma	5.9	6.9	7.6	8.2	8.6	7.8	7.9	8	6.7	6.3	5.7	5.4	7.87158	6.29341	7.08466		Maximum	7.52		2.5	7.67404		1.5σ-2σ	3	1
11	Saitama	5.7	6.7	7.2	8	8.5	7.7	7.9	8.1	6.7	6.1	5.4	5.2	7.8224	6.04286	6.93507		Sample size	47		3	7.80824		2σ-2.5σ	0	1
12	Chiba	5.6	6.5	7	7.9	8.4	7.8	8.1	8.3	6.9	6.1	5.3	5.1	7.90601	5.92747	6.91945								2.5σ-3σ	0	1
13	Tokyo	5.7	6.5	7.1	7.9	8.4	7.7	7.9	8	6.6	6	5.3	5.1	7.75574	5.94451	6.8526								3σ<	0	1
14	Kanagawa	5.7	6.5	7	7.9	8.4	7.7	8.1	8.3	6.8	6.1	5.3	5.1	7.87322	5.94451	6.91151
15	Niigata	3.5	5.1	6.6	8.1	8.7	8.3	8.4	8.5	6.9	6	4.2	3	8.15628	4.73022	6.44795
16	Toyama	3.8	5.4	6.8	8.1	8.7	8.2	8.3	8.5	7.1	6.2	4.6	3.5	8.15574	5.0467	6.60548
17	Ishikawa	3.7	5.3	6.9	8.2	8.8	8.3	8.4	8.7	7.3	6.3	4.6	3.3	8.28907	5.01429	6.65616
18	Fukui	4	5.4	6.8	8.1	8.6	8.1	8.3	8.5	7.2	6.4	4.8	3.7	8.1388	5.18187	6.66438		Summer	Basic statistics		-3	7.66823		Section	Frequency	Cumulative %
19	Yamanashi	6	6.9	7.6	8.4	8.8	8.3	8.4	8.5	7.2	6.5	5.7	5.4	8.27158	6.34451	7.31068					-2.5	7.75161		<-3σ	0	0
20	Nagano	5.6	6.7	7.6	8.5	8.9	8.5	8.5	8.6	7.3	6.6	5.6	5.1	8.38798	6.19505	7.29452		Mean	8.16853		-2	7.83499		-3σ--2.5σ	0	0
21	Gifu	5.4	6.6	7.5	8.3	8.6	8.2	8.3	8.4	7.3	6.7	5.5	5	8.18743	6.11209	7.1526		Standard error	0.0243255		-1.5	7.91838		-2.5σ--2σ	2	0.0425532
22	Shizuoka	6	6.9	7.4	8.2	8.6	8	8.3	8.5	7.3	6.6	5.8	5.6	8.15519	6.37802	7.26904		Median	8.17213		-1	8.00176		-2σ--1.5σ	4	0.12766
23	Aichi	5.7	6.8	7.6	8.3	8.6	8.1	8.3	8.5	7.3	6.7	5.8	5.3	8.18798	6.31154	7.25233		Mode	8.10492		-0.5	8.08514		-1.5σ--1σ	2	0.170213
24	Mie	5.4	6.4	7.3	8.1	8.5	8.1	8.3	8.4	7.2	6.5	5.6	5.2	8.10492	6.06374	7.08712		Standard deviation	0.166767		0	8.16853		-1σ--0.5σ	2	0.212766
25	Shiga	4.8	5.8	7	8.1	8.5	8.1	8.3	8.4	7.2	6.4	5.3	4.5	8.10492	5.63242	6.87205		Variance	0.0278112		0.5	8.25191		-0.5σ-0σ	10	0.425532
26	Kyoto	4.8	5.7	6.8	8	8.5	8	8.2	8.3	7.1	6.4	5.2	4.6	8.02186	5.58352	6.80603		Kurtosis	-0.00181503		1	8.33529		0σ-0.5σ	11	0.659574
27	Osaka	5	6	7	8	8.5	8.1	8.4	8.4	7.2	6.5	5.4	4.7	8.10546	5.76484	6.93836		Skewness	-0.604617		1.5	8.41868		0.5σ-1σ	9	0.851064
28	Hyogo	5.1	6	7	8.1	8.5	8.1	8.4	8.4	7.2	6.6	5.5	4.9	8.12186	5.84945	6.98877		Minimum	7.75574		2	8.50206		1σ-1.5σ	4	0.93617
29	Nara	4.8	5.7	6.9	8.1	8.6	8.1	8.4	8.4	7.2	6.5	5.4	4.6	8.1388	5.65055	6.89808		Maximum	8.4541		2.5	8.58544		1.5σ-2σ	3	1
30	Wakayama	5.2	6.2	7.2	8.1	8.5	8.1	8.6	8.6	7.4	6.7	5.6	5	8.2224	5.98187	7.10521		Sample size	47		3	8.66883		2σ-2.5σ	0	1
31	Tottori	4	5.3	6.8	8.1	8.8	8.4	8.5	8.6	7.3	6.5	4.9	4	8.28907	5.2511	6.77425								2.5σ-3σ	0	1
32	Shimane	4	5.3	6.9	8.2	8.8	8.5	8.6	8.7	7.5	6.7	5	3.9	8.38852	5.30165	6.84932								3σ<	0	1
33	Okayama	5.3	6.3	7.2	8.3	8.7	8.3	8.5	8.5	7.4	6.8	5.6	5	8.28798	6.03132	7.16274
34	Hiroshima	5.3	6.3	7.3	8.3	8.7	8.3	8.5	8.6	7.5	6.9	5.7	5	8.32131	6.08187	7.20466
35	Yamaguchi	5.1	6.3	7.3	8.3	8.8	8.4	8.6	8.7	7.7	7.1	5.8	4.9	8.42131	6.08132	7.25452
36	Tokushima	5.4	6.4	7.2	8.2	8.6	8.2	8.6	8.6	7.3	6.6	5.6	5.2	8.25574	6.06374	7.16274
37	Kagawa	5.2	6.3	7.3	8.3	8.8	8.4	8.8	8.7	7.5	6.8	5.6	5	8.4224	6.03132	7.23014		Winter	Basic statistics		-3	4.31442		Section	Frequency	Cumulative %
38	Ehime	5.2	6.4	7.3	8.3	8.7	8.3	8.7	8.7	7.5	6.9	5.7	5	8.37213	6.08022	7.22932					-2.5	4.5672		<-3σ	0	0
39	Kochi	6.2	7	7.6	8.4	8.6	8.2	8.7	8.7	7.6	7.1	6.2	5.9	8.37158	6.66374	7.52		Mean	5.8311		-2	4.81998		-3σ--2.5σ	0	0
40	Fukuoka	4.8	6	7	8.1	8.5	8.1	8.4	8.4	7.5	7	5.6	4.7	8.17104	5.8489	7.01315		Standard error	0.0737435		-1.5	5.07276		-2.5σ--2σ	2	0.0425532
41	Saga	5.1	6.2	7.1	8.2	8.6	8	8.5	8.6	7.6	7.1	5.8	4.9	8.25519	6.03187	7.14658		Median	6.03132		-1	5.32554		-2σ--1.5σ	5	0.148936
42	Nagasaki	5	6.1	7.2	8.1	8.6	8	8.5	8.6	7.7	7.2	5.8	4.9	8.25519	6.03352	7.1474		Mode	5.84451		-0.5	5.57832		-1.5σ--1σ	3	0.212766
43	Kumamoto	5.3	6.3	7.1	8.2	8.5	8	8.5	8.6	7.7	7.1	5.9	5.2	8.25464	6.1489	7.20466		Standard deviation	0.50556		0	5.8311		-1σ--0.5σ	1	0.234043
44	Oita	5.4	6.4	7.1	8.1	8.5	8.1	8.5	8.4	7.4	6.8	5.6	5.2	8.17158	6.08077	7.12904		Variance	0.255591		0.5	6.08388		-0.5σ-0σ	4	0.319149
45	Miyazaki	6.3	7	7.4	8.2	8.4	8	8.6	8.6	7.6	7.1	6.2	6	8.23825	6.66374	7.45315		Kurtosis	-0.166381		1	6.33666		0σ-0.5σ	19	0.723404
46	Kagoshima	5.7	6.5	7.1	8.1	8.4	7.9	8.6	8.6	7.8	7.3	6.1	5.6	8.23825	6.38297	7.31315		Skewness	-0.78943		1.5	6.58944		0.5σ-1σ	7	0.87234
47	Okinawa	5.6	6.1	6.7	7.8	8.2	8.5	9.1	8.8	8.3	7.6	6.4	5.8	8.4541	6.37088	7.41534		Minimum	4.61374		2	6.84222		1σ-1.5σ	4	0.957447
																		Maximum	6.66374		2.5	7.095		1.5σ-2σ	2	1
																		Sample size	47		3	7.34778		2σ-2.5σ	0	1
																								2.5σ-3σ	0	1
																								3σ<	0	1
